# Supplementary material for: Crystal structure of 1,2,3,5-di-O-methyl­ene-α-d-xylo­furan­ose
Source: Acta Crystallogr E Crystallogr Commun. 2015 Oct 28;71(Pt 11):o889. doi: 10.1107/S2056989015020022 (PMC4645044; doi:10.1107/S2056989015020022)
Supplement: Supplementary file 1 [file e-71-0o889-sup1.cif]

##############################################################################
#                                                                            #
# This CIF contains the data in a paper accepted for publication in          #
# Acta Crystallographica Section E. It conforms to the requirements of       #
# Notes for Authors for Acta Crystallographica Section E, and has been       #
# peer reviewed under the auspices of the IUCr Commission on Journals.       #
#                                                                            #
# Full details of the Crystallographic Information File format               #
# are given in the paper "The Crystallographic Information File (CIF):       #
# a New Standard Archive File for Crystallography" by S. R. Hall, F. H.      #
# Allen and I. D. Brown [Acta Cryst. (1991), A47, 655-685].                  #
#                                                                            #
# The current version of the core CIF dictionary is obtainable from          #
# ftp://ftp.iucr.org/pub/cif_core.dic.                                       #
#                                                                            #
# Software is freely available for graphical display of the structure(s)     #
# in this CIF. For information consult the CIF software page                 #
# http://www.iucr.org/resources/cif/software.                                #
#                                                                            #
# This file may be used for bona fide research purposes within the           #
# scientific community so long as proper attribution is given to the journal # 
# article from which it was obtained.                                        #
#                                                                            #
##############################################################################
data_I
_audit_creation_method     'SHELXL-2014/7'
_chemical_name_systematic
;
1,2,3,5-di-<i>O</i>-Methylene-\a-<i>D</i>-xylofuranose
;
_chemical_name_common     ?
_chemical_formula_moiety     'C7 H10 O5'
_chemical_formula_sum     'C7 H10 O5'
_chemical_formula_iupac     'C7 H10 O5'
_chemical_formula_weight     174.15
_chemical_melting_point     ?
_shelx_space_group_comment
;
The symmetry employed for this shelxl refinement is uniquely defined
by the following loop, which should always be used as a source of
symmetry information in preference to the above space-group names.
They are only intended as comments.
;
_space_group_crystal_system     orthorhombic
_space_group_name_H-M_alt     'C 2 2 21'
_space_group_name_Hall     'C 2c 2'
loop_
    _symmetry_equiv_pos_as_xyz
    'x,y,z'
    '-x,-y,1/2+z'
    'x,-y,-z'
    '-x,y,1/2-z'
    '1/2+x,1/2+y,z'
    '1/2-x,1/2-y,1/2+z'
    '1/2+x,1/2-y,-z'
    '1/2-x,1/2+y,1/2-z'
_cell_length_a     8.5509(11)
_cell_length_b     8.6327(11)
_cell_length_c     20.057(3)
_cell_angle_alpha     90.00
_cell_angle_beta     90.00
_cell_angle_gamma     90.00
_cell_volume     1480.6(3)
_cell_formula_units_Z     8
_cell_measurement_reflns_used     1667
_cell_measurement_theta_min     2.03
_cell_measurement_theta_max     28.37
_cell_measurement_temperature     100(2)
_exptl_crystal_description     needle
_exptl_crystal_colour     colorless
_exptl_crystal_size_max     0.53
_exptl_crystal_size_mid     0.16
_exptl_crystal_size_min     0.13
_exptl_crystal_density_diffrn     1.563
_exptl_crystal_density_meas     ?
_exptl_crystal_density_method     'not measured'
_exptl_crystal_F_000     736
_exptl_absorpt_coefficient_mu     0.135
_exptl_absorpt_correction_type     multi-scan
_exptl_absorpt_process_details
;
(Blessing, 1995)
;
_shelx_estimated_absorpt_T_min     ?
_shelx_estimated_absorpt_T_max     ?
_exptl_absorpt_correction_T_min     0.707
_exptl_absorpt_correction_T_max     0.744
_exptl_special_details     ?
_diffrn_ambient_temperature     100(2)
_diffrn_radiation_type     MoK\a
_diffrn_radiation_wavelength     0.71073
_diffrn_radiation_monochromator     Triumph
_diffrn_measurement_device_type     'Bruker Kappa APEXII DUO'
_diffrn_measurement_method     '\f scans, and \w scans'
_diffrn_detector_area_resol_mean     ?
_diffrn_reflns_number     12973
_diffrn_reflns_av_R_equivalents     0.0478
_diffrn_reflns_av_sigmaI/netI     0.0301
_diffrn_reflns_theta_min     2.03
_diffrn_reflns_theta_max     28.37
_diffrn_reflns_theta_full     28.37
_diffrn_measured_fraction_theta_max     0.998
_diffrn_measured_fraction_theta_full     0.998
_diffrn_reflns_limit_h_min     -11
_diffrn_reflns_limit_h_max     9
_diffrn_reflns_limit_k_min     -11
_diffrn_reflns_limit_k_max     11
_diffrn_reflns_limit_l_min     -26
_diffrn_reflns_limit_l_max     26
_diffrn_standards_number     0
_diffrn_standards_interval_count     0
_diffrn_standards_interval_time     ?
_diffrn_standards_decay_%     0
_refine_special_details
;
Refinement of <i>F</i>^2^ against ALL reflections. The weighted <i>R</i>-factor
<i>wR</i> and goodness of fit <i>S</i> are based on <i>F</i>^2^, conventional
<i>R</i>-factors <i>R</i> are based on <i>F</i>, with <i>F</i> set to zero for
negative <i>F</i>^2^. The threshold expression of <i>F</i>^2^ >
\s(<i>F</i>^2^) is used only for calculating <i>R</i>-factors(gt) <i>etc</i>.
and is not relevant to the choice of reflections for refinement.
<i>R</i>-factors based on <i>F</i>^2^ are statistically about twice as large
as those based on <i>F</i>, and <i>R</i>- factors based on ALL data will be
even larger.
;
_reflns_number_total     1858
_reflns_number_gt     1667
_reflns_threshold_expression     >2sigma(I)
_refine_ls_structure_factor_coef     Fsqd
_refine_ls_matrix_type     full
_refine_ls_R_factor_all     0.0396
_refine_ls_R_factor_gt     0.0328
_refine_ls_wR_factor_gt     0.0708
_refine_ls_wR_factor_ref     0.0738
_refine_ls_goodness_of_fit_ref     1.047
_refine_ls_restrained_S_all     1.047
_refine_ls_number_reflns     1858
_refine_ls_number_parameters     110
_refine_ls_number_restraints     0
_refine_ls_hydrogen_treatment     constr
_refine_ls_weighting_scheme     calc
_refine_ls_weighting_details
         'calc w=1/[\s^2^(Fo^2^)+(0.0335P)^2^+0.5951P] where P=(Fo^2^+2Fc^2^)/3'
_atom_sites_solution_hydrogens     geom
_atom_sites_solution_primary     direct
_atom_sites_solution_secondary     difmap
_refine_ls_shift/su_max     0.000
_refine_ls_shift/su_mean     0.000
_refine_diff_density_max     0.232
_refine_diff_density_min     -0.199
_refine_ls_extinction_method
;
SHELXL2014 (Sheldrick, 2015)
;
_refine_ls_extinction_coef     0.0061(7)
_refine_ls_extinction_expression
                                    Fc^*^=kFc[1+0.001xFc^2^\l^3^/sin(2\q)]^-1/4^
loop_
    _atom_type_symbol
    _atom_type_description
    _atom_type_scat_dispersion_real
    _atom_type_scat_dispersion_imag
    _atom_type_scat_source
    C C 0.0033 0.0016 'International Tables Vol C Tables 4.2.6.8 and 6.1.1.4'
    H H 0.0000 0.0000 'International Tables Vol C Tables 4.2.6.8 and 6.1.1.4'
    O O 0.0106 0.0060 'International Tables Vol C Tables 4.2.6.8 and 6.1.1.4'
_computing_data_collection
;
APEX2 (Bruker, 2008)
;
_computing_cell_refinement
;
SAINT (Bruker, 2008)
;
_computing_data_reduction
;
SAINT (Bruker, 2008)
;
_computing_structure_solution
;
SHELXL97 (Sheldrick, 2008)
;
_computing_structure_refinement
;
SHELXL2014 (Sheldrick, 2015)
;
_computing_molecular_graphics
;
DIAMOND (Brandenburg & Putz, 2005)
;
_computing_publication_material
;
SHELXL2014 (Sheldrick, 2015)
;
loop_
    _atom_site_type_symbol
    _atom_site_label
    _atom_site_fract_x
    _atom_site_fract_y
    _atom_site_fract_z
    _atom_site_U_iso_or_equiv
    _atom_site_adp_type
    _atom_site_calc_flag
    _atom_site_occupancy
    _atom_site_disorder_assembly
    _atom_site_disorder_group
    O O1 0.35776(16) 0.73794(16) 0.15438(7) 0.0209(3) Uani d 1 . .
    C C1 0.2196(2) 0.6569(2) 0.17647(10) 0.0183(4) Uani d 1 . .
    H H1 0.1430 0.7322 0.1957 0.022 Uiso calc 1 . .
    O O2 0.23608(16) 0.44818(15) 0.09492(7) 0.0200(3) Uani d 1 . .
    C C2 0.2642(3) 0.5386(3) 0.22854(11) 0.0250(5) Uani d 1 . .
    H H2A 0.3352 0.5874 0.2614 0.030 Uiso calc 1 . .
    H H2B 0.1689 0.5051 0.2526 0.030 Uiso calc 1 . .
    O O3 0.33921(17) 0.40599(17) 0.20058(7) 0.0224(3) Uani d 1 . .
    C C3 0.2474(2) 0.3445(2) 0.14901(11) 0.0229(4) Uani d 1 . .
    H H3A 0.1413 0.3217 0.1662 0.027 Uiso calc 1 . .
    H H3B 0.2941 0.2459 0.1335 0.027 Uiso calc 1 . .
    O O4 0.28366(16) 0.95180(15) 0.08815(8) 0.0229(3) Uani d 1 . .
    C C4 0.1535(2) 0.5865(2) 0.11288(10) 0.0175(4) Uani d 1 . .
    H H4 0.0381 0.5689 0.1160 0.021 Uiso calc 1 . .
    O O5 0.07534(18) 0.81726(16) 0.04937(8) 0.0239(4) Uani d 1 . .
    C C5 0.1948(2) 0.7043(2) 0.05959(10) 0.0185(4) Uani d 1 . .
    H H5 0.2246 0.6526 0.0168 0.022 Uiso calc 1 . .
    C C6 0.3328(2) 0.7957(2) 0.08923(10) 0.0186(4) Uani d 1 . .
    H H6 0.4287 0.7817 0.0613 0.022 Uiso calc 1 . .
    C C7 0.1181(2) 0.9509(2) 0.08583(11) 0.0213(4) Uani d 1 . .
    H H7A 0.0741 0.9467 0.1314 0.026 Uiso calc 1 . .
    H H7B 0.0788 1.0454 0.0634 0.026 Uiso calc 1 . .
loop_
    _atom_site_aniso_label
    _atom_site_aniso_U_11
    _atom_site_aniso_U_22
    _atom_site_aniso_U_33
    _atom_site_aniso_U_12
    _atom_site_aniso_U_13
    _atom_site_aniso_U_23
    O1 0.0202(5) 0.0228(5) 0.0195(5) -0.0066(4) -0.0026(4) 0.0012(4)
    C1 0.0181(7) 0.0197(7) 0.0172(7) -0.0015(6) 0.0024(6) -0.0010(6)
    O2 0.0258(5) 0.0129(5) 0.0213(5) 0.0043(4) -0.0029(4) -0.0014(4)
    C2 0.0290(8) 0.0283(8) 0.0176(7) -0.0006(7) 0.0028(6) 0.0026(6)
    O3 0.0213(5) 0.0241(5) 0.0217(5) 0.0026(4) -0.0023(4) 0.0048(5)
    C3 0.0236(8) 0.0181(7) 0.0268(8) -0.0009(6) -0.0026(6) 0.0042(6)
    O4 0.0200(5) 0.0141(5) 0.0347(6) -0.0002(4) 0.0032(5) -0.0002(5)
    C4 0.0171(6) 0.0139(7) 0.0214(7) 0.0012(6) -0.0024(6) -0.0014(6)
    O5 0.0275(6) 0.0145(5) 0.0297(6) 0.0034(4) -0.0094(5) -0.0004(5)
    C5 0.0245(7) 0.0149(7) 0.0162(7) 0.0041(6) -0.0023(6) -0.0026(5)
    C6 0.0190(7) 0.0164(7) 0.0205(7) 0.0024(5) 0.0046(6) 0.0005(6)
    C7 0.0220(7) 0.0153(7) 0.0267(8) 0.0002(5) 0.0004(6) -0.0015(7)
_geom_special_details
;
All e.s.d.'s (except the e.s.d. in the dihedral angle between two l.s. planes)
are estimated using the full covariance matrix. The cell e.s.d.'s are taken
into account individually in the estimation of e.s.d.'s in distances, angles
and torsion angles; correlations between e.s.d.'s in cell parameters are only
used when they are defined by crystal symmetry. An approximate (isotropic)
treatment of cell e.s.d.'s is used for estimating e.s.d.'s involving l.s.
planes.
;
loop_
    _geom_bond_atom_site_label_1
    _geom_bond_atom_site_label_2
    _geom_bond_site_symmetry_2
    _geom_bond_distance
    _geom_bond_publ_flag
    O1 C6 . 1.4147(18) ?
    O1 C1 . 1.4429(17) ?
    C1 C2 . 1.509(2) ?
    C1 C4 . 1.522(2) ?
    C1 H1 . 1.0000 ?
    O2 C3 . 1.4099(19) ?
    O2 C4 . 1.4333(16) ?
    C2 O3 . 1.4272(19) ?
    C2 H2A . 0.9900 ?
    C2 H2B . 0.9900 ?
    O3 C3 . 1.4029(18) ?
    C3 H3A . 0.9900 ?
    C3 H3B . 0.9900 ?
    O4 C6 . 1.4119(17) ?
    O4 C7 . 1.4164(18) ?
    C4 C5 . 1.517(2) ?
    C4 H4 . 1.0000 ?
    O5 C7 . 1.4139(18) ?
    O5 C5 . 1.4269(17) ?
    C5 C6 . 1.539(2) ?
    C5 H5 . 1.0000 ?
    C6 H6 . 1.0000 ?
    C7 H7A . 0.9900 ?
    C7 H7B . 0.9900 ?
loop_
    _geom_angle_atom_site_label_1
    _geom_angle_atom_site_label_2
    _geom_angle_atom_site_label_3
    _geom_angle_site_symmetry_1
    _geom_angle_site_symmetry_3
    _geom_angle
    _geom_angle_publ_flag
    C6 O1 C1 . . 109.33(11) ?
    O1 C1 C2 . . 109.50(12) ?
    O1 C1 C4 . . 103.92(11) ?
    C2 C1 C4 . . 113.81(12) ?
    O1 C1 H1 . . 109.8 ?
    C2 C1 H1 . . 109.8 ?
    C4 C1 H1 . . 109.8 ?
    C3 O2 C4 . . 111.67(11) ?
    O3 C2 C1 . . 112.60(12) ?
    O3 C2 H2A . . 109.1 ?
    C1 C2 H2A . . 109.1 ?
    O3 C2 H2B . . 109.1 ?
    C1 C2 H2B . . 109.1 ?
    H2A C2 H2B . . 107.8 ?
    C3 O3 C2 . . 109.98(12) ?
    O3 C3 O2 . . 111.43(12) ?
    O3 C3 H3A . . 109.3 ?
    O2 C3 H3A . . 109.3 ?
    O3 C3 H3B . . 109.3 ?
    O2 C3 H3B . . 109.3 ?
    H3A C3 H3B . . 108.0 ?
    C6 O4 C7 . . 107.02(11) ?
    O2 C4 C5 . . 105.46(11) ?
    O2 C4 C1 . . 111.11(12) ?
    C5 C4 C1 . . 103.67(11) ?
    O2 C4 H4 . . 112.0 ?
    C5 C4 H4 . . 112.0 ?
    C1 C4 H4 . . 112.0 ?
    C7 O5 C5 . . 107.35(11) ?
    O5 C5 C4 . . 113.12(13) ?
    O5 C5 C6 . . 104.72(10) ?
    C4 C5 C6 . . 104.48(12) ?
    O5 C5 H5 . . 111.4 ?
    C4 C5 H5 . . 111.4 ?
    C6 C5 H5 . . 111.4 ?
    O4 C6 O1 . . 113.30(12) ?
    O4 C6 C5 . . 104.77(11) ?
    O1 C6 C5 . . 106.97(11) ?
    O4 C6 H6 . . 110.5 ?
    O1 C6 H6 . . 110.5 ?
    C5 C6 H6 . . 110.5 ?
    O5 C7 O4 . . 106.26(12) ?
    O5 C7 H7A . . 110.5 ?
    O4 C7 H7A . . 110.5 ?
    O5 C7 H7B . . 110.5 ?
    O4 C7 H7B . . 110.5 ?
    H7A C7 H7B . . 108.7 ?
loop_
    _geom_torsion_atom_site_label_1
    _geom_torsion_atom_site_label_2
    _geom_torsion_atom_site_label_3
    _geom_torsion_atom_site_label_4
    _geom_torsion_site_symmetry_1
    _geom_torsion_site_symmetry_2
    _geom_torsion_site_symmetry_3
    _geom_torsion_site_symmetry_4
    _geom_torsion
    _geom_torsion_publ_flag
    C6 O1 C1 C2 . . . . 154.82(12) ?
    C6 O1 C1 C4 . . . . 32.88(14) ?
    O1 C1 C2 O3 . . . . -74.81(15) ?
    C4 C1 C2 O3 . . . . 40.99(18) ?
    C1 C2 O3 C3 . . . . -52.63(16) ?
    C2 O3 C3 O2 . . . . 65.51(15) ?
    C4 O2 C3 O3 . . . . -65.43(15) ?
    C3 O2 C4 C5 . . . . 162.32(12) ?
    C3 O2 C4 C1 . . . . 50.63(15) ?
    O1 C1 C4 O2 . . . . 79.61(13) ?
    C2 C1 C4 O2 . . . . -39.42(17) ?
    O1 C1 C4 C5 . . . . -33.22(14) ?
    C2 C1 C4 C5 . . . . -152.25(13) ?
    C7 O5 C5 C4 . . . . 98.23(14) ?
    C7 O5 C5 C6 . . . . -14.93(15) ?
    O2 C4 C5 O5 . . . . 151.81(11) ?
    C1 C4 C5 O5 . . . . -91.33(14) ?
    O2 C4 C5 C6 . . . . -94.88(12) ?
    C1 C4 C5 C6 . . . . 21.97(14) ?
    C7 O4 C6 O1 . . . . -94.14(14) ?
    C7 O4 C6 C5 . . . . 22.11(15) ?
    C1 O1 C6 O4 . . . . 96.17(13) ?
    C1 O1 C6 C5 . . . . -18.77(14) ?
    O5 C5 C6 O4 . . . . -4.41(15) ?
    C4 C5 C6 O4 . . . . -123.57(12) ?
    O5 C5 C6 O1 . . . . 116.12(12) ?
    C4 C5 C6 O1 . . . . -3.04(14) ?
    C5 O5 C7 O4 . . . . 29.22(16) ?
    C6 O4 C7 O5 . . . . -32.32(17) ?
loop_
    _geom_hbond_atom_site_label_D
    _geom_hbond_atom_site_label_H
    _geom_hbond_atom_site_label_A
    _geom_hbond_site_symmetry_A
    _geom_hbond_distance_DH
    _geom_hbond_distance_HA
    _geom_hbond_distance_DA
    _geom_hbond_angle_DHA
    _geom_hbond_publ_flag
    C1 H1 O3 8_555 1.00 2.57 3.311(2) 131 y
    C3 H3B O1 5_445 0.99 2.54 3.458(2) 154 y
    C4 H4 O4 5_445 1.00 2.46 3.406(2) 157 y
    C5 H5 O2 3_565 1.00 2.41 3.385(2) 166 y
    C7 H7A O3 5_455 0.99 2.47 3.337(2) 147 y
    C7 H7B O5 3_575 0.99 2.55 3.390(2) 142 y
_shelx_hkl_file
;
   5  -5   0   21.29    1.46
   6  -6   0   32.66    2.14
   7  -7   0    0.36    0.56
   8  -8   0    0.63    0.53
   6  -4   0   -0.41    0.26
  -5   3   0    9.60    0.45
  -5   3   0    9.93    0.46
   5  -3   0   10.78    0.92
  -4   2   0   55.69    2.21
  -4   2   0   56.28    2.21
   4  -2   0   53.65    2.85
  -3   1   0   11.89    0.61
  -3   1   0   13.25    0.62
  -3   1   0   11.86    0.56
  -3   1   0   12.38    0.57
   3  -1   0   11.76    0.54
  -2   0   0 1000.00   36.20
  -2   0   0  852.79   40.53
  -2   0   0  922.04   35.99
   2   0   0  909.01   36.20
   2   0   0  969.63   40.48
  -1  -1   0   18.57    0.89
  -1  -1   0   17.87    0.89
  -1  -1   0   17.98    0.72
  -1  -1   0   18.71    0.79
  -1  -1   0   18.24    0.79
   1   1   0   18.22    0.79
   1   1   0   17.26    0.88
   1   1   0   17.16    0.71
   1   1   0   18.24    0.90
   1   1   0   16.81    0.79
   1   1   0   17.91    0.89
   0  -2   0    1.12    0.18
   0  -2   0    0.99    0.13
   0  -2   0    1.29    0.17
   0  -2   0    0.91    0.13
   0  -2   0    1.06    0.14
   0   2   0    1.11    0.16
   0   2   0    1.05    0.17
   0   2   0    1.20    0.19
   0   2   0    0.74    0.19
   0   2   0    0.80    0.14
   0   2   0    0.91    0.15
   1  -3   0    1.52    0.16
   1  -3   0    1.42    0.15
  -1   3   0    1.30    0.13
  -1   3   0    1.34    0.17
  -1   3   0    1.46    0.19
  -1   3   0    1.43    0.17
  -1   3   0    1.35    0.14
  -1   3   0    1.40    0.21
   2  -4   0    1.04    0.11
   2  -4   0    1.37    0.37
   2  -4   0    0.98    0.11
  -2   4   0    1.23    0.18
  -2   4   0    0.79    0.15
  -2   4   0    1.01    0.11
  -2   4   0    1.26    0.19
  -2   4   0    0.84    0.15
  -2   4   0    1.12    0.11
   3  -5   0   25.18    1.62
  -3   5   0   27.84    1.26
  -3   5   0   25.09    1.12
  -3   5   0   26.42    1.12
  -3   5   0   25.14    1.24
   4  -6   0   25.09    1.75
  -4   6   0   26.99    1.31
  -4   6   0   27.76    1.32
  -4   6   0   26.09    1.14
  -4   6   0   27.60    1.15
   5  -7   0    7.06    0.98
  -5   7   0    8.74    0.41
  -5   7   0    9.53    0.59
  -5   7   0    7.68    0.56
  -5   7   0    7.91    0.41
   6  -8   0    3.50    0.78
  -6   8   0    5.34    0.34
  -6   8   0    5.19    0.46
   7  -9   0    1.03    0.74
  -7   9   0    0.61    0.20
  -7   9   0    0.97    0.26
  -9   5   0    1.20    0.28
  -9   5   0    1.28    0.22
  -8   4   0    0.25    0.11
  -8   4   0    0.83    0.27
  -7   3   0    1.88    0.36
  -7   3   0    1.63    0.30
  -7   3   0    1.36    0.23
  -7   3   0    0.99    0.21
  -6   2   0   13.29    0.82
  -6   2   0   13.16    0.70
  -6   2   0   14.64    0.83
  -6   2   0   15.43    0.73
  -5   1   0   83.96    3.13
  -5   1   0   71.85    3.49
  -5   1   0   78.39    3.12
  -5   1   0   77.34    3.49
   5  -1   0   72.14    3.07
  -4   0   0   -0.17    0.22
  -4   0   0   -0.07    0.19
  -4   0   0    0.28    0.17
  -4   0   0    0.27    0.17
   4   0   0    0.25    0.15
   4   0   0    0.23    0.15
   4   0   0   -0.09    0.13
  -3  -1   0   13.39    0.70
  -3  -1   0   12.70    0.79
  -3  -1   0   12.58    0.77
  -3  -1   0   13.20    0.63
  -3  -1   0   13.45    0.78
   3   1   0   14.33    0.71
   3   1   0   13.11    0.70
   3   1   0   13.45    0.78
  -2  -2   0   55.86    2.13
  -2  -2   0   56.17    2.62
  -2  -2   0   56.27    2.34
  -2  -2   0   59.51    2.64
  -2  -2   0   58.03    2.36
   2   2   0   57.13    2.35
   2   2   0   56.49    2.34
   2   2   0   53.88    2.63
   2   2   0   53.84    2.13
  -1  -3   0    1.51    0.23
  -1  -3   0    1.49    0.20
  -1  -3   0    1.52    0.24
  -1  -3   0    1.57    0.20
  -1  -3   0    1.59    0.27
   1   3   0    1.45    0.23
   1   3   0    1.53    0.29
   1   3   0    1.13    0.21
   1   3   0    1.33    0.27
   0  -4   0   14.74    0.89
   0  -4   0   17.62    0.83
   0  -4   0   16.87    0.83
   0   4   0   16.24    0.84
   0   4   0   16.94    0.83
   0   4   0   17.01    0.76
   0   4   0   17.13    0.94
   0   4   0   16.15    0.95
   0   4   0   17.41    0.75
   1  -5   0    0.59    0.18
  -1   5   0    0.61    0.17
  -1   5   0    0.54    0.18
  -1   5   0    0.86    0.24
  -1   5   0    0.54    0.25
  -1   5   0    0.54    0.18
  -1   5   0    0.50    0.20
   2  -6   0    2.70    0.26
   2  -6   0    2.62    0.53
  -2   6   0    2.74    0.28
  -2   6   0    2.75    0.30
  -2   6   0    2.88    0.34
  -2   6   0    2.95    0.27
  -2   6   0    3.26    0.39
  -2   6   0    2.32    0.29
   3  -7   0    2.04    0.57
  -3   7   0    2.02    0.27
  -3   7   0    2.16    0.26
  -3   7   0    2.07    0.29
  -3   7   0    2.40    0.37
  -3   7   0    2.12    0.35
   4  -8   0    1.62    0.57
  -4   8   0    2.18    0.40
  -4   8   0    2.28    0.27
  -4   8   0    2.38    0.29
  -4   8   0    1.69    0.27
   5  -9   0    6.89    1.08
  -5   9   0    8.32    0.53
  -5   9   0    8.06    0.67
  -5   9   0    7.45    0.52
 -10   4   0    0.55    0.27
 -10   4   0    0.23    0.33
  -9   3   0    0.60    0.25
  -9   3   0    0.94    0.22
  -9   3   0    0.93    0.37
  -8   2   0   10.26    0.81
  -8   2   0    9.46    0.57
  -8   2   0    9.25    0.60
  -7   1   0   12.48    0.67
  -7   1   0   12.43    0.87
  -7   1   0   13.25    0.75
  -7   1   0   12.28    0.74
  -7   1   0   12.61    0.89
  -6   0   0    1.80    0.33
  -6   0   0    2.16    0.27
  -6   0   0    1.89    0.40
  -6   0   0    2.14    0.31
  -6   0   0    1.58    0.28
   6   0   0    1.58    0.25
  -5  -1   0   76.24    3.75
  -5  -1   0   88.13    3.37
  -5  -1   0   84.97    3.38
  -5  -1   0   79.41    3.76
  -5  -1   0   82.80    3.06
  -5  -1   0   75.97    3.78
   5   1   0   77.90    3.70
   5   1   0   79.57    3.34
  -4  -2   0   56.29    2.66
  -4  -2   0   53.64    2.36
  -4  -2   0   53.49    2.64
  -4  -2   0   55.67    2.15
   4   2   0   54.72    2.63
  -3  -3   0   21.06    1.08
  -3  -3   0   21.55    1.08
  -3  -3   0   20.50    0.96
  -3  -3   0   22.13    1.23
   3   3   0   20.89    1.07
   3   3   0   22.90    1.12
   3   3   0   19.92    1.21
  -2  -4   0    1.43    0.26
  -2  -4   0    1.28    0.36
  -2  -4   0    0.78    0.27
  -2  -4   0    0.76    0.21
   2   4   0    0.79    0.23
   2   4   0    1.20    0.24
   2   4   0    0.83    0.32
   2   4   0    1.11    0.26
  -1  -5   0    0.61    0.20
  -1  -5   0    0.48    0.25
   1   5   0    0.45    0.25
   1   5   0    0.58    0.29
   1   5   0    0.80    0.23
   1   5   0    0.24    0.19
   1   5   0    0.35    0.26
   0  -6   0   11.54    0.75
   0  -6   0   11.80    0.72
   0   6   0   11.46    0.73
   0   6   0   11.51    0.67
   0   6   0   12.02    0.75
   0   6   0   13.14    0.87
   0   6   0   12.04    0.84
   1  -7   0    0.01    0.17
  -1   7   0   -0.05    0.22
  -1   7   0   -0.06    0.22
  -1   7   0    0.06    0.23
  -1   7   0    0.58    0.32
   2  -8   0    6.97    0.91
  -2   8   0    8.26    0.57
  -2   8   0    7.10    0.73
  -2   8   0    8.04    0.59
   3  -9   0    1.53    0.64
  -3   9   0    1.38    0.43
  -3   9   0    1.25    0.32
  -3   9   0    1.04    0.32
   4 -10   0   15.31    1.47
  -4  10   0   15.57    0.89
  -4  10   0   17.80    1.17
 -11   3   0   -0.39    0.30
 -11   3   0    0.39    0.40
 -10   2   0   -0.20    0.38
 -10   2   0    0.11    0.24
 -10   2   0    0.00    0.27
  -9   1   0    1.79    0.36
  -9   1   0    3.15    0.40
  -9   1   0    1.83    0.49
  -8   0   0    3.23    0.43
  -8   0   0    4.01    0.42
  -8   0   0    3.96    0.57
  -7  -1   0   12.72    0.85
  -7  -1   0   14.00    1.00
  -7  -1   0   13.12    0.82
  -7  -1   0   13.31    0.76
   7   1   0   11.63    0.78
  -6  -2   0   14.95    1.08
  -6  -2   0   14.97    0.81
   6   2   0   14.28    0.88
   6   2   0   14.28    0.97
  -5  -3   0   10.25    0.73
  -5  -3   0    9.69    0.64
  -5  -3   0   10.61    0.85
   5   3   0   10.80    0.84
   5   3   0    9.54    0.69
  -4  -4   0    2.37    0.39
  -4  -4   0    1.67    0.42
  -4  -4   0    1.68    0.31
  -4  -4   0    2.29    0.33
   4   4   0    1.92    0.42
   4   4   0    2.48    0.37
  -3  -5   0   30.07    1.28
  -3  -5   0   25.93    1.41
  -3  -5   0   29.90    1.65
  -3  -5   0   26.89    1.27
   3   5   0   27.07    1.28
   3   5   0   30.38    1.68
   3   5   0   29.16    1.44
  -2  -6   0    2.77    0.46
  -2  -6   0    3.56    0.45
   2   6   0    2.93    0.38
   2   6   0    1.74    0.44
  -1  -7   0    0.06    0.30
  -1  -7   0   -0.21    0.21
   1   7   0   -0.19    0.21
   1   7   0    0.29    0.27
   1   7   0   -0.27    0.30
   0  -8   0   66.97    2.88
   0   8   0   61.16    2.90
   0   8   0   66.10    2.66
   0   8   0   68.40    3.33
   1  -9   0    0.18    0.48
  -1   9   0    1.19    0.46
  -1   9   0    0.85    0.35
  -1   9   0    0.64    0.32
   2 -10   0    9.91    1.28
  -2  10   0   14.60    1.10
  -2  10   0   12.59    0.85
  -2  10   0   13.29    0.87
   3 -11   0    0.25    0.63
  -3  11   0    0.49    0.44
  -3  11   0   -0.22    0.28
 -11   1   0    2.95    0.61
 -11   1   0    1.85    0.39
 -10   0   0    8.87    0.95
 -10   0   0   10.42    0.79
  -9  -1   0    2.44    0.44
  -9  -1   0    2.65    0.42
  -9  -1   0    3.14    0.62
  -8  -2   0    9.38    0.72
  -8  -2   0    9.36    0.78
  -8  -2   0    8.81    0.95
   8   2   0   10.18    0.77
  -7  -3   0    2.25    0.40
  -7  -3   0    3.59    0.66
  -7  -3   0    2.83    0.45
   7   3   0    2.25    0.41
  -6  -4   0   -0.31    0.24
  -6  -4   0   -0.33    0.34
  -6  -4   0   -0.24    0.22
   6   4   0    0.05    0.26
   6   4   0   -0.03    0.30
  -5  -5   0   22.50    1.30
  -5  -5   0   27.48    1.60
  -5  -5   0   22.97    1.19
  -5  -5   0   22.01    1.17
   5   5   0   22.11    1.47
   5   5   0   23.68    1.32
  -4  -6   0   29.61    1.70
  -4  -6   0   27.13    1.48
   4   6   0   25.85    1.66
   4   6   0   26.60    1.47
  -3  -7   0    2.96    0.53
  -3  -7   0    2.82    0.45
   3   7   0    1.64    0.42
   3   7   0    2.08    0.55
   3   7   0    2.67    0.41
  -2  -8   0    8.45    0.78
   2   8   0    8.57    0.74
   2   8   0    8.31    0.69
   2   8   0    8.33    0.91
   1   9   0    1.39    0.56
   1   9   0   -0.15    0.31
   1   9   0    1.26    0.39
   0  10   0    8.37    0.75
   0  10   0    7.74    0.93
   0  10   0   10.04    0.81
   1 -11   0   -0.39    0.53
  -1  11   0    0.50    0.42
  -1  11   0   -0.43    0.42
 -11  -1   0    3.05    0.55
 -11  -1   0    1.64    0.64
 -10  -2   0    0.31    0.46
 -10  -2   0    0.30    0.35
  -9  -3   0    1.99    0.47
  -9  -3   0    1.96    0.58
  -8  -4   0    0.40    0.34
  -8  -4   0    0.55    0.53
   8   4   0   -0.44    0.33
  -7  -5   0    1.00    0.43
  -7  -5   0    0.96    0.52
   7   5   0    1.13    0.38
  -6  -6   0   31.57    1.71
  -6  -6   0   28.99    1.91
   6   6   0   30.68    1.89
   6   6   0   29.17    1.66
  -5  -7   0   10.04    0.92
  -5  -7   0   11.10    1.06
   5   7   0   10.51    1.05
   5   7   0    7.92    0.82
  -4  -8   0    2.56    0.48
   4   8   0    1.56    0.47
   4   8   0    1.33    0.58
  -3  -9   0    1.64    0.47
   3   9   0    0.85    0.52
   3   9   0    1.48    0.41
   2  10   0   13.14    1.03
   2  10   0   12.29    1.23
   1  11   0   -0.12    0.38
   1  11   0    0.38    0.47
 -11  -3   0    1.13    0.67
 -10  -4   0    0.50    0.41
 -10  -4   0    0.47    0.62
  -9  -5   0    1.05    0.49
  -9  -5   0    0.74    0.65
  -8  -6   0    1.06    0.48
  -8  -6   0    1.50    0.61
   8   6   0    1.58    0.52
  -7  -7   0    1.63    0.45
  -7  -7   0    0.86    0.55
   7   7   0    0.21    0.42
  -6  -8   0    4.48    0.66
   6   8   0    4.50    0.67
   6   8   0    5.56    0.89
  -5  -9   0    7.03    0.82
   5   9   0    7.05    0.99
   5   9   0    7.35    0.87
   4  10   0   18.06    1.51
   4  10   0   13.76    1.14
   3  11   0    0.54    0.56
  -9  -7   0    1.80    0.83
   9   7   0    1.22    0.59
  -8  -8   0   -0.29    0.39
   8   8   0    0.42    0.50
  -7  -9   0    1.07    0.53
   7   9   0   -0.15    0.40
   7   9   1    0.97    0.46
  -7  -9  -1   -0.04    0.42
   8   8   1    1.58    0.60
  -8  -8  -1    1.64    0.52
   9   7   1    0.08    0.43
  -9  -7  -1    0.95    0.67
   3  11   1    0.71    0.64
   4  10   1    0.49    0.56
   4  10   1    0.98    0.48
   5   9   1    2.82    0.78
   5   9   1    2.48    0.54
  -5  -9  -1    3.34    0.63
   6   8   1    1.32    0.67
   6   8   1    1.94    0.53
  -6  -8  -1    1.45    0.52
   7   7   1    0.64    0.37
  -7  -7  -1    0.32    0.43
  -7  -7  -1    0.75    0.55
   8   6   1    1.59    0.53
  -8  -6  -1    1.13    0.42
  -8  -6  -1    2.21    0.73
  -9  -5  -1    3.80    0.61
  -9  -5  -1    3.60    0.80
 -10  -4  -1    2.53    0.71
 -10  -4  -1    1.92    0.50
 -11  -3  -1    4.73    0.92
   1  11   1   -0.01    0.37
   1  11   1    0.03    0.51
   2  10   1   -0.09    0.34
   2  10   1    0.10    0.58
   3   9   1   14.77    1.30
   3   9   1   12.72    0.99
  -3  -9  -1   13.89    1.05
   4   8   1    2.64    0.61
   4   8   1    1.54    0.49
  -4  -8  -1    1.81    0.43
   5   7   1    6.99    0.86
   5   7   1    7.03    0.75
  -5  -7  -1    7.62    0.89
  -5  -7  -1    6.96    0.78
   6   6   1    2.13    0.50
   6   6   1    1.42    0.52
  -6  -6  -1    1.39    0.55
  -6  -6  -1    2.83    0.55
   7   5   1    8.87    0.79
  -7  -5  -1    8.99    1.04
  -7  -5  -1    8.76    0.85
   8   4   1    0.28    0.38
  -8  -4  -1    0.46    0.31
  -8  -4  -1    0.73    0.49
  -9  -3  -1   10.12    1.10
  -9  -3  -1   10.00    0.87
 -10  -2  -1    0.46    0.37
 -10  -2  -1    0.48    0.46
 -11  -1  -1    4.09    0.79
 -11  -1  -1    3.35    0.59
  -1  11   1   -0.47    0.44
  -1  11   1   -0.47    0.30
  -1  11   1    0.48    0.39
   1 -11  -1    0.04    0.55
   0  10   1    1.45    0.42
   0  10   1    1.72    0.41
   0  10   1    0.86    0.53
   1   9   1    3.91    0.52
   1   9   1    3.21    0.68
   1   9   1    3.00    0.51
   2   8   1   11.93    0.80
   2   8   1   10.77    0.87
   2   8   1   12.04    1.12
  -2  -8  -1   12.78    0.90
   3   7   1    2.97    0.42
   3   7   1    2.41    0.41
   3   7   1    2.45    0.61
  -3  -7  -1    2.31    0.46
  -3  -7  -1    2.48    0.57
   4   6   1    0.10    0.41
   4   6   1    0.32    0.35
   4   6   1    0.83    0.30
  -4  -6  -1    0.88    0.50
  -4  -6  -1    0.75    0.32
   5   5   1   10.69    0.84
   5   5   1   10.67    0.99
  -5  -5  -1    9.56    0.95
  -5  -5  -1   11.64    0.74
  -5  -5  -1   10.38    0.84
   6   4   1    0.31    0.38
   6   4   1    0.41    0.32
  -6  -4  -1    0.17    0.28
  -6  -4  -1    1.42    0.38
  -6  -4  -1    0.41    0.41
   7   3   1   37.63    1.93
  -7  -3  -1   38.94    1.77
  -7  -3  -1   41.88    2.25
  -7  -3  -1   39.66    1.95
   8   2   1   10.00    0.77
  -8  -2  -1    9.01    0.77
  -8  -2  -1    8.87    0.69
  -8  -2  -1   10.72    0.96
  -9  -1  -1    5.28    0.75
  -9  -1  -1    6.27    0.58
  -9  -1  -1    4.38    0.55
 -10   0  -1   -0.08    0.39
 -10   0  -1    0.69    0.31
 -11   1  -1    3.90    0.53
 -11   1  -1    4.83    0.73
  -3  11   1   -0.05    0.36
  -3  11   1   -0.10    0.32
  -3  11   1    0.57    0.33
   3 -11  -1   -0.01    0.61
  -2  10   1    0.31    0.34
  -2  10   1    0.52    0.40
  -2  10   1    0.37    0.27
   2 -10  -1    0.45    0.55
  -1   9   1    3.65    0.47
  -1   9   1    3.51    0.45
  -1   9   1    2.69    0.57
   0   8   1    0.62    0.33
   0   8   1    0.62    0.32
   0   8   1    0.59    0.43
   0  -8  -1    0.50    0.27
   1   7   1   -0.40    0.34
   1   7   1    0.37    0.27
   1   7   1    0.36    0.28
  -1  -7  -1   -0.25    0.21
   2   6   1    7.02    0.56
   2   6   1    7.23    0.75
  -2  -6  -1    7.44    0.74
  -2  -6  -1    7.51    0.59
   3   5   1   27.35    1.45
   3   5   1   26.24    1.63
   3   5   1   27.94    1.30
  -3  -5  -1   27.89    1.29
  -3  -5  -1   30.65    1.31
  -3  -5  -1   30.75    1.48
  -3  -5  -1   31.39    1.68
   4   4   1    3.97    0.46
   4   4   1    4.31    0.56
   4   4   1    4.12    0.40
  -4  -4  -1    4.38    0.42
  -4  -4  -1    3.54    0.53
  -4  -4  -1    4.41    0.47
   5   3   1    8.39    0.72
   5   3   1    8.73    0.66
  -5  -3  -1    9.01    0.83
  -5  -3  -1    7.58    0.58
  -5  -3  -1    8.35    0.62
   6   2   1   28.20    1.59
   6   2   1   29.47    1.45
  -6  -2  -1   28.49    1.67
  -6  -2  -1   30.43    1.34
   7   1   1    5.60    0.52
  -7  -1  -1    5.48    0.65
  -7  -1  -1    5.17    0.55
  -7  -1  -1    6.11    0.50
  -7  -1  -1    4.52    0.52
  -7  -1  -1    4.99    0.62
  -8   0  -1    8.12    0.83
  -8   0  -1    8.84    0.63
  -8   0  -1    9.18    0.82
  -8   0  -1    8.68    0.66
  -9   1  -1    4.10    0.60
  -9   1  -1    5.90    0.55
  -9   1  -1    5.38    0.67
  -9   1  -1    5.22    0.49
 -10   2  -1    1.49    0.34
 -10   2  -1    0.99    0.28
 -10   2  -1    0.98    0.43
 -11   3  -1    5.24    0.55
 -11   3  -1    4.30    0.65
  -4  10   1    0.78    0.31
  -4  10   1    1.12    0.45
   4 -10  -1    0.10    0.61
  -3   9   1   12.79    0.97
  -3   9   1   11.91    0.77
  -3   9   1   13.61    0.77
   3  -9  -1   13.28    1.25
  -2   8   1    9.79    0.65
  -2   8   1   11.34    0.72
  -2   8   1    9.06    0.81
   2  -8  -1   10.78    1.07
  -1   7   1    0.22    0.21
  -1   7   1    0.31    0.21
  -1   7   1    0.27    0.33
  -1   7   1    0.07    0.20
   1  -7  -1   -0.13    0.18
   0   6   1    2.05    0.35
   0   6   1    2.42    0.32
   0   6   1    1.64    0.38
   0   6   1    2.36    0.39
   0   6   1    2.95    0.33
   0  -6  -1    2.45    0.32
   0  -6  -1    1.99    0.30
   1   5   1   10.17    0.59
   1   5   1    9.77    0.74
   1   5   1    8.72    0.74
   1   5   1   10.33    0.78
   1   5   1    9.81    0.63
   1   5   1    8.87    0.63
  -1  -5  -1    8.26    0.60
  -1  -5  -1    8.69    0.69
   2   4   1   31.88    1.34
   2   4   1   32.69    1.49
   2   4   1   30.42    1.47
   2   4   1   34.97    1.70
  -2  -4  -1   29.64    1.64
  -2  -4  -1   31.97    1.33
  -2  -4  -1   30.50    1.46
  -2  -4  -1   31.61    1.33
   3   3   1  101.84    4.11
   3   3   1  101.13    4.60
   3   3   1   98.79    3.74
   3   3   1  103.18    4.11
  -3  -3  -1   97.02    4.09
  -3  -3  -1   98.36    3.74
  -3  -3  -1   93.48    4.59
  -3  -3  -1  104.20    4.11
   4   2   1    1.11    0.33
   4   2   1    0.01    0.17
  -4  -2  -1    1.19    0.31
  -4  -2  -1    1.09    0.39
  -4  -2  -1    0.90    0.23
  -4  -2  -1    1.13    0.36
  -4  -2  -1    0.55    0.18
  -4  -2  -1    1.02    0.28
   5   1   1    1.97    0.31
   5   1   1    1.73    0.33
  -5  -1  -1    2.16    0.40
  -5  -1  -1    1.85    0.38
  -5  -1  -1    1.42    0.27
  -5  -1  -1    1.77    0.28
  -5  -1  -1    1.62    0.30
   6   0   1    0.93    0.23
  -6   0  -1    1.24    0.22
  -6   0  -1    0.42    0.29
  -6   0  -1    0.66    0.29
  -6   0  -1    0.59    0.23
  -6   0  -1    1.24    0.26
  -7   1  -1    4.71    0.51
  -7   1  -1    5.40    0.47
  -7   1  -1    4.71    0.54
  -7   1  -1    4.42    0.44
  -7   1  -1    5.05    0.40
  -8   2  -1    9.79    0.59
  -8   2  -1   11.02    0.82
  -8   2  -1    9.31    0.63
  -9   3  -1   10.22    0.61
  -9   3  -1    9.54    0.80
  -9   3  -1    9.86    0.61
 -10   4  -1    2.23    0.34
 -10   4  -1    1.27    0.40
  -5   9   1    3.36    0.46
  -5   9   1    2.14    0.31
   5  -9  -1    3.47    0.77
  -4   8   1    2.09    0.27
  -4   8   1    2.00    0.27
  -4   8   1    1.55    0.36
  -4   8   1    1.55    0.26
   4  -8  -1    1.45    0.63
  -3   7   1    2.75    0.39
  -3   7   1    2.20    0.27
  -3   7   1    2.71    0.37
  -3   7   1    2.39    0.27
  -3   7   1    2.11    0.29
   3  -7  -1    2.67    0.62
  -2   6   1    6.90    0.48
  -2   6   1    6.72    0.43
  -2   6   1    7.09    0.56
  -2   6   1    6.89    0.42
  -2   6   1    7.10    0.48
  -2   6   1    7.52    0.58
   2  -6  -1    7.02    0.41
   2  -6  -1    8.68    0.78
  -1   5   1    9.85    0.56
  -1   5   1    9.64    0.65
  -1   5   1    7.75    0.53
  -1   5   1    9.65    0.49
  -1   5   1    8.73    0.49
  -1   5   1    8.80    0.63
   1  -5  -1    9.09    0.51
   0   4   1   19.23    0.86
   0   4   1   20.40    0.96
   0   4   1   19.48    1.09
   0   4   1   20.37    1.08
   0   4   1   20.00    0.96
   0  -4  -1   18.76    0.94
   0  -4  -1   21.10    0.96
   0  -4  -1   20.17    1.04
   1   3   1   82.29    3.83
   1   3   1   79.10    3.82
   1   3   1   86.93    3.13
   1   3   1   81.76    3.41
   1   3   1   81.61    3.83
  -1  -3  -1   88.11    3.42
  -1  -3  -1   84.68    3.82
  -1  -3  -1   84.16    3.11
  -1  -3  -1   84.13    3.11
  -1  -3  -1   86.93    3.41
   2   2   1   19.88    0.93
   2   2   1   18.72    0.91
   2   2   1   18.40    0.82
   2   2   1   20.02    1.04
  -2  -2  -1   19.21    0.91
  -2  -2  -1   18.86    1.03
  -2  -2  -1   18.15    1.05
  -2  -2  -1   18.91    0.82
  -2  -2  -1   19.44    0.92
  -2  -2  -1   18.10    1.03
   3   1   1   72.44    3.13
   3   1   1   67.79    2.78
   3   1   1   65.08    2.78
  -3  -1  -1   66.49    2.78
  -3  -1  -1   65.14    3.12
  -3  -1  -1   69.09    2.55
  -3  -1  -1   69.04    3.13
   4   0   1   43.28    1.83
   4   0   1   38.45    1.66
   4   0   1   36.03    1.65
  -4   0  -1   37.96    1.67
  -4   0  -1   38.05    1.87
  -4   0  -1   40.36    1.69
  -4   0  -1   38.73    1.51
  -4   0  -1   39.43    1.89
   5  -1   1    1.78    0.21
  -5   1  -1    1.45    0.24
  -5   1  -1    1.98    0.21
  -5   1  -1    1.40    0.25
  -5   1  -1    0.89    0.25
  -5   1  -1    1.56    0.29
   6  -2   1   27.72    1.12
  -6   2  -1   27.18    1.39
  -6   2  -1   27.42    1.25
  -6   2  -1   30.22    1.42
  -6   2  -1   26.71    1.23
  -7   3  -1   37.83    1.83
  -7   3  -1   37.19    1.46
  -7   3  -1   35.82    1.59
  -7   3  -1   39.10    1.84
  -8   4  -1    0.18    0.25
  -8   4  -1    0.10    0.17
  -8   4  -1    0.36    0.13
  -9   5  -1    3.16    0.40
  -9   5  -1    3.67    0.31
  -7   9   1    0.71    0.25
  -7   9   1    0.57    0.20
   7  -9  -1    0.62    0.67
  -6   8   1    1.15    0.19
  -6   8   1    1.46    0.29
   6  -8  -1    1.37    0.63
  -5   7   1    6.66    0.51
  -5   7   1    7.08    0.52
  -5   7   1    7.06    0.35
  -5   7   1    6.58    0.34
   5  -7  -1    5.76    0.89
  -4   6   1    0.45    0.20
  -4   6   1    0.29    0.13
  -4   6   1    0.35    0.19
  -4   6   1    0.21    0.13
   4  -6  -1    0.91    0.46
  -3   5   1   26.82    1.16
  -3   5   1   27.39    1.29
  -3   5   1   25.28    1.29
  -3   5   1   27.56    1.16
   3  -5  -1   29.81    1.68
  -2   4   1   29.17    1.14
  -2   4   1   31.20    1.44
  -2   4   1   30.68    1.44
  -2   4   1   32.11    1.30
  -2   4   1   32.11    1.30
  -2   4   1   32.09    1.15
   2  -4  -1   29.37    1.24
   2  -4  -1   29.03    1.73
   2  -4  -1   31.51    1.25
  -1   3   1   78.67    2.90
  -1   3   1   77.42    3.18
  -1   3   1   77.37    3.56
  -1   3   1   76.67    3.56
  -1   3   1   83.78    3.19
  -1   3   1   83.78    2.90
   1  -3  -1   83.73    3.17
   1  -3  -1   78.29    3.17
   0   2   1   56.72    2.12
   0   2   1   61.43    2.61
   0   2   1   53.41    2.32
   0   2   1   61.39    2.33
   0   2   1   55.56    2.60
   0  -2  -1   57.67    2.60
   0  -2  -1   57.51    2.12
   0  -2  -1   60.45    2.12
   0  -2  -1   55.06    2.32
   0  -2  -1   59.50    2.33
   1   1   1   21.25    0.84
   1   1   1   21.77    1.05
   1   1   1   20.95    0.92
   1   1   1   21.64    1.05
   1   1   1   21.31    0.93
  -1  -1  -1   21.30    1.04
  -1  -1  -1   20.76    0.84
  -1  -1  -1   22.01    0.93
  -1  -1  -1   21.11    1.04
  -1  -1  -1   22.77    0.94
   2   0   1   53.93    2.14
   2   0   1   50.01    2.14
   2   0   1   50.97    2.39
  -2   0  -1   60.14    2.41
  -2   0  -1   53.29    1.96
  -2   0  -1   49.15    2.14
  -2   0  -1   53.70    2.14
  -2   0  -1   54.81    2.40
   3  -1   1   59.30    2.50
  -3   1  -1   66.06    2.52
  -3   1  -1   69.70    2.53
  -3   1  -1   65.81    2.82
  -3   1  -1   55.25    2.81
  -4   2  -1    0.91    0.15
  -4   2  -1    1.42    0.16
  -4   2  -1    1.20    0.16
  -4   2  -1    1.13    0.15
  -5   3  -1    7.54    0.39
  -5   3  -1    8.22    0.44
  -5   3  -1    8.18    0.40
   8  -8  -1    2.26    0.80
   7  -7  -1    1.24    0.56
   6  -6  -1    3.19    0.64
   5  -5  -1   12.26    1.02
   3  -3  -1   92.32    4.55
  -1   1   1   21.16    0.81
   1  -1  -1   19.21    1.04
   1  -1   1   20.19    0.82
   1  -1   1   21.13    1.05
   1  -1   1   20.68    0.81
  -1   1  -1   20.60    0.82
  -1   1  -1   20.48    0.82
  -1   1  -1   18.76    1.05
  -2   2  -1   18.62    0.75
  -2   2  -1   18.16    0.75
   3  -3   1   94.44    4.63
  -3   3  -1   92.78    3.68
  -3   3  -1   95.25    3.68
   4  -4   1    5.11    0.59
  -4   4  -1    4.09    0.22
   5  -5   1   11.38    1.00
   6  -6   1    3.59    0.75
   7  -7   1    0.85    0.56
   7  -5  -1    6.30    0.85
   6  -4  -1    0.55    0.38
  -5   3   1    7.44    0.36
  -5   3   1    7.65    0.36
   5  -3  -1    8.34    0.82
  -4   2   1    1.08    0.14
  -4   2   1    1.12    0.14
   4  -2  -1    1.69    0.36
  -3   1   1   59.62    2.76
  -3   1   1   59.78    2.75
  -3   1   1   57.08    2.47
  -3   1   1   66.71    2.48
   3  -1  -1   66.40    3.09
   3  -1  -1   60.93    2.45
   3  -1  -1   64.27    2.45
  -2   0   1   56.09    2.16
  -2   0   1   52.87    2.41
  -2   0   1   51.80    2.42
  -2   0   1   55.75    2.42
  -2   0   1   56.64    2.16
  -2   0   1   53.19    2.60
   2   0  -1   55.72    2.15
   2   0  -1   49.38    2.40
   2   0  -1   52.09    2.15
  -1  -1   1   21.47    1.03
  -1  -1   1   21.08    0.83
  -1  -1   1   19.11    1.02
  -1  -1   1   20.87    0.91
  -1  -1   1   20.42    0.91
   1   1  -1   22.36    1.03
   1   1  -1   21.14    0.91
   1   1  -1   23.14    1.03
   1   1  -1   20.89    0.91
   0  -2   1   58.05    2.14
   0  -2   1   56.67    2.35
   0  -2   1   55.90    2.34
   0  -2   1   58.95    2.14
   0   2  -1   61.64    2.36
   0   2  -1   60.97    2.64
   0   2  -1   59.44    2.63
   0   2  -1   57.48    2.35
   0   2  -1   58.07    2.15
   0   2  -1   57.17    2.15
   1  -3   1   72.30    3.19
   1  -3   1   75.70    3.18
  -1   3  -1   80.65    3.58
  -1   3  -1   79.31    2.92
  -1   3  -1   90.92    3.60
  -1   3  -1   81.31    3.20
  -1   3  -1   80.46    2.92
  -1   3  -1   82.23    3.20
   2  -4   1   27.51    1.67
   2  -4   1   30.62    1.24
   2  -4   1   31.30    1.25
  -2   4  -1   30.95    1.14
  -2   4  -1   29.54    1.43
  -2   4  -1   31.64    1.43
  -2   4  -1   30.12    1.29
  -2   4  -1   29.41    1.14
  -2   4  -1   31.37    1.29
   3  -5   1   27.65    1.65
  -3   5  -1   26.04    1.27
  -3   5  -1   26.28    1.14
  -3   5  -1   27.42    1.01
  -3   5  -1   27.06    1.01
  -3   5  -1   26.62    1.14
  -3   5  -1   24.65    1.27
   4  -6   1    0.68    0.44
  -4   6  -1    0.88    0.22
  -4   6  -1    0.64    0.20
  -4   6  -1    0.62    0.15
  -4   6  -1    0.58    0.14
  -4   6  -1    0.60    0.15
  -4   6  -1    0.59    0.13
   5  -7   1    6.64    0.90
  -5   7  -1    6.32    0.37
  -5   7  -1    7.28    0.53
  -5   7  -1    6.77    0.35
  -5   7  -1    7.27    0.53
  -5   7  -1    6.71    0.37
   6  -8   1    1.67    0.70
  -6   8  -1    1.25    0.20
  -6   8  -1    1.42    0.21
  -6   8  -1    1.25    0.28
   7  -9   1    0.01    0.63
  -7   9  -1    0.32    0.25
  -7   9  -1    0.67    0.21
  -9   5   1    3.20    0.28
  -9   5   1    3.48    0.39
  -8   4   1   -0.02    0.22
  -8   4   1    0.53    0.26
  -7   3   1   34.58    1.56
  -7   3   1   36.46    1.57
  -7   3   1   38.81    1.81
  -7   3   1   38.27    1.80
  -6   2   1   25.77    1.38
  -6   2   1   28.27    1.38
  -6   2   1   29.20    1.23
  -6   2   1   27.06    1.23
  -5   1   1    1.55    0.27
  -5   1   1    1.65    0.24
  -5   1   1    1.65    0.30
  -5   1   1    1.43    0.24
   5  -1  -1    1.90    0.21
   5  -1  -1    1.45    0.19
  -4   0   1   35.02    1.82
  -4   0   1   40.32    1.63
  -4   0   1   37.15    1.62
  -4   0   1   36.14    1.80
  -4   0   1   39.99    1.83
   4   0  -1   36.34    1.75
   4   0  -1   38.96    1.61
   4   0  -1   39.08    1.61
  -3  -1   1   65.46    2.82
  -3  -1   1   66.34    2.81
  -3  -1   1   70.53    3.17
  -3  -1   1   71.06    3.16
   3   1  -1   67.96    2.82
   3   1  -1   71.77    2.82
   3   1  -1   68.02    3.14
  -2  -2   1   18.44    0.82
  -2  -2   1   18.85    1.04
  -2  -2   1   19.47    0.91
  -2  -2   1   17.59    0.91
  -2  -2   1   19.63    1.04
  -2  -2   1   18.99    0.82
   2   2  -1   19.51    1.03
   2   2  -1   18.79    0.91
   2   2  -1   19.42    0.91
  -1  -3   1   83.37    3.10
  -1  -3   1   82.45    3.10
  -1  -3   1   89.44    3.41
  -1  -3   1   82.56    3.40
   1   3  -1   82.13    3.80
   1   3  -1   83.48    3.11
   1   3  -1   79.24    3.39
   1   3  -1   84.85    3.11
   1   3  -1   84.92    3.82
   0  -4   1   20.71    0.96
   0  -4   1   20.40    1.04
   0  -4   1   20.56    0.95
   0   4  -1   18.46    1.08
   0   4  -1   18.67    1.06
   0   4  -1   18.77    0.94
   0   4  -1   19.61    0.85
   0   4  -1   20.56    0.96
   0   4  -1   19.99    0.86
   1  -5   1    9.35    0.53
  -1   5  -1    9.33    0.55
  -1   5  -1    8.90    0.65
  -1   5  -1    9.31    0.55
  -1   5  -1    8.91    0.50
  -1   5  -1    9.70    0.63
  -1   5  -1    8.73    0.48
   2  -6   1    6.36    0.41
   2  -6   1    7.19    0.73
  -2   6  -1    7.26    0.42
  -2   6  -1    6.32    0.45
  -2   6  -1    7.23    0.49
  -2   6  -1    7.50    0.45
  -2   6  -1    7.40    0.59
  -2   6  -1    7.15    0.56
   3  -7   1    2.67    0.56
  -3   7  -1    2.52    0.36
  -3   7  -1    2.13    0.29
  -3   7  -1    1.99    0.28
  -3   7  -1    1.96    0.25
  -3   7  -1    2.21    0.36
   4  -8   1    1.82    0.63
  -4   8  -1    1.75    0.25
  -4   8  -1    1.36    0.25
  -4   8  -1    1.73    0.28
  -4   8  -1    2.06    0.37
   5  -9   1    2.35    0.67
  -5   9  -1    2.23    0.31
  -5   9  -1    2.03    0.40
  -5   9  -1    2.63    0.34
 -10   4   1    2.01    0.33
 -10   4   1    2.22    0.44
  -9   3   1    9.12    0.57
  -9   3   1    9.98    0.58
  -9   3   1    8.82    0.76
  -8   2   1    9.87    0.79
  -8   2   1   10.15    0.58
  -8   2   1   10.06    0.63
  -7   1   1    4.59    0.43
  -7   1   1    4.05    0.52
  -7   1   1    4.27    0.49
  -7   1   1    4.91    0.53
  -7   1   1    4.28    0.42
  -6   0   1    1.37    0.30
  -6   0   1    0.68    0.23
  -6   0   1    1.01    0.32
  -6   0   1    0.95    0.25
   6   0  -1    1.37    0.26
  -5  -1   1    1.45    0.30
  -5  -1   1    1.79    0.36
  -5  -1   1    1.62    0.26
  -5  -1   1    1.49    0.26
  -5  -1   1    1.36    0.36
   5   1  -1    1.13    0.27
   5   1  -1    1.26    0.28
  -4  -2   1    1.21    0.24
  -4  -2   1    0.93    0.27
  -4  -2   1    0.86    0.31
  -4  -2   1    1.48    0.35
   4   2  -1    1.23    0.30
  -3  -3   1   99.71    4.07
  -3  -3   1   96.35    4.07
  -3  -3   1   95.60    4.56
  -3  -3   1  102.55    3.73
  -3  -3   1  101.20    3.72
   3   3  -1  100.66    4.08
   3   3  -1  103.95    4.09
   3   3  -1   92.43    4.54
  -2  -4   1   32.79    1.67
  -2  -4   1   33.25    1.51
  -2  -4   1   33.05    1.34
  -2  -4   1   31.55    1.33
   2   4  -1   33.08    1.36
   2   4  -1   31.95    1.50
   2   4  -1   31.10    1.50
   2   4  -1   29.35    1.67
  -1  -5   1    6.61    0.56
  -1  -5   1    9.25    0.68
   1   5  -1   10.03    0.63
   1   5  -1    7.99    0.72
   1   5  -1   10.76    0.57
   1   5  -1   10.17    0.78
   1   5  -1    9.57    0.62
   0  -6   1    2.07    0.32
   0  -6   1    2.33    0.32
   0   6  -1    2.33    0.39
   0   6  -1    2.90    0.37
   0   6  -1    1.81    0.30
   0   6  -1    1.88    0.34
   0   6  -1    2.77    0.44
   0   6  -1    1.64    0.27
   1  -7   1    0.08    0.20
  -1   7  -1    0.01    0.20
  -1   7  -1    0.05    0.21
  -1   7  -1    0.50    0.23
  -1   7  -1    0.31    0.30
  -1   7  -1    0.31    0.22
   2  -8   1   11.40    1.09
  -2   8  -1   10.99    0.73
  -2   8  -1   10.37    0.89
  -2   8  -1   10.65    0.66
  -2   8  -1   12.24    0.70
   3  -9   1   12.00    1.22
  -3   9  -1   11.47    0.77
  -3   9  -1   13.07    0.77
  -3   9  -1   12.95    0.98
  -3   9  -1   12.68    0.74
   4 -10   1    1.28    0.65
  -4  10  -1   -0.12    0.35
 -11   3   1    5.34    0.53
 -11   3   1    4.75    0.65
 -10   2   1    1.18    0.34
 -10   2   1    1.35    0.32
 -10   2   1    1.20    0.44
  -9   1   1    5.85    0.52
  -9   1   1    6.54    0.57
  -9   1   1    4.90    0.64
  -8   0   1    8.31    0.66
  -8   0   1   10.39    0.64
  -8   0   1    8.07    0.81
  -7  -1   1    5.20    0.48
  -7  -1   1    4.50    0.50
  -7  -1   1    6.48    0.57
  -7  -1   1    4.31    0.60
   7   1  -1    5.37    0.50
  -6  -2   1   30.47    1.36
  -6  -2   1   29.14    1.70
  -6  -2   1   30.79    1.50
   6   2  -1   29.22    1.48
   6   2  -1   30.42    1.63
  -5  -3   1    7.90    0.60
  -5  -3   1    7.92    0.75
  -5  -3   1    9.02    0.64
   5   3  -1    8.80    0.63
   5   3  -1    6.96    0.70
  -4  -4   1    4.32    0.47
  -4  -4   1    4.22    0.42
  -4  -4   1    4.78    0.58
  -4  -4   1    3.64    0.40
   4   4  -1    3.94    0.48
   4   4  -1    4.86    0.56
  -3  -5   1   28.50    1.31
  -3  -5   1   28.38    1.32
  -3  -5   1   29.95    1.66
  -3  -5   1   29.39    1.48
   3   5  -1   31.19    1.69
   3   5  -1   30.40    1.49
  -2  -6   1    7.45    0.70
  -2  -6   1    7.54    0.63
   2   6  -1    7.30    0.56
   2   6  -1    6.76    0.72
  -1  -7   1    0.52    0.32
  -1  -7   1    0.03    0.23
   1   7  -1   -0.01    0.32
   1   7  -1    1.01    0.30
   1   7  -1   -0.01    0.26
   0  -8   1    0.90    0.31
   0   8  -1    1.17    0.36
   0   8  -1    0.65    0.33
   0   8  -1    1.06    0.43
   1  -9   1    4.32    0.78
  -1   9  -1    2.77    0.45
  -1   9  -1    3.55    0.61
  -1   9  -1    4.35    0.51
   2 -10   1    0.40    0.56
  -2  10  -1    0.26    0.27
  -2  10  -1    0.95    0.42
  -2  10  -1    0.27    0.32
   3 -11   1    0.78    0.62
  -3  11  -1    0.03    0.42
  -3  11  -1   -0.31    0.26
 -11   1   1    4.63    0.74
 -11   1   1    4.55    0.55
 -10   0   1    0.60    0.36
 -10   0   1    0.89    0.36
 -10   0   1    0.58    0.44
  -9  -1   1    5.85    0.57
  -9  -1   1    4.53    0.70
  -9  -1   1    4.44    0.57
  -8  -2   1    9.03    0.93
  -8  -2   1   10.01    0.74
  -8  -2   1    8.98    0.74
   8   2  -1   11.60    0.80
  -7  -3   1   42.08    2.29
  -7  -3   1   38.99    1.98
  -7  -3   1   41.07    1.81
   7   3  -1   41.12    2.00
  -6  -4   1    0.61    0.34
  -6  -4   1    0.34    0.28
  -6  -4   1   -0.21    0.36
  -6  -4   1    0.52    0.33
   6   4  -1    0.76    0.41
   6   4  -1    0.12    0.29
  -5  -5   1   11.16    0.87
  -5  -5   1   12.75    1.04
  -5  -5   1   10.70    0.75
  -5  -5   1   11.39    0.77
   5   5  -1   12.48    1.01
   5   5  -1   11.12    0.84
  -4  -6   1    0.28    0.40
  -4  -6   1    0.74    0.32
   4   6  -1    0.67    0.32
   4   6  -1    0.89    0.42
  -3  -7   1    2.32    0.50
  -3  -7   1    2.36    0.45
   3   7  -1    1.85    0.39
   3   7  -1    2.49    0.55
  -2  -8   1   11.83    0.87
   2   8  -1   13.35    1.11
   2   8  -1   11.61    0.86
   1   9  -1    3.28    0.50
   1   9  -1    3.75    0.64
   0  10  -1    1.32    0.40
   0  10  -1    1.69    0.50
   1 -11   1    1.02    0.63
  -1  11  -1   -0.22    0.43
  -1  11  -1   -0.19    0.32
 -11  -1   1    4.56    0.65
 -11  -1   1    4.44    0.80
 -10  -2   1    1.24    0.55
 -10  -2   1    1.22    0.42
  -9  -3   1    9.95    1.05
  -9  -3   1    9.07    0.87
  -8  -4   1    0.04    0.50
  -8  -4   1    0.20    0.29
   8   4  -1    0.17    0.38
  -7  -5   1    5.23    0.83
  -7  -5   1    7.90    0.79
   7   5  -1    9.46    0.78
  -6  -6   1    1.82    0.56
  -6  -6   1    2.41    0.50
   6   6  -1    1.57    0.54
   6   6  -1    2.50    0.48
  -5  -7   1    7.44    0.93
  -5  -7   1    5.62    0.68
   5   7  -1    6.77    0.74
   5   7  -1    9.14    0.99
  -4  -8   1    3.03    0.52
   4   8  -1    1.90    0.61
   4   8  -1    1.64    0.48
  -3  -9   1   13.29    1.05
   3   9  -1   13.60    1.05
   3   9  -1   15.42    1.30
   2  10  -1   -0.42    0.43
   2  10  -1   -0.42    0.24
   1  11  -1    0.40    0.53
   1  11  -1    0.28    0.34
 -11  -3   1    4.88    0.91
 -10  -4   1    1.89    0.66
 -10  -4   1    1.73    0.52
  -9  -5   1    3.69    0.77
  -9  -5   1    3.22    0.58
  -8  -6   1    1.32    0.59
  -8  -6   1    1.10    0.44
   8   6  -1    0.49    0.38
  -7  -7   1    0.28    0.44
  -7  -7   1    0.50    0.55
   7   7  -1    0.99    0.41
  -6  -8   1    1.37    0.53
   6   8  -1    0.92    0.66
   6   8  -1    0.68    0.47
  -5  -9   1    2.88    0.62
   5   9  -1    2.15    0.52
   5   9  -1    2.85    0.78
   4  10  -1    0.63    0.58
   4  10  -1    0.44    0.47
   3  11  -1    0.60    0.54
  -9  -7   1    0.15    0.71
   9   7  -1   -0.18    0.48
  -8  -8   1    0.68    0.46
   8   8  -1    1.94    0.54
  -7  -9   1    0.86    0.59
   7   9  -1    0.41    0.53
   7   9   2    0.83    0.49
  -7  -9  -2    0.46    0.54
   8   8   2    5.52    0.87
  -8  -8  -2    5.00    0.80
   9   7   2    8.38    0.97
  -9  -7  -2    7.32    1.13
   3  11   2    1.65    0.66
   4  10   2    1.64    0.70
   4  10   2    1.38    0.50
   5   9   2    0.05    0.43
   5   9   2    0.30    0.53
  -5  -9  -2    0.01    0.41
   6   8   2    1.07    0.44
   6   8   2    1.84    0.64
  -6  -8  -2    0.76    0.42
   7   7   2    1.32    0.49
  -7  -7  -2    1.41    0.68
  -7  -7  -2    1.07    0.48
   8   6   2    0.80    0.49
  -8  -6  -2    2.04    0.53
  -8  -6  -2    1.51    0.64
  -9  -5  -2    2.91    0.61
  -9  -5  -2    2.89    0.75
 -10  -4  -2    0.87    0.66
 -10  -4  -2    0.73    0.39
   1  11   2    1.32    0.46
   1  11   2    1.32    0.65
   2  10   2    1.08    0.44
   2  10   2    0.56    0.60
   3   9   2    1.63    0.60
   3   9   2    1.49    0.46
  -3  -9  -2    2.16    0.50
   4   8   2    2.24    0.62
   4   8   2    1.25    0.40
  -4  -8  -2    2.04    0.45
   5   7   2    7.07    0.76
   5   7   2    7.01    0.91
  -5  -7  -2    8.99    0.85
  -5  -7  -2    8.21    0.93
   6   6   2    9.25    0.88
   6   6   2    9.03    0.97
  -6  -6  -2    8.90    0.87
  -6  -6  -2   11.09    1.08
   7   5   2    0.00    0.35
  -7  -5  -2    1.03    0.53
  -7  -5  -2    0.75    0.41
   8   4   2    2.21    0.51
  -8  -4  -2    2.79    0.49
  -8  -4  -2    2.84    0.66
  -9  -3  -2    2.35    0.68
  -9  -3  -2    3.12    0.54
 -10  -2  -2    1.21    0.60
 -10  -2  -2    0.65    0.38
 -11  -1  -2    0.79    0.44
 -11  -1  -2    1.83    0.63
  -1  11   2    0.17    0.49
  -1  11   2    0.75    0.39
  -1  11   2    0.98    0.42
   1 -11  -2    1.33    0.62
   0  10   2    1.41    0.40
   0  10   2    1.57    0.57
   0  10   2    1.12    0.40
   1   9   2    4.35    0.59
   1   9   2    4.98    0.55
   1   9   2    4.09    0.70
   2   8   2    8.14    0.72
   2   8   2   10.74    0.77
   2   8   2    8.13    0.92
  -2  -8  -2    8.38    0.76
   3   7   2   13.48    0.96
   3   7   2   14.32    0.87
   3   7   2   13.63    1.14
  -3  -7  -2   12.57    0.91
  -3  -7  -2   15.17    1.14
   4   6   2   22.87    1.50
   4   6   2   22.39    1.14
   4   6   2   21.02    1.25
  -4  -6  -2   21.46    1.28
  -4  -6  -2   21.88    1.45
   5   5   2   15.76    1.19
   5   5   2   14.39    0.99
  -5  -5  -2   16.99    1.21
  -5  -5  -2   16.01    1.02
   6   4   2    1.12    0.40
   6   4   2    1.47    0.35
  -6  -4  -2    0.18    0.26
  -6  -4  -2    1.27    0.31
  -6  -4  -2    0.10    0.39
   7   3   2   14.08    0.95
  -7  -3  -2   13.78    0.90
  -7  -3  -2   15.50    1.17
  -7  -3  -2   14.27    0.97
   8   2   2   11.82    0.82
  -8  -2  -2    9.35    0.93
  -8  -2  -2    7.75    0.76
  -8  -2  -2    9.97    0.74
  -9  -1  -2    1.21    0.51
  -9  -1  -2    1.20    0.35
  -9  -1  -2    1.21    0.39
 -10   0  -2    4.66    0.56
 -10   0  -2    4.57    0.71
 -11   1  -2    0.91    0.50
 -11   1  -2   -0.18    0.32
  -3  11   2    2.30    0.44
  -3  11   2    2.09    0.56
  -3  11   2    1.98    0.42
   3 -11  -2    3.65    0.90
  -2  10   2    1.43    0.38
  -2  10   2    0.33    0.39
  -2  10   2    0.57    0.33
   2 -10  -2    0.12    0.53
  -1   9   2    2.91    0.58
  -1   9   2    4.60    0.51
  -1   9   2    3.67    0.48
   0   8   2   23.93    1.36
   0   8   2   28.80    1.63
   0   8   2   24.10    1.24
   0  -8  -2   25.95    1.32
   1   7   2    4.18    0.48
   1   7   2    4.13    0.46
   1   7   2    3.55    0.59
  -1  -7  -2    4.93    0.51
   2   6   2    6.85    0.73
   2   6   2    7.19    0.56
  -2  -6  -2    6.13    0.59
  -2  -6  -2    6.22    0.65
   3   5   2    2.86    0.36
   3   5   2    3.03    0.50
   3   5   2    3.44    0.43
  -3  -5  -2    3.61    0.38
  -3  -5  -2    4.34    0.57
  -3  -5  -2    2.42    0.34
  -3  -5  -2    3.13    0.42
   4   4   2    3.53    0.53
   4   4   2    3.25    0.37
   4   4   2    4.35    0.49
  -4  -4  -2    3.20    0.52
  -4  -4  -2    3.56    0.47
  -4  -4  -2    4.06    0.40
   5   3   2    3.79    0.53
   5   3   2    3.41    0.45
  -5  -3  -2    4.09    0.41
  -5  -3  -2    3.12    0.44
  -5  -3  -2    4.12    0.58
   6   2   2    5.33    0.53
   6   2   2    6.84    0.65
  -6  -2  -2    5.46    0.50
  -6  -2  -2    7.32    0.76
  -6  -2  -2    5.84    0.65
   7   1   2    6.34    0.55
  -7  -1  -2    7.70    0.64
  -7  -1  -2    6.82    0.56
  -7  -1  -2    6.04    0.52
  -7  -1  -2    6.12    0.71
  -8   0  -2    6.32    0.72
  -8   0  -2    6.97    0.58
  -8   0  -2    7.79    0.61
  -9   1  -2    0.24    0.28
  -9   1  -2    0.81    0.27
  -9   1  -2    1.23    0.42
 -10   2  -2    0.47    0.41
 -10   2  -2    0.42    0.29
 -10   2  -2    0.03    0.25
 -10   2  -2    0.46    0.41
 -11   3  -2    4.59    0.52
  -4  10   2    1.33    0.34
  -4  10   2    1.76    0.50
   4 -10  -2    2.34    0.72
  -3   9   2    2.00    0.36
  -3   9   2    2.02    0.36
  -3   9   2    1.35    0.43
   3  -9  -2    2.49    0.72
  -2   8   2    9.25    0.82
  -2   8   2    8.97    0.65
  -2   8   2    9.61    0.62
   2  -8  -2   10.40    1.02
  -1   7   2    4.59    0.53
  -1   7   2    3.67    0.37
  -1   7   2    3.84    0.43
  -1   7   2    3.99    0.43
   1  -7  -2    3.92    0.38
   0   6   2    5.88    0.50
   0   6   2    8.00    0.67
   0   6   2    7.01    0.57
   0   6   2    8.11    0.58
   0   6   2    5.21    0.61
   0   6   2    7.59    0.69
   0  -6  -2    8.04    0.60
   0  -6  -2    7.82    0.57
   1   5   2   37.80    1.69
   1   5   2   36.37    1.89
   1   5   2   35.38    1.52
   1   5   2   39.21    1.90
   1   5   2   37.51    1.69
  -1  -5  -2   33.69    1.83
   2   4   2    9.72    0.77
   2   4   2   12.16    0.63
   2   4   2    9.73    0.65
   2   4   2   10.53    0.68
  -2  -4  -2   10.35    0.77
  -2  -4  -2   10.72    0.66
  -2  -4  -2   10.50    0.61
   3   3   2    5.30    0.42
   3   3   2    4.99    0.52
   3   3   2    5.57    0.47
   3   3   2    5.40    0.47
  -3  -3  -2    4.67    0.39
  -3  -3  -2    5.37    0.46
  -3  -3  -2    4.92    0.52
  -3  -3  -2    5.85    0.47
   4   2   2   81.67    3.94
  -4  -2  -2   83.33    3.53
  -4  -2  -2   85.55    3.53
  -4  -2  -2   84.04    3.96
  -4  -2  -2   89.40    3.23
   5   1   2   58.69    2.75
   5   1   2   58.56    2.50
  -5  -1  -2   59.29    2.52
  -5  -1  -2   56.14    2.80
  -5  -1  -2   58.60    2.28
  -5  -1  -2   60.57    2.83
  -5  -1  -2   56.48    2.51
  -6   0  -2   11.13    0.70
  -6   0  -2   12.82    0.87
  -6   0  -2   10.56    0.80
  -6   0  -2   11.81    0.63
  -6   0  -2   11.80    0.73
  -7   1  -2    6.03    0.45
  -7   1  -2    5.55    0.60
  -7   1  -2    5.25    0.46
  -7   1  -2    6.27    0.51
  -7   1  -2    6.38    0.63
  -8   2  -2    8.00    0.74
  -8   2  -2    9.99    0.62
  -8   2  -2   10.45    0.60
  -9   3  -2    3.15    0.35
  -9   3  -2    3.46    0.38
  -9   3  -2    4.71    0.55
 -10   4  -2    0.98    0.28
 -10   4  -2    1.50    0.43
  -5   9   2    0.27    0.23
  -5   9   2    1.27    0.37
   5  -9  -2    1.47    0.67
  -4   8   2    2.01    0.27
  -4   8   2    1.73    0.27
  -4   8   2    2.08    0.38
   4  -8  -2    1.67    0.64
  -3   7   2   13.01    0.87
  -3   7   2   13.88    0.67
  -3   7   2   13.97    0.87
  -3   7   2   13.19    0.72
   3  -7  -2   13.80    1.16
  -2   6   2    7.08    0.57
  -2   6   2    6.47    0.46
  -2   6   2    5.46    0.52
  -2   6   2    6.39    0.41
  -2   6   2    6.44    0.47
   2  -6  -2    5.98    0.38
  -1   5   2   36.30    1.75
  -1   5   2   35.92    1.57
  -1   5   2   34.55    1.57
  -1   5   2   36.92    1.42
  -1   5   2   32.21    1.74
   1  -5  -2   36.98    1.53
   0   4   2   12.76    0.79
   0   4   2   11.89    0.67
   0   4   2   11.87    0.68
   0   4   2   13.18    0.62
   0   4   2   13.38    0.80
   0   4   2   12.35    0.77
   0  -4  -2   13.92    0.75
   0  -4  -2   12.78    0.67
   0  -4  -2   12.35    0.68
   1   3   2   35.27    1.44
   1   3   2   35.42    1.58
   1   3   2   38.65    1.79
   1   3   2   37.70    1.79
  -1  -3  -2   35.95    1.43
  -1  -3  -2   36.18    1.58
  -1  -3  -2   37.52    1.59
  -1  -3  -2   34.42    1.76
   2   2   2   33.71    1.64
   2   2   2   32.62    1.46
   2   2   2   31.43    1.45
   2   2   2   31.78    1.32
  -2  -2  -2   34.99    1.47
  -2  -2  -2   32.09    1.32
  -2  -2  -2   34.07    1.64
  -2  -2  -2   35.03    1.47
  -2  -2  -2   32.34    1.63
   3   1   2   98.35    3.58
   3   1   2   94.55    3.92
   3   1   2  100.00    4.40
   3   1   2   94.92    3.92
  -3  -1  -2  104.72    4.42
  -3  -1  -2   95.20    4.41
  -3  -1  -2   93.95    3.92
  -3  -1  -2   96.69    3.59
   4   0   2    0.23    0.15
   4   0   2    0.35    0.16
   4   0   2    0.25    0.16
  -4   0  -2    0.20    0.16
  -4   0  -2   -0.17    0.21
  -4   0  -2   -0.01    0.14
  -4   0  -2    0.33    0.21
  -4   0  -2    0.10    0.16
   5  -1   2   49.15    2.25
  -5   1  -2   55.30    2.30
  -5   1  -2   55.21    2.57
  -5   1  -2   57.37    2.57
  -5   1  -2   55.05    2.08
  -5   1  -2   57.85    2.30
   6  -2   2    5.14    0.29
  -6   2  -2    5.19    0.48
  -6   2  -2    4.98    0.49
  -6   2  -2    4.42    0.38
  -6   2  -2    4.82    0.41
  -6   2  -2    5.03    0.35
  -7   3  -2   14.41    0.71
  -7   3  -2   13.43    0.65
  -7   3  -2   13.68    0.85
  -7   3  -2   13.89    0.85
  -8   4  -2    2.79    0.37
  -8   4  -2    2.42    0.24
  -8   4  -2    2.81    0.28
  -9   5  -2    4.50    0.35
  -9   5  -2    4.32    0.48
  -7   9   2    0.89    0.25
  -7   9   2    1.05    0.21
   7  -9  -2    0.72    0.58
  -6   8   2    1.81    0.21
  -6   8   2    1.50    0.29
   6  -8  -2    2.04    0.63
  -5   7   2    7.83    0.55
  -5   7   2    7.43    0.38
  -5   7   2    7.69    0.55
   5  -7  -2    7.88    0.97
  -4   6   2   18.88    0.86
  -4   6   2   19.79    1.00
  -4   6   2   18.35    1.00
   4  -6  -2   22.60    1.47
  -3   5   2    2.80    0.27
  -3   5   2    2.96    0.25
  -3   5   2    2.66    0.23
  -3   5   2    2.79    0.28
  -3   5   2    2.65    0.18
  -2   4   2   10.81    0.44
  -2   4   2   11.15    0.54
  -2   4   2   10.94    0.59
  -2   4   2   10.02    0.53
  -2   4   2   10.18    0.44
  -2   4   2   10.66    0.59
   2  -4  -2   10.48    0.47
   2  -4  -2   10.21    0.47
  -1   3   2   35.28    1.28
  -1   3   2   32.68    1.58
  -1   3   2   32.61    1.41
  -1   3   2   34.30    1.42
  -1   3   2   32.99    1.57
  -1   3   2   32.57    1.27
   1  -3  -2   35.18    1.40
   1  -3  -2   35.36    1.40
   0   2   2   18.82    0.93
   0   2   2   17.82    0.92
   0   2   2   18.55    0.74
   0   2   2   17.97    0.82
   0   2   2   19.19    0.83
   0  -2  -2   18.07    0.82
   0  -2  -2   17.18    0.81
   0  -2  -2   19.10    0.73
   0  -2  -2   18.28    0.91
   1   1   2  209.07    9.12
   1   1   2  210.79    7.47
   1   1   2  206.83    8.12
   1   1   2  212.71    8.12
   1   1   2  189.54    9.11
  -1  -1  -2  205.98    7.47
  -1  -1  -2  210.96    9.12
  -1  -1  -2  214.55    9.13
  -1  -1  -2  212.90    8.12
  -1  -1  -2  206.14    8.12
   2   0   2   40.75    1.91
   2   0   2   41.08    1.72
   2   0   2   40.70    1.55
  -2   0  -2   40.44    1.93
  -2   0  -2   43.55    1.93
  -2   0  -2   42.36    1.72
  -2   0  -2   45.18    1.72
  -2   0  -2   41.59    1.57
   3  -1   2   92.01    3.53
  -3   1  -2   83.61    3.22
  -3   1  -2   82.60    3.95
  -3   1  -2   92.93    3.54
  -3   1  -2   92.45    3.54
  -3   1  -2   91.61    3.96
   4  -2   2   78.08    3.22
   4  -2   2   85.35    3.22
  -4   2  -2   80.50    3.27
  -4   2  -2   83.39    3.28
  -4   2  -2   85.77    3.66
  -4   2  -2   80.85    3.66
  -5   3  -2    3.68    0.26
  -5   3  -2    3.30    0.24
  -5   3  -2    3.68    0.30
  -5   3  -2    3.47    0.30
  -6   4  -2    1.09    0.13
  -6   4  -2    0.60    0.18
  -6   4  -2    1.24    0.20
  -6   4  -2    1.00    0.14
  -7   5  -2    0.39    0.19
  -7   5  -2    0.58    0.19
   8  -8  -2    3.31    0.88
   7  -7  -2    0.61    0.54
   6  -6  -2    8.73    1.04
   5  -5  -2   14.81    1.19
   4  -4  -2    3.00    0.49
  -3   3   2    5.40    0.25
   3  -3  -2    5.20    0.56
  -2   2   2   30.91    1.17
   2  -2  -2   26.65    1.56
  -1   1   2  199.47    7.70
  -1   1   2  193.53    8.64
  -1   1   2  200.49    8.64
   1  -1  -2  200.25    7.70
   0   0   2    5.66    0.32
   0   0   2    4.93    0.25
   0   0   2    5.13    0.32
   0   0   2    4.80    0.27
   0   0  -2    4.73    0.27
   0   0  -2    5.04    0.26
   0   0  -2    4.90    0.32
   1  -1   2  188.77    9.25
   1  -1   2  201.62    7.71
   1  -1   2  194.98    8.65
   1  -1   2  202.98    7.72
   1  -1   2  195.58    7.08
  -1   1  -2  199.28    7.72
  -1   1  -2  206.32    9.26
  -1   1  -2  203.28    7.72
  -1   1  -2  199.88    8.66
  -1   1  -2  191.11    8.66
  -1   1  -2  200.11    7.09
   2  -2   2   29.66    1.23
   2  -2   2   31.58    1.24
  -2   2  -2   31.73    1.26
  -2   2  -2   29.89    1.25
  -2   2  -2   30.00    1.38
  -2   2  -2   31.57    1.38
   3  -3   2    6.04    0.62
  -3   3  -2    5.79    0.31
   4  -4   2    3.63    0.53
  -4   4  -2    3.54    0.23
   5  -5   2   17.41    1.29
  -5   5  -2   14.42    0.65
  -5   5  -2   15.43    0.76
   6  -6   2   10.44    1.04
  -6   6  -2    8.97    0.54
  -6   6  -2    9.44    0.55
   7  -7   2    0.36    0.54
   7  -5  -2    0.94    0.52
   6  -4  -2    2.10    0.51
  -5   3   2    3.54    0.21
  -5   3   2    3.32    0.22
   5  -3  -2    3.52    0.58
  -4   2   2   81.19    3.21
  -4   2   2   82.85    3.21
  -4   2   2   77.90    3.58
  -4   2   2   81.33    3.58
   4  -2  -2   82.86    4.06
  -3   1   2   83.28    3.52
  -3   1   2   88.47    3.53
  -3   1   2   86.97    3.94
  -3   1   2   96.91    3.95
  -3   1   2   87.00    3.95
   3  -1  -2   94.02    3.51
   3  -1  -2   83.14    4.31
   3  -1  -2   92.94    3.51
  -2   0   2   42.74    1.78
  -2   0   2   43.36    2.13
  -2   0   2   42.65    1.78
  -2   0   2   44.02    2.00
  -2   0   2   43.46    1.99
   2   0  -2   43.85    1.98
   2   0  -2   45.04    1.78
   2   0  -2   44.46    1.78
  -1  -1   2  199.92    7.30
  -1  -1   2  214.74    7.94
  -1  -1   2  207.50    7.94
  -1  -1   2  183.11    8.90
  -1  -1   2  202.32    8.91
   1   1  -2  196.06    8.91
   1   1  -2  211.01    8.92
   1   1  -2  200.07    7.29
   1   1  -2  202.25    7.93
   1   1  -2  215.01    7.94
   0  -2   2   17.40    0.81
   0  -2   2   19.89    0.91
   0  -2   2   18.47    0.73
   0  -2   2   19.32    0.82
   0  -2   2   18.13    0.73
   0   2  -2   16.57    0.92
   0   2  -2   17.78    0.92
   0   2  -2   18.77    0.82
   0   2  -2   17.92    0.74
   0   2  -2   17.20    0.82
   1  -3   2   34.24    1.53
   1  -3   2   36.24    1.42
   1  -3   2   33.02    1.75
   1  -3   2   33.89    1.40
  -1   3  -2   33.10    1.41
  -1   3  -2   32.84    1.59
  -1   3  -2   32.57    1.58
  -1   3  -2   33.37    1.28
  -1   3  -2   33.07    1.41
  -1   3  -2   34.56    1.28
   2  -4   2   10.78    0.51
   2  -4   2   10.11    0.82
   2  -4   2   10.73    0.52
  -2   4  -2   10.67    0.55
  -2   4  -2   11.15    0.63
  -2   4  -2   10.90    0.55
  -2   4  -2   11.04    0.61
  -2   4  -2   11.17    0.48
  -2   4  -2   10.47    0.48
   3  -5   2    4.12    0.55
  -3   5  -2    2.98    0.30
  -3   5  -2    2.82    0.23
  -3   5  -2    3.47    0.27
  -3   5  -2    3.14    0.29
  -3   5  -2    3.26    0.27
  -3   5  -2    3.23    0.23
   4  -6   2   21.04    1.43
  -4   6  -2   19.74    1.02
  -4   6  -2   18.54    0.88
  -4   6  -2   18.94    1.01
  -4   6  -2   19.61    0.79
  -4   6  -2   18.45    0.88
  -4   6  -2   19.64    0.80
   5  -7   2    7.13    0.93
  -5   7  -2    7.26    0.41
  -5   7  -2    7.50    0.56
  -5   7  -2    7.71    0.57
  -5   7  -2    7.64    0.42
  -5   7  -2    7.82    0.42
   6  -8   2    2.06    0.65
  -6   8  -2    2.02    0.33
  -6   8  -2    2.14    0.25
   7  -9   2   -0.10    0.66
  -7   9  -2    0.39    0.22
  -7   9  -2    1.10    0.29
  -9   5   2    3.76    0.40
  -8   4   2    1.88    0.32
  -7   3   2   13.53    0.78
  -7   3   2   12.99    0.66
  -7   3   2   12.99    0.80
  -6   2   2    5.39    0.46
  -6   2   2    5.04    0.50
  -6   2   2    5.29    0.39
  -6   2   2    4.84    0.37
  -6   2   2    4.70    0.47
  -5   1   2   51.22    2.23
  -5   1   2   50.03    2.49
  -5   1   2   55.48    2.51
  -5   1   2   53.89    2.24
   5  -1  -2   53.74    2.19
   5  -1  -2   57.98    2.21
  -4   0   2    0.16    0.20
  -4   0   2   -0.03    0.14
  -4   0   2    0.44    0.19
  -4   0   2    0.25    0.19
   4   0  -2    0.28    0.14
   4   0  -2   -0.11    0.13
   4   0  -2    0.22    0.13
  -3  -1   2   99.13    4.36
  -3  -1   2   97.57    4.37
  -3  -1   2   93.74    3.89
   3   1  -2   94.41    3.88
   3   1  -2   97.45    4.35
   3   1  -2   96.50    3.88
  -2  -2   2   31.74    1.41
  -2  -2   2   31.69    1.28
  -2  -2   2   31.96    1.59
  -2  -2   2   32.38    1.29
  -2  -2   2   33.70    1.42
  -2  -2   2   30.39    1.58
   2   2  -2   32.55    1.41
   2   2  -2   31.22    1.58
   2   2  -2   31.75    1.41
  -1  -3   2   37.05    1.77
  -1  -3   2   35.94    1.58
  -1  -3   2   35.33    1.59
  -1  -3   2   36.10    1.43
  -1  -3   2   35.91    1.43
   1   3  -2   35.06    1.57
   1   3  -2   41.14    1.80
   1   3  -2   34.29    1.76
   1   3  -2   35.55    1.43
   0  -4   2   13.86    0.69
   0  -4   2   12.85    0.74
   0  -4   2   13.02    0.68
   0   4  -2   12.48    0.69
   0   4  -2   12.49    0.77
   0   4  -2   13.04    0.62
   0   4  -2   13.21    0.68
   0   4  -2   10.23    0.77
   0   4  -2   12.77    0.62
   1  -5   2   32.35    1.96
   1  -5   2   35.70    1.57
  -1   5  -2   38.10    1.45
  -1   5  -2   31.96    1.76
  -1   5  -2   40.09    1.81
  -1   5  -2   36.99    1.60
  -1   5  -2   36.59    1.59
  -1   5  -2   36.22    1.44
   2  -6   2    7.50    0.76
   2  -6   2    6.19    0.41
  -2   6  -2    5.97    0.41
  -2   6  -2    6.02    0.44
  -2   6  -2    6.04    0.57
  -2   6  -2    6.20    0.46
  -2   6  -2    6.25    0.44
  -2   6  -2    6.17    0.54
   3  -7   2   14.41    1.14
  -3   7  -2   12.41    0.67
  -3   7  -2   13.61    0.67
  -3   7  -2   12.86    0.87
  -3   7  -2   14.54    0.76
  -3   7  -2   13.31    0.86
   4  -8   2    1.33    0.60
  -4   8  -2    2.19    0.30
  -4   8  -2    1.70    0.28
  -4   8  -2    1.63    0.26
  -4   8  -2    2.18    0.37
   5  -9   2    0.74    0.61
  -5   9  -2    1.21    0.35
  -5   9  -2    0.57    0.24
 -10   4   2    0.90    0.28
 -10   4   2    1.53    0.40
  -9   3   2    3.15    0.48
  -9   3   2    3.85    0.35
  -8   2   2   10.23    0.80
  -8   2   2   10.18    0.65
  -7   1   2    6.69    0.51
  -7   1   2    6.00    0.61
  -7   1   2    6.79    0.52
  -7   1   2    5.22    0.56
   7  -1  -2    6.62    0.44
  -6   0   2   12.37    0.70
  -6   0   2   11.56    0.81
  -6   0   2   11.16    0.79
  -6   0   2   10.82    0.69
   6   0  -2   11.34    0.66
  -5  -1   2   55.44    2.68
  -5  -1   2   55.17    2.69
  -5  -1   2   57.53    2.40
  -5  -1   2   52.35    2.38
   5   1  -2   57.03    2.38
   5   1  -2   54.47    2.61
  -4  -2   2   87.58    4.07
  -4  -2   2   85.32    3.62
  -4  -2   2   86.89    4.06
  -4  -2   2   88.73    3.31
   4   2  -2   88.12    4.04
  -3  -3   2    5.00    0.40
  -3  -3   2    5.87    0.43
  -3  -3   2    4.83    0.53
  -3  -3   2    4.78    0.45
  -3  -3   2    6.01    0.47
   3   3  -2    4.86    0.45
   3   3  -2    5.54    0.46
   3   3  -2    5.02    0.52
  -2  -4   2   10.30    0.60
  -2  -4   2   10.10    0.77
  -2  -4   2   12.31    0.61
  -2  -4   2   10.86    0.66
   2   4  -2   10.48    0.67
   2   4  -2    9.92    0.78
   2   4  -2   11.12    0.67
  -1  -5   2   34.90    1.85
   1   5  -2   35.80    1.52
   1   5  -2   35.39    1.52
   1   5  -2   37.76    1.70
   1   5  -2   37.71    1.69
   1   5  -2   38.75    1.93
   1   5  -2   37.12    1.89
   0  -6   2    7.60    0.55
   0  -6   2    7.40    0.57
   0   6  -2    7.16    0.71
   0   6  -2    7.41    0.55
   0   6  -2    6.82    0.63
   0   6  -2    7.63    0.53
   0   6  -2    6.39    0.52
   0   6  -2    6.70    0.49
   1  -7   2    4.11    0.65
   1  -7   2    4.35    0.42
  -1   7  -2    4.31    0.45
  -1   7  -2    3.93    0.51
  -1   7  -2    3.55    0.42
  -1   7  -2    3.75    0.39
  -1   7  -2    5.06    0.43
   2  -8   2   10.48    1.03
  -2   8  -2   10.80    0.83
  -2   8  -2    9.85    0.65
  -2   8  -2    9.72    0.63
  -2   8  -2    9.22    0.69
   3  -9   2    3.08    0.72
  -3   9  -2    1.77    0.34
  -3   9  -2    2.15    0.35
  -3   9  -2    1.89    0.47
   4 -10   2    1.61    0.70
  -4  10  -2    1.29    0.46
  -4  10  -2    1.72    0.32
  -4  10  -2    1.67    0.34
 -11   3   2    6.15    0.57
 -10   2   2    0.69    0.31
 -10   2   2    1.18    0.43
 -10   2   2    0.46    0.26
  -9   1   2    0.47    0.30
  -9   1   2    0.97    0.30
  -9   1   2    1.16    0.40
  -8   0   2    7.29    0.57
  -8   0   2    7.15    0.75
  -8   0   2    6.41    0.57
  -7  -1   2    6.26    0.69
  -7  -1   2    6.53    0.58
  -7  -1   2    6.87    0.61
  -7  -1   2    5.61    0.50
   7   1  -2    6.19    0.53
  -6  -2   2    5.46    0.46
  -6  -2   2    5.96    0.66
  -6  -2   2    3.30    0.46
   6   2  -2    5.83    0.51
   6   2  -2    6.39    0.61
  -5  -3   2    3.37    0.39
  -5  -3   2    3.30    0.51
  -5  -3   2    2.99    0.41
  -5  -3   2    3.18    0.37
   5   3  -2    4.50    0.54
   5   3  -2    3.01    0.42
  -4  -4   2    3.72    0.40
  -4  -4   2    2.96    0.41
  -4  -4   2    3.90    0.54
  -4  -4   2    3.37    0.38
   4   4  -2    3.37    0.50
   4   4  -2    3.54    0.46
  -3  -5   2    3.55    0.51
  -3  -5   2    3.77    0.38
  -3  -5   2    2.98    0.37
  -3  -5   2    2.93    0.41
   3   5  -2    2.77    0.48
   3   5  -2    2.55    0.38
  -2  -6   2    7.19    0.69
  -2  -6   2    7.10    0.59
   2   6  -2    6.69    0.73
  -1  -7   2    4.63    0.50
  -1  -7   2    3.93    0.50
   1   7  -2    4.68    0.48
   1   7  -2    4.30    0.51
   1   7  -2    4.80    0.64
   0  -8   2   19.46    1.21
   0   8  -2   25.06    1.30
   0   8  -2   24.62    1.20
   0   8  -2   26.00    1.52
   1  -9   2    5.64    0.83
  -1   9  -2    4.13    0.65
  -1   9  -2    4.27    0.52
   2 -10   2    0.95    0.63
  -2  10  -2    1.81    0.49
  -2  10  -2    0.74    0.32
   3 -11   2    1.10    0.67
  -3  11  -2    2.72    0.60
  -3  11  -2    2.42    0.43
 -11   1   2    0.61    0.33
 -11   1   2    0.58    0.49
 -10   0   2    4.70    0.74
 -10   0   2    4.80    0.56
  -9  -1   2    1.06    0.34
  -9  -1   2    1.54    0.51
  -9  -1   2    0.60    0.33
  -8  -2   2   11.22    0.83
  -8  -2   2   10.36    0.98
  -8  -2   2    9.38    0.71
   8   2  -2   11.09    0.80
  -7  -3   2   12.82    1.18
  -7  -3   2   14.08    0.95
  -7  -3   2   14.82    0.88
   7   3  -2   14.86    0.98
  -6  -4   2    0.62    0.30
  -6  -4   2    0.24    0.27
  -6  -4   2    1.12    0.32
  -6  -4   2    1.17    0.46
   6   4  -2    0.58    0.29
   6   4  -2    1.05    0.43
  -5  -5   2   15.68    0.91
  -5  -5   2   14.74    0.99
  -5  -5   2   16.11    1.18
   5   5  -2   15.45    1.16
   5   5  -2   15.61    1.02
  -4  -6   2   21.10    1.27
  -4  -6   2   21.24    1.46
   4   6  -2   20.45    1.26
   4   6  -2   23.29    1.46
  -3  -7   2   14.65    1.13
  -3  -7   2   13.30    0.97
   3   7  -2   14.57    0.97
   3   7  -2   14.83    1.15
  -2  -8   2   10.53    0.80
   2   8  -2    8.25    0.74
   2   8  -2    7.89    0.88
   1   9  -2    4.84    0.74
   1   9  -2    4.20    0.58
   0 -10   2    0.85    0.60
   0  10  -2    1.09    0.38
   0  10  -2    0.89    0.50
   1 -11   2    1.74    0.68
  -1  11  -2    1.27    0.56
  -1  11  -2    1.29    0.40
 -11  -1   2    0.97    0.39
 -11  -1   2    1.11    0.58
 -10  -2   2    0.96    0.42
 -10  -2   2    0.19    0.44
  -9  -3   2    3.92    0.71
  -9  -3   2    2.78    0.51
  -8  -4   2    2.41    0.46
  -8  -4   2    3.25    0.71
   8   4  -2    2.60    0.54
  -7  -5   2    0.33    0.46
  -7  -5   2    0.69    0.35
   7   5  -2    0.29    0.39
  -6  -6   2    9.73    0.82
  -6  -6   2    8.27    0.96
   6   6  -2    9.37    0.82
   6   6  -2    9.87    1.00
  -5  -7   2    8.04    0.97
  -5  -7   2    8.36    0.80
   5   7  -2    7.59    0.97
   5   7  -2    9.43    0.87
  -4  -8   2    2.25    0.50
   4   8  -2    1.90    0.46
   4   8  -2    3.47    0.70
  -3  -9   2    1.79    0.46
   3   9  -2    1.54    0.45
   3   9  -2    2.80    0.69
   2  10  -2    0.60    0.42
   2  10  -2    0.20    0.50
   1  11  -2    0.32    0.54
   1  11  -2    0.53    0.43
 -10  -4   2    0.42    0.61
 -10  -4   2    0.78    0.44
  -9  -5   2    5.35    0.93
  -9  -5   2    5.17    0.73
  -8  -6   2    1.16    0.59
  -8  -6   2    1.88    0.53
   8   6  -2    1.03    0.50
  -7  -7   2    0.81    0.57
  -7  -7   2    1.16    0.47
   7   7  -2    1.08    0.50
  -6  -8   2    0.42    0.48
   6   8  -2    2.73    0.70
   6   8  -2    1.83    0.48
  -5  -9   2    1.15    0.52
   5   9  -2    0.36    0.54
   5   9  -2    0.56    0.45
   4  10  -2    2.21    0.53
   4  10  -2    1.52    0.73
   3  11  -2    2.24    0.76
  -9  -7   2    8.69    1.20
   9   7  -2    6.05    0.90
  -8  -8   2    3.99    0.76
   8   8  -2    3.39    0.66
  -7  -9   2    0.00    0.52
   7   9  -2    0.86    0.59
   7   9   3    3.66    0.75
  -7  -9  -3    2.70    0.69
   8   8   3    3.34    0.66
  -8  -8  -3    3.20    0.68
   3  11   3    1.34    0.72
   4  10   3    0.68    0.59
   4  10   3    0.35    0.44
   5   9   3    8.42    1.09
   5   9   3   10.18    0.98
  -5  -9  -3    9.85    0.98
   6   8   3    2.74    0.71
   6   8   3    2.65    0.60
  -6  -8  -3    3.27    0.60
   7   7   3    0.88    0.43
  -7  -7  -3    1.25    0.66
  -7  -7  -3    0.95    0.42
   8   6   3    2.53    0.60
  -8  -6  -3    1.87    0.49
  -8  -6  -3    3.18    0.77
  -9  -5  -3   -0.02    0.37
  -9  -5  -3    0.20    0.59
 -10  -4  -3    8.50    1.07
 -10  -4  -3    6.92    0.83
   1  11   3    0.07    0.38
   1  11   3    0.79    0.54
   2  10   3    1.40    0.61
   2  10   3    1.89    0.48
   3   9   3    3.91    0.80
   3   9   3    3.45    0.58
  -3  -9  -3    4.42    0.63
   4   8   3    2.82    0.67
   4   8   3    3.66    0.55
  -4  -8  -3    3.00    0.52
   5   7   3   16.98    1.15
   5   7   3   17.37    1.40
  -5  -7  -3   16.39    1.18
  -5  -7  -3   18.61    1.44
   6   6   3    4.76    0.65
   6   6   3    4.71    0.80
  -6  -6  -3    5.00    0.79
  -6  -6  -3    5.83    0.71
   7   5   3   11.74    0.97
  -7  -5  -3   11.35    1.16
  -7  -5  -3   12.87    1.00
   8   4   3    8.52    0.80
  -8  -4  -3    6.05    0.70
  -8  -4  -3    9.04    1.03
  -9  -3  -3    1.72    0.46
  -9  -3  -3    1.96    0.60
 -10  -2  -3    1.16    0.59
 -10  -2  -3    0.03    0.32
 -11  -1  -3    3.60    0.76
 -11  -1  -3    4.12    0.59
  -1  11   3    0.06    0.38
  -1  11   3    0.10    0.38
  -1  11   3    0.28    0.50
   1 -11  -3    0.34    0.63
   0  10   3    0.06    0.37
   0  10   3   -0.45    0.32
   0  10   3   -0.58    0.42
   1   9   3    3.30    0.46
   1   9   3    2.49    0.48
   1   9   3    2.74    0.61
   2   8   3   21.05    1.16
   2   8   3   20.76    1.45
   2   8   3   21.58    1.26
  -2  -8  -3   20.50    1.23
   3   7   3   10.59    0.79
   3   7   3    9.28    0.72
   3   7   3    9.87    0.98
  -3  -7  -3    9.95    0.81
  -3  -7  -3   10.55    0.98
   4   6   3   13.99    1.00
   4   6   3   14.16    1.17
   4   6   3   15.98    0.91
  -4  -6  -3   13.73    0.96
  -4  -6  -3   16.16    1.18
   5   5   3   16.71    1.22
   5   5   3   17.49    1.08
  -5  -5  -3   15.31    1.21
  -5  -5  -3   15.65    1.05
   6   4   3   16.82    1.24
   6   4   3   16.77    1.08
  -6  -4  -3   18.65    1.09
  -6  -4  -3   16.14    1.24
   7   3   3   25.85    1.43
  -7  -3  -3   26.23    1.43
  -7  -3  -3   26.55    1.68
  -7  -3  -3   24.94    1.27
   8   2   3    4.36    0.54
  -8  -2  -3    3.98    0.67
  -8  -2  -3    3.94    0.50
  -8  -2  -3    4.74    0.72
  -8  -2  -3    3.73    0.52
  -9  -1  -3    2.92    0.61
  -9  -1  -3    2.45    0.46
  -9  -1  -3    3.44    0.67
 -10   0  -3    3.51    0.65
 -10   0  -3    3.44    0.65
 -10   0  -3    2.20    0.43
 -11   1  -3    3.20    0.64
 -11   1  -3    2.36    0.46
  -3  11   3    0.96    0.49
  -3  11   3    1.32    0.39
  -3  11   3    1.23    0.39
   3 -11  -3    1.71    0.78
  -2  10   3    1.93    0.40
  -2  10   3    0.71    0.37
  -2  10   3    1.10    0.51
   2 -10  -3    2.45    0.74
  -1   9   3    2.97    0.56
  -1   9   3    3.77    0.48
  -1   9   3    2.45    0.43
   0   8   3   44.18    2.64
   0   8   3   51.50    2.37
   0   8   3   52.51    2.17
   0  -8  -3   56.79    2.35
   1   7   3    6.42    0.69
   1   7   3    5.75    0.58
   1   7   3    5.67    0.51
  -1  -7  -3    6.05    0.56
   2   6   3   34.74    1.51
   2   6   3   32.79    1.89
  -2  -6  -3   32.59    1.65
  -2  -6  -3   35.16    1.86
   3   5   3    4.13    0.47
   3   5   3    4.02    0.54
   3   5   3    3.68    0.40
  -3  -5  -3    3.40    0.55
  -3  -5  -3    4.34    0.50
  -3  -5  -3    4.76    0.44
   4   4   3   63.41    3.07
   4   4   3   61.13    2.45
   4   4   3   59.86    2.71
  -4  -4  -3   66.05    3.07
  -4  -4  -3   58.49    2.44
  -4  -4  -3   59.72    2.71
   5   3   3   27.64    1.56
   5   3   3   27.65    1.38
  -5  -3  -3   25.93    1.38
  -5  -3  -3   29.10    1.63
  -5  -3  -3   26.47    1.57
  -5  -3  -3   26.93    1.25
   6   2   3   50.52    2.31
   6   2   3   50.37    2.54
  -6  -2  -3   52.84    2.65
  -6  -2  -3   51.20    2.11
   7   1   3    4.06    0.45
  -7  -1  -3    3.34    0.42
  -7  -1  -3    5.09    0.51
  -7  -1  -3    4.59    0.59
  -7  -1  -3    5.06    0.52
  -8   0  -3    5.99    0.59
  -8   0  -3    7.02    0.56
  -8   0  -3    6.60    0.72
  -9   1  -3    2.58    0.40
  -9   1  -3    2.14    0.38
  -9   1  -3    3.14    0.53
 -10   2  -3   -0.19    0.28
 -10   2  -3    0.35    0.41
 -10   2  -3    0.48    0.28
  -4  10   3   -0.04    0.26
  -4  10   3    0.08    0.34
   4 -10  -3    0.36    0.63
  -3   9   3    5.82    0.51
  -3   9   3    4.00    0.59
  -3   9   3    4.59    0.46
   3  -9  -3    5.63    0.86
  -2   8   3   21.52    1.13
  -2   8   3   23.03    1.04
  -2   8   3   18.32    1.26
   2  -8  -3   22.40    1.63
  -1   7   3    6.18    0.47
  -1   7   3    8.01    0.71
  -1   7   3    5.97    0.52
  -1   7   3    5.05    0.49
   1  -7  -3    6.18    0.48
   0   6   3  132.16    6.20
   0   6   3  147.84    5.56
   0   6   3  132.69    5.06
   0   6   3  136.26    5.54
   0   6   3  131.05    6.21
   0  -6  -3  139.71    6.11
   0  -6  -3  132.95    5.50
   1   5   3    2.93    0.35
   1   5   3    2.47    0.40
   1   5   3    3.13    0.34
   1   5   3    2.58    0.43
   1   5   3    2.67    0.37
  -1  -5  -3    3.13    0.40
   2   4   3  126.74    5.16
   2   4   3  126.42    5.79
   2   4   3  127.57    5.17
   2   4   3  125.98    4.72
  -2  -4  -3  129.12    4.71
  -2  -4  -3  131.22    5.17
  -2  -4  -3  120.77    5.77
   3   3   3    0.75    0.23
   3   3   3    0.96    0.32
   3   3   3    0.10    0.19
  -3  -3  -3    0.05    0.22
  -3  -3  -3    0.39    0.29
  -3  -3  -3    0.30    0.20
  -3  -3  -3    0.46    0.22
  -3  -3  -3    0.59    0.31
   4   2   3   33.25    1.36
   4   2   3   33.06    1.70
  -4  -2  -3   33.83    1.38
  -4  -2  -3   31.95    1.53
  -4  -2  -3   31.47    1.52
  -4  -2  -3   33.09    1.73
   5   1   3    8.15    0.64
   5   1   3    8.60    0.58
  -5  -1  -3    9.71    0.64
  -5  -1  -3    9.17    0.57
  -5  -1  -3    8.24    0.72
  -5  -1  -3    8.80    0.75
  -5  -1  -3    8.32    0.58
  -6   0  -3    6.07    0.61
  -6   0  -3    6.50    0.48
  -6   0  -3    5.91    0.60
  -6   0  -3    6.19    0.50
  -6   0  -3    6.75    0.53
  -7   1  -3    4.15    0.43
  -7   1  -3    4.19    0.43
  -7   1  -3    5.41    0.57
  -7   1  -3    5.43    0.54
  -7   1  -3    4.23    0.39
  -8   2  -3    3.33    0.38
  -8   2  -3    3.11    0.51
  -8   2  -3    4.06    0.39
  -9   3  -3    2.22    0.46
  -9   3  -3    2.14    0.31
  -9   3  -3    2.58    0.33
 -10   4  -3    6.90    0.70
 -10   4  -3    6.41    0.53
  -5   9   3    8.48    0.72
  -5   9   3    8.49    0.54
   5  -9  -3    7.79    1.14
  -4   8   3    2.95    0.44
  -4   8   3    2.83    0.31
   4  -8  -3    2.40    0.64
  -3   7   3   11.46    0.59
  -3   7   3    9.56    0.77
  -3   7   3   10.72    0.77
  -3   7   3   11.33    0.65
   3  -7  -3   12.61    1.12
  -2   6   3   35.84    1.76
  -2   6   3   36.12    1.55
  -2   6   3   32.66    1.53
  -2   6   3   33.93    1.74
  -2   6   3   34.56    1.40
   2  -6  -3   35.22    1.48
  -1   5   3    2.35    0.29
  -1   5   3    2.52    0.26
  -1   5   3    1.83    0.33
  -1   5   3    2.43    0.28
  -1   5   3    2.28    0.35
   1  -5  -3    2.45    0.26
   0   4   3   24.20    1.28
   0   4   3   24.07    1.14
   0   4   3   24.85    1.28
   0   4   3   24.74    1.02
   0   4   3   22.04    1.12
   0  -4  -3   25.50    1.13
   0  -4  -3   23.35    1.12
   0  -4  -3   24.99    1.24
   1   3   3   67.15    2.88
   1   3   3   61.55    2.55
   1   3   3   62.88    2.87
   1   3   3   61.70    2.33
  -1  -3  -3   59.70    2.85
  -1  -3  -3   61.06    2.31
  -1  -3  -3   60.25    2.55
  -1  -3  -3   58.86    2.54
  -1  -3  -3   58.56    2.87
   2   2   3   77.37    3.11
   2   2   3   78.21    2.84
   2   2   3   75.33    3.49
   2   2   3   75.98    3.11
  -2  -2  -3   79.45    3.50
  -2  -2  -3   72.61    3.10
  -2  -2  -3   76.15    2.84
  -2  -2  -3   71.35    3.10
   3   1   3   18.71    1.02
   3   1   3   19.69    0.82
   3   1   3   18.25    0.91
   3   1   3   19.09    0.93
  -3  -1  -3   18.23    1.05
  -3  -1  -3   19.60    0.92
  -3  -1  -3   19.16    1.05
  -3  -1  -3   18.80    0.83
   4   0   3    3.05    0.30
   4   0   3    2.64    0.29
  -4   0  -3    2.45    0.28
  -4   0  -3    2.61    0.24
  -4   0  -3    2.94    0.34
  -4   0  -3    2.37    0.28
  -4   0  -3    3.16    0.36
  -5   1  -3    9.04    0.53
  -5   1  -3    7.49    0.50
  -5   1  -3    7.55    0.58
  -5   1  -3    8.88    0.60
  -5   1  -3    8.89    0.48
  -6   2  -3   49.81    1.96
  -6   2  -3   55.27    2.18
  -6   2  -3   53.40    2.43
  -6   2  -3   48.64    2.15
  -6   2  -3   48.39    2.43
  -7   3  -3   23.91    1.30
  -7   3  -3   25.59    1.04
  -7   3  -3   24.34    1.30
  -7   3  -3   24.51    1.13
  -8   4  -3    8.62    0.49
  -8   4  -3    7.49    0.62
  -8   4  -3    7.87    0.47
  -9   5  -3    0.09    0.20
  -9   5  -3    0.87    0.32
  -7   9   3    3.04    0.29
  -7   9   3    3.38    0.38
   7  -9  -3    3.17    0.90
  -6   8   3    2.76    0.35
  -6   8   3    3.09    0.25
   6  -8  -3    2.80    0.68
  -5   7   3   15.98    0.89
  -5   7   3   15.92    0.88
  -5   7   3   15.83    0.67
   5  -7  -3   16.08    1.38
  -4   6   3   14.97    0.69
  -4   6   3   15.66    0.82
  -4   6   3   14.02    0.61
  -4   6   3   14.39    0.81
   4  -6  -3   13.76    1.18
  -3   5   3    4.11    0.36
  -3   5   3    4.21    0.24
  -3   5   3    3.75    0.35
  -3   5   3    3.58    0.23
  -3   5   3    3.83    0.30
  -3   5   3    4.18    0.37
  -2   4   3  122.44    5.35
  -2   4   3  128.12    4.78
  -2   4   3  112.13    5.35
  -2   4   3  120.93    5.34
  -2   4   3  117.82    4.77
   2  -4  -3  124.83    4.73
   2  -4  -3  118.20    4.73
  -1   3   3   59.35    2.42
  -1   3   3   61.77    2.43
  -1   3   3   56.96    2.71
  -1   3   3   59.27    2.20
  -1   3   3   64.65    2.72
   1  -3  -3   61.88    2.41
   1  -3  -3   60.65    2.41
   1  -3  -3   53.84    2.64
   0   2   3  129.01    5.98
   0   2   3  140.82    5.33
   0   2   3  134.38    5.33
   0   2   3  141.49    4.90
   0   2   3  119.18    5.97
   0  -2  -3  133.40    5.33
   0  -2  -3  143.57    5.33
   0  -2  -3  138.61    4.88
   0  -2  -3  136.20    5.97
   1   1   3  205.35    7.38
   1   1   3  204.09    9.02
   1   1   3  205.45    8.03
   1   1   3  205.06    8.03
   1   1   3  198.48    9.01
  -1  -1  -3  210.36    8.03
  -1  -1  -3  211.66    9.02
  -1  -1  -3  204.48    7.38
  -1  -1  -3  212.06    8.03
  -1  -1  -3  193.06    9.00
   2   0   3  124.97    4.34
   2   0   3  112.09    5.30
   2   0   3  119.99    4.74
  -2   0  -3  123.56    5.32
  -2   0  -3  122.41    4.74
  -2   0  -3  108.03    5.31
  -2   0  -3  126.86    4.75
  -2   0  -3  121.55    4.35
   3  -1   3   18.05    0.82
   3  -1   3   17.05    0.86
  -3   1  -3   19.20    0.94
  -3   1  -3   19.39    0.75
  -3   1  -3   18.90    0.94
  -3   1  -3   18.65    0.84
   4  -2   3   32.55    1.33
   4  -2   3   32.39    1.33
  -4   2  -3   32.73    1.54
  -4   2  -3   32.27    1.53
  -4   2  -3   31.58    1.23
  -4   2  -3   32.00    1.37
  -4   2  -3   33.67    1.37
  -5   3  -3   27.42    1.16
  -5   3  -3   28.45    1.31
  -5   3  -3   25.38    1.16
  -5   3  -3   26.83    1.03
  -5   3  -3   26.63    1.30
  -6   4  -3   16.64    0.75
  -6   4  -3   15.31    0.73
  -6   4  -3   16.21    0.67
  -6   4  -3   16.59    0.88
  -6   4  -3   16.47    0.87
  -7   5  -3   12.15    0.72
  -7   5  -3   12.60    0.72
  -7   5  -3   11.83    0.54
  -8   6  -3    2.96    0.26
  -8   6  -3    2.86    0.35
   8  -8  -3    2.74    0.85
   7  -7  -3    1.17    0.64
   6  -6  -3    5.54    0.82
   5  -5  -3   15.09    1.23
  -4   4   3   61.09    2.30
  -4   4   3   58.08    2.29
   4  -4  -3   54.03    3.07
  -3   3   3    0.46    0.09
   3  -3  -3    0.43    0.27
  -2   2   3   67.27    3.19
  -2   2   3   74.37    3.19
  -2   2   3   73.29    2.86
   2  -2  -3   72.75    3.55
   2  -2  -3   75.27    2.84
   2  -2  -3   71.04    2.84
  -1   1   3  207.13    8.69
  -1   1   3  198.34    7.11
  -1   1   3  186.98    8.69
  -1   1   3  201.05    7.74
   1  -1  -3  190.88    8.67
   1  -1  -3  192.40    8.68
   1  -1  -3  207.08    7.09
   1  -1  -3  205.31    7.74
   0   0   3   -0.25    0.10
   0   0   3   -0.21    0.14
   0   0   3   -0.04    0.12
   0   0   3   -0.17    0.14
   0   0  -3   -0.54    0.13
   0   0  -3   -0.31    0.13
   0   0  -3   -0.29    0.09
   0   0  -3   -0.34    0.10
   1  -1   3  198.48    8.91
   1  -1   3  208.88    7.95
   1  -1   3  202.66    7.30
   1  -1   3  203.56    7.95
  -1   1  -3  184.80    8.92
  -1   1  -3  208.92    9.52
  -1   1  -3  206.40    8.93
  -1   1  -3  209.54    7.96
  -1   1  -3  209.73    7.31
  -1   1  -3  205.60    7.95
   2  -2   3   64.27    3.52
   2  -2   3   70.17    2.87
   2  -2   3   71.04    2.87
  -2   2  -3   75.46    3.23
  -2   2  -3   71.42    2.63
  -2   2  -3   78.35    3.23
  -2   2  -3   74.31    2.89
  -2   2  -3   73.95    2.89
   3  -3   3    0.35    0.08
   3  -3   3    0.85    0.29
   3  -3   3    0.40    0.08
  -3   3  -3    0.31    0.14
  -3   3  -3    0.44    0.12
  -3   3  -3    0.35    0.13
   4  -4   3   44.99    2.85
  -4   4  -3   55.78    2.20
  -4   4  -3   57.35    2.45
  -4   4  -3   56.47    2.46
   5  -5   3   17.75    1.29
  -5   5  -3   14.99    0.81
  -5   5  -3   15.01    0.81
  -5   5  -3   15.87    0.70
   6  -6   3    4.83    0.77
  -6   6  -3    5.93    0.42
  -6   6  -3    4.06    0.42
  -7   7  -3    1.14    0.26
  -8   8  -3    2.62    0.35
  -8   8  -3    3.40    0.29
   8  -6  -3    3.05    0.81
   7  -5  -3   11.45    1.16
   6  -4  -3   17.74    1.37
  -5   3   3   27.71    1.11
  -5   3   3   26.18    1.10
  -5   3   3   25.56    1.23
  -5   3   3   26.30    1.24
   5  -3  -3   26.52    1.63
  -4   2   3   32.42    1.48
  -4   2   3   32.72    1.33
  -4   2   3   31.25    1.48
  -4   2   3   30.84    1.33
   4  -2  -3   33.78    1.81
  -3   1   3   17.35    0.88
  -3   1   3   18.54    0.80
  -3   1   3   17.15    0.88
  -3   1   3   17.53    0.79
   3  -1  -3   18.60    0.78
   3  -1  -3   17.25    1.05
   3  -1  -3   17.99    0.78
  -2   0   3  126.65    4.41
  -2   0   3  119.46    5.38
  -2   0   3  118.19    4.80
  -2   0   3  121.94    5.72
  -2   0   3  123.57    5.39
  -2   0   3  125.51    4.81
   2   0  -3  117.88    4.80
   2   0  -3  123.18    5.72
   2   0  -3  119.74    4.80
   2   0  -3  121.59    5.37
  -1  -1   3  188.57    8.91
  -1  -1   3  207.94    8.92
  -1  -1   3  207.32    7.94
  -1  -1   3  204.12    7.30
  -1  -1   3  200.25    7.94
   1   1  -3  190.10    8.91
   1   1  -3  203.31    7.94
   1   1  -3  211.44    7.30
   1   1  -3  201.32    8.91
   1   1  -3  213.45    7.95
   0  -2   3  131.37    5.90
   0  -2   3  119.01    5.26
   0  -2   3  135.39    5.26
   0  -2   3  133.76    6.25
   0  -2   3  137.03    4.83
   0   2  -3  129.63    5.90
   0   2  -3  141.74    5.27
   0   2  -3  139.09    4.84
   0   2  -3  141.56    5.27
   0   2  -3  125.70    5.91
   1  -3   3   61.48    2.89
   1  -3   3   57.32    2.61
   1  -3   3   58.31    2.36
   1  -3   3   57.01    2.37
  -1   3  -3   59.06    2.66
  -1   3  -3   56.15    2.66
  -1   3  -3   58.64    2.37
  -1   3  -3   58.92    2.16
  -1   3  -3   57.44    2.37
   2  -4   3  125.18    4.79
   2  -4   3  114.64    5.87
   2  -4   3  121.94    4.78
  -2   4  -3  119.25    4.81
  -2   4  -3  121.87    4.40
  -2   4  -3  120.43    4.40
  -2   4  -3  119.79    5.40
  -2   4  -3  125.70    5.39
  -2   4  -3  121.83    4.82
   3  -5   3    4.88    0.60
   3  -5   3    3.93    0.22
   3  -5   3    4.25    0.23
  -3   5  -3    4.05    0.33
  -3   5  -3    3.97    0.38
  -3   5  -3    3.57    0.27
  -3   5  -3    4.49    0.39
  -3   5  -3    4.23    0.29
  -3   5  -3    3.98    0.32
   4  -6   3   14.58    1.16
  -4   6  -3   14.32    0.86
  -4   6  -3   15.07    0.74
  -4   6  -3   15.05    0.85
  -4   6  -3   14.80    0.66
  -4   6  -3   15.23    0.73
   5  -7   3   18.81    1.40
  -5   7  -3   15.90    0.77
  -5   7  -3   15.86    0.73
  -5   7  -3   15.73    0.93
   6  -8   3    2.83    0.71
  -6   8  -3    2.85    0.30
  -6   8  -3    3.40    0.41
   7  -9   3    3.00    0.87
  -7   9  -3    3.21    0.42
  -7   9  -3    2.79    0.32
  -9   5   3    0.25    0.24
  -8   4   3    9.11    0.65
  -7   3   3   24.11    1.28
  -7   3   3   24.77    1.26
  -7   3   3   24.40    1.10
  -6   2   3   47.33    2.34
  -6   2   3   53.72    2.34
  -6   2   3   50.67    2.08
  -6   2   3   46.56    2.07
  -5   1   3    7.71    0.57
  -5   1   3    8.31    0.59
  -5   1   3    7.36    0.49
  -5   1   3    7.47    0.47
   5  -1  -3    7.98    0.46
   5  -1  -3    7.43    0.45
  -4   0   3    2.79    0.35
  -4   0   3    2.69    0.28
  -4   0   3    2.68    0.32
  -4   0   3    2.48    0.27
   4   0  -3    2.65    0.25
   4   0  -3    2.84    0.27
   4   0  -3    2.79    0.28
  -3  -1   3   16.79    1.02
  -3  -1   3   20.34    1.04
  -3  -1   3   19.59    0.85
  -3  -1   3   18.39    0.92
   3   1  -3   19.22    1.01
   3   1  -3   20.10    0.92
   3   1  -3   18.89    0.92
  -2  -2   3   77.07    3.09
  -2  -2   3   74.78    3.47
  -2  -2   3   74.44    2.82
   2   2  -3   73.39    3.46
   2   2  -3   76.21    3.09
   2   2  -3   76.04    3.09
  -1  -3   3   60.60    2.55
  -1  -3   3   61.81    2.32
  -1  -3   3   59.73    2.85
  -1  -3   3   61.47    2.32
  -1  -3   3   62.92    2.56
   1   3  -3   59.35    2.32
   1   3  -3   63.41    2.86
   1   3  -3   57.98    2.55
   1   3  -3   64.16    2.88
   0  -4   3   23.44    1.22
   0  -4   3   23.03    1.12
   0  -4   3   24.47    1.11
   0   4  -3   23.01    1.12
   0   4  -3   24.70    1.27
   0   4  -3   24.89    1.13
   0   4  -3   23.73    1.01
   0   4  -3   22.75    1.24
   1  -5   3    3.30    0.32
   1  -5   3    3.20    0.47
  -1   5  -3    2.73    0.27
  -1   5  -3    2.29    0.28
  -1   5  -3    2.94    0.31
  -1   5  -3    2.76    0.29
  -1   5  -3    2.88    0.36
  -1   5  -3    2.53    0.35
   2  -6   3   36.54    1.51
   2  -6   3   37.21    2.04
  -2   6  -3   35.31    1.74
  -2   6  -3   33.47    1.40
  -2   6  -3   32.50    1.54
  -2   6  -3   33.57    1.39
  -2   6  -3   35.08    1.55
  -2   6  -3   32.00    1.74
   3  -7   3    9.83    1.00
  -3   7  -3    9.97    0.62
  -3   7  -3   10.24    0.59
  -3   7  -3   10.93    0.58
  -3   7  -3   10.21    0.75
   4  -8   3    2.68    0.68
  -4   8  -3    3.22    0.46
  -4   8  -3    2.82    0.32
  -4   8  -3    3.32    0.35
   5  -9   3    8.36    1.14
  -5   9  -3    8.41    0.57
  -5   9  -3    9.42    0.77
 -10   4   3    7.60    0.71
 -10   4   3    7.96    0.54
  -9   3   3    2.21    0.29
  -9   3   3    2.47    0.45
  -8   2   3    4.04    0.40
  -8   2   3    3.73    0.49
  -7   1   3    3.87    0.48
  -7   1   3    5.36    0.46
  -7   1   3    4.04    0.51
  -7   1   3    5.18    0.43
   7  -1  -3    4.01    0.36
  -6   0   3    6.49    0.49
  -6   0   3    5.05    0.46
  -6   0   3    6.19    0.57
  -6   0   3    5.40    0.56
   6   0  -3    6.06    0.47
  -5  -1   3    7.35    0.57
  -5  -1   3    9.54    0.73
  -5  -1   3    6.93    0.54
  -5  -1   3    9.45    0.70
   5   1  -3    8.79    0.62
   5   1  -3    7.93    0.57
  -4  -2   3   35.23    1.42
  -4  -2   3   31.70    1.74
  -4  -2   3   31.15    1.53
   4   2  -3   35.96    1.74
  -3  -3   3    0.53    0.20
  -3  -3   3    0.22    0.23
  -3  -3   3    0.44    0.25
  -3  -3   3    0.42    0.20
  -3  -3   3    0.27    0.27
   3   3  -3    0.08    0.26
   3   3  -3    0.53    0.21
  -2  -4   3  125.96    4.66
  -2  -4   3  125.30    5.72
  -2  -4   3  134.38    5.13
  -2  -4   3  124.45    4.66
   2   4  -3  127.47    5.12
   2   4  -3  114.25    5.71
   2   4  -3  126.42    5.11
  -1  -5   3    3.00    0.40
   1   5  -3    2.72    0.36
   1   5  -3    2.47    0.33
   1   5  -3    2.22    0.38
   1   5  -3    3.23    0.46
   1   5  -3    3.01    0.32
   0  -6   3  129.16    5.42
   0  -6   3  121.62    5.98
   0   6  -3  138.27    5.45
   0   6  -3  127.96    6.08
   0   6  -3  144.50    6.13
   0   6  -3  139.70    5.46
   1  -7   3    5.72    0.47
   1  -7   3    5.37    0.68
  -1   7  -3    5.37    0.50
  -1   7  -3    5.46    0.60
  -1   7  -3    5.42    0.51
  -1   7  -3    6.16    0.49
   2  -8   3   19.48    1.50
  -2   8  -3   22.45    1.15
  -2   8  -3   22.05    1.03
  -2   8  -3   19.04    1.29
   3  -9   3    6.03    0.89
  -3   9  -3    4.52    0.48
  -3   9  -3    3.90    0.58
  -3   9  -3    5.21    0.48
   4 -10   3    0.12    0.45
  -4  10  -3    0.66    0.31
  -4  10  -3    0.48    0.31
  -4  10  -3    0.42    0.41
 -10   2   3   -0.01    0.26
 -10   2   3    0.47    0.40
 -10   2   3    0.53    0.28
  -9   1   3    2.49    0.39
  -9   1   3    3.05    0.52
  -9   1   3    3.31    0.40
  -8   0   3    6.47    0.69
  -8   0   3    4.84    0.52
  -8   0   3    5.69    0.51
  -7  -1   3    4.80    0.51
  -7  -1   3    4.12    0.43
  -7  -1   3    4.32    0.58
  -7  -1   3    4.83    0.52
   7   1  -3    5.64    0.51
  -6  -2   3   51.34    2.11
  -6  -2   3   50.75    2.63
   6   2  -3   52.63    2.33
   6   2  -3   52.06    2.56
  -5  -3   3   26.49    1.27
  -5  -3   3   28.02    1.61
  -5  -3   3   29.07    1.42
  -5  -3   3   27.04    1.26
   5   3  -3   28.11    1.57
   5   3  -3   28.80    1.43
  -4  -4   3   60.96    2.48
  -4  -4   3   57.25    2.71
  -4  -4   3   63.56    3.08
  -4  -4   3   63.64    2.49
   4   4  -3   64.69    3.08
   4   4  -3   62.43    2.75
  -3  -5   3    3.96    0.46
  -3  -5   3    4.65    0.43
  -3  -5   3    4.27    0.56
  -3  -5   3    3.93    0.41
   3   5  -3    4.82    0.49
   3   5  -3    5.00    0.59
  -2  -6   3   38.00    1.93
  -2  -6   3   36.39    1.73
   2   6  -3   31.54    1.91
  -1  -7   3    6.41    0.60
   1   7  -3    5.80    0.68
   1   7  -3    5.86    0.59
   0   8  -3   58.12    2.88
   0   8  -3   52.89    2.52
   0   8  -3   54.44    2.29
   1  -9   3    3.50    0.69
  -1   9  -3    3.04    0.47
  -1   9  -3    2.91    0.45
  -1   9  -3    3.07    0.59
   2 -10   3    0.70    0.56
  -2  10  -3    1.73    0.37
  -2  10  -3    1.50    0.48
   3 -11   3    2.39    0.78
  -3  11  -3    2.02    0.58
  -3  11  -3    0.96    0.36
 -11   1   3    4.16    0.70
 -11   1   3    3.20    0.48
 -10   0   3    2.62    0.58
 -10   0   3    3.07    0.50
  -9  -1   3    3.33    0.63
  -9  -1   3    2.62    0.43
  -9  -1   3    3.30    0.49
  -8  -2   3    4.69    0.52
  -8  -2   3    4.95    0.73
  -8  -2   3    3.13    0.46
  -8  -2   3    4.26    0.55
   8   2  -3    4.00    0.54
  -7  -3   3   23.34    1.25
  -7  -3   3   27.35    1.29
  -7  -3   3   24.93    1.61
  -7  -3   3   25.52    1.40
   7   3  -3   23.67    1.35
  -6  -4   3   15.95    0.96
  -6  -4   3   17.10    1.08
  -6  -4   3   17.41    0.98
  -6  -4   3   17.63    1.27
   6   4  -3   17.40    1.21
   6   4  -3   18.18    1.08
  -5  -5   3   17.01    0.97
  -5  -5   3   18.79    1.28
  -5  -5   3   15.29    1.03
   5   5  -3   16.77    1.21
   5   5  -3   15.88    1.06
  -4  -6   3   14.65    1.14
  -4  -6   3   14.27    1.01
   4   6  -3   14.78    1.15
   4   6  -3   14.89    1.01
  -3  -7   3   12.78    0.88
  -3  -7   3   11.01    1.01
   3   7  -3   11.09    0.84
   3   7  -3   10.55    1.05
  -2  -8   3   22.81    1.31
   2   8  -3   20.65    1.29
   2   8  -3   23.40    1.54
   1   9  -3    3.22    0.62
   1   9  -3    3.66    0.55
   0 -10   3    0.18    0.45
   0  10  -3   -0.07    0.30
   0  10  -3    0.66    0.50
   1 -11   3    0.14    0.55
  -1  11  -3    0.16    0.46
  -1  11  -3   -0.08    0.33
 -11  -1   3    3.19    0.55
 -11  -1   3    3.28    0.71
 -10  -2   3    0.59    0.52
 -10  -2   3    0.14    0.34
  -9  -3   3    3.03    0.69
  -9  -3   3    2.04    0.44
  -8  -4   3    7.79    0.81
  -8  -4   3    9.78    1.05
   8   4  -3    8.48    0.81
  -7  -5   3   11.65    0.93
  -7  -5   3   11.85    1.14
   7   5  -3   12.40    0.97
  -6  -6   3    4.81    0.63
  -6  -6   3    6.19    0.84
   6   6  -3    5.06    0.68
   6   6  -3    6.43    0.80
  -5  -7   3   18.52    1.21
  -5  -7   3   15.80    1.33
   5   7  -3   18.63    1.38
   5   7  -3   16.52    1.14
  -4  -8   3    2.87    0.56
   4   8  -3    3.08    0.56
   4   8  -3    3.23    0.71
  -3  -9   3    4.29    0.63
   3   9  -3    3.77    0.78
   3   9  -3    5.47    0.66
   2  10  -3    1.77    0.62
   2  10  -3    2.70    0.54
  -1 -11   3    0.47    0.54
   1  11  -3    0.51    0.58
   1  11  -3    0.65    0.42
 -10  -4   3    7.01    0.99
 -10  -4   3    6.14    0.78
  -9  -5   3    0.26    0.34
  -9  -5   3   -0.31    0.48
  -8  -6   3    2.46    0.55
  -8  -6   3    4.05    0.86
   8   6  -3    2.86    0.56
  -7  -7   3    0.75    0.40
  -7  -7   3    0.97    0.59
   7   7  -3    0.94    0.48
  -6  -8   3    2.99    0.58
   6   8  -3    3.12    0.73
   6   8  -3    4.19    0.64
  -5  -9   3    9.77    0.96
   5   9  -3    8.51    1.09
   5   9  -3   10.36    1.02
   4  10  -3    0.17    0.54
   4  10  -3    0.63    0.42
   3  11  -3    1.48    0.73
  -8  -8   3    3.37    0.73
   8   8  -3    3.41    0.67
  -7  -9   3    2.83    0.71
   7   9  -3    2.02    0.67
   8   8   4    1.36    0.51
  -8  -8  -4    0.32    0.42
   4  10   4    2.48    0.77
   4  10   4    2.95    0.57
   5   9   4    2.83    0.78
   5   9   4    3.23    0.63
  -5  -9  -4    4.06    0.69
   6   8   4    0.60    0.64
   6   8   4    0.07    0.33
  -6  -8  -4   -0.06    0.41
   7   7   4   -0.20    0.41
  -7  -7  -4   -0.95    0.34
  -7  -7  -4   -0.27    0.51
   8   6   4    0.13    0.44
  -8  -6  -4    0.67    0.56
  -8  -6  -4    0.10    0.40
  -9  -5  -4    2.55    0.72
  -9  -5  -4    2.86    0.55
 -10  -4  -4    0.51    0.56
 -10  -4  -4    0.23    0.34
   1  11   4    6.84    1.01
   1  11   4    8.21    0.87
   2  10   4    8.58    0.88
   2  10   4    9.36    1.12
   3   9   4   -0.08    0.35
   3   9   4    1.80    0.62
  -3  -9  -4    1.13    0.44
   4   8   4    1.44    0.41
   4   8   4    2.42    0.68
  -4  -8  -4    0.96    0.38
   5   7   4    3.44    0.59
   5   7   4    3.58    0.77
  -5  -7  -4    2.70    0.55
  -5  -7  -4    4.11    0.71
   6   6   4    8.21    0.83
   6   6   4    7.47    0.92
  -6  -6  -4    8.02    0.96
  -6  -6  -4    8.76    0.85
   7   5   4    4.09    0.62
  -7  -5  -4    4.44    0.65
  -7  -5  -4    4.86    0.79
   8   4   4    9.58    0.88
  -8  -4  -4    9.94    1.06
  -8  -4  -4    8.87    0.84
  -9  -3  -4    5.36    0.86
  -9  -3  -4    4.27    0.61
 -10  -2  -4    1.52    0.44
 -10  -2  -4    2.03    0.61
 -11  -1  -4    2.78    0.53
 -11  -1  -4    2.73    0.70
  -1  11   4    8.04    0.75
  -1  11   4    8.27    0.79
  -1  11   4    7.51    0.95
   0  10   4    8.37    0.77
   0  10   4    9.96    1.05
   0  10   4   10.31    0.84
   1   9   4   17.73    1.10
   1   9   4   15.93    1.00
   1   9   4   16.21    1.28
   2   8   4    7.22    0.70
   2   8   4    8.28    0.88
   2   8   4    8.04    0.70
  -2  -8  -4    7.63    0.74
   3   7   4   15.88    0.94
   3   7   4   14.16    1.01
   3   7   4   14.41    1.19
  -3  -7  -4   15.07    1.00
  -3  -7  -4   17.69    1.23
   4   6   4   41.01    2.28
   4   6   4   39.66    1.99
  -4  -6  -4   41.99    2.02
  -4  -6  -4   38.98    2.23
   5   5   4    2.99    0.46
   5   5   4    2.79    0.56
  -5  -5  -4    2.45    0.56
  -5  -5  -4    3.29    0.48
   6   4   4   12.11    0.93
   6   4   4   15.00    1.10
  -6  -4  -4   13.58    0.96
  -6  -4  -4   13.58    1.12
   7   3   4    1.87    0.44
  -7  -3  -4    1.85    0.38
  -7  -3  -4    1.73    0.52
  -7  -3  -4    1.66    0.56
  -8  -2  -4    1.06    0.49
  -8  -2  -4    0.97    0.47
  -8  -2  -4    1.16    0.33
  -9  -1  -4    6.14    0.64
  -9  -1  -4    4.71    0.72
  -9  -1  -4    6.12    0.82
 -10   0  -4    4.57    0.71
 -10   0  -4    4.03    0.54
 -10   0  -4    4.56    0.74
 -11   1  -4    2.47    0.49
 -11   1  -4    5.22    0.76
 -11   1  -4    3.38    0.72
  -3  11   4    1.60    0.42
   3 -11  -4    1.64    0.76
  -2  10   4   10.65    0.92
  -2  10   4    8.71    0.73
  -2  10   4    7.69    0.68
   2 -10  -4    7.81    1.08
  -1   9   4   16.94    1.24
  -1   9   4   16.48    1.04
  -1   9   4   17.18    0.96
   0   8   4    2.70    0.45
   0   8   4    2.82    0.58
   0   8   4    3.03    0.44
   0  -8  -4    3.72    0.47
   1   7   4    3.02    0.40
   1   7   4    2.19    0.52
   1   7   4    2.66    0.42
  -1  -7  -4    2.49    0.39
   2   6   4    5.40    0.67
   2   6   4    6.43    0.53
  -2  -6  -4    6.39    0.56
  -2  -6  -4    6.74    0.68
   3   5   4    7.37    0.63
   3   5   4    6.68    0.54
   3   5   4    7.14    0.72
  -3  -5  -4    6.36    0.61
  -3  -5  -4    7.25    0.54
  -3  -5  -4    7.16    0.71
   4   4   4   39.56    1.77
   4   4   4   37.11    1.57
   4   4   4   33.70    1.94
  -4  -4  -4   34.94    1.95
  -4  -4  -4   34.57    1.98
  -4  -4  -4   37.50    1.58
  -4  -4  -4   35.66    1.74
   5   3   4   58.87    2.46
   5   3   4   55.66    2.19
   5   3   4   54.35    2.72
  -5  -3  -4   54.80    2.21
  -5  -3  -4   47.69    2.72
  -5  -3  -4   53.54    2.45
   6   2   4    9.82    0.71
   6   2   4    9.16    0.78
  -6  -2  -4    8.89    0.62
  -6  -2  -4    9.77    0.85
  -7  -1  -4   10.70    0.68
  -7  -1  -4    8.88    0.71
  -7  -1  -4   11.17    0.92
  -7  -1  -4   10.29    0.74
  -8   0  -4    8.42    0.65
  -8   0  -4    7.47    0.78
  -8   0  -4    8.52    0.64
  -9   1  -4    5.47    0.70
  -9   1  -4    5.41    0.52
  -9   1  -4    4.44    0.49
 -10   2  -4    2.11    0.37
 -10   2  -4    2.20    0.53
 -10   2  -4    1.84    0.38
  -4  10   4    2.79    0.53
  -4  10   4    1.99    0.38
   4 -10  -4    1.46    0.69
  -3   9   4    0.58    0.25
  -3   9   4    0.56    0.29
  -3   9   4    0.74    0.39
   3  -9  -4    1.39    0.55
  -2   8   4    6.00    0.55
  -2   8   4    6.17    0.50
  -2   8   4    6.46    0.68
  -1   7   4    1.98    0.34
  -1   7   4    2.83    0.47
  -1   7   4    2.95    0.35
  -1   7   4    3.46    0.40
   1  -7  -4    3.36    0.37
   0   6   4   16.75    0.84
   0   6   4   15.60    0.92
   0   6   4   15.09    1.05
   0   6   4   15.22    1.06
   0   6   4   18.17    0.96
   0  -6  -4   18.09    0.91
   0  -6  -4   15.81    0.96
   1   5   4    0.87    0.27
   1   5   4    1.52    0.38
   1   5   4    1.16    0.36
   1   5   4    1.13    0.24
   1   5   4    1.03    0.27
  -1  -5  -4    1.40    0.32
   2   4   4   11.22    0.81
   2   4   4   10.48    0.61
   2   4   4    9.86    0.67
   2   4   4   10.16    0.67
  -2  -4  -4   10.64    0.59
  -2  -4  -4    9.61    0.76
  -2  -4  -4   10.81    0.66
   3   3   4   16.59    0.89
   3   3   4   16.53    1.01
   3   3   4   16.32    0.79
  -3  -3  -4   16.35    0.88
  -3  -3  -4   16.02    0.79
  -3  -3  -4   13.41    0.98
   4   2   4   11.52    0.64
   4   2   4   11.61    0.84
   4   2   4   11.62    0.71
  -4  -2  -4   11.97    0.75
  -4  -2  -4   13.07    0.86
  -4  -2  -4   12.19    0.65
  -4  -2  -4   11.92    0.72
   5   1   4   31.36    1.45
   5   1   4   30.72    1.61
  -5  -1  -4   30.38    1.66
  -5  -1  -4   31.15    1.48
  -5  -1  -4   32.13    1.33
  -5  -1  -4   32.34    1.69
  -5  -1  -4   29.74    1.46
  -6   0  -4    0.86    0.26
  -6   0  -4    0.57    0.30
  -6   0  -4    0.51    0.31
  -6   0  -4    1.01    0.23
  -6   0  -4    0.72    0.24
  -7   1  -4   10.07    0.61
  -7   1  -4    9.48    0.65
  -7   1  -4    9.92    0.81
  -8   2  -4    1.30    0.39
  -8   2  -4    0.92    0.27
  -8   2  -4    0.99    0.25
  -9   3  -4    4.41    0.44
  -9   3  -4    5.76    0.64
  -9   3  -4    5.41    0.46
 -10   4  -4    0.15    0.36
 -10   4  -4    0.57    0.30
  -5   9   4    3.16    0.34
  -5   9   4    3.76    0.49
   5  -9  -4    2.79    0.74
  -4   8   4    0.53    0.33
  -4   8   4    1.13    0.24
   4  -8  -4    0.42    0.44
  -3   7   4   15.45    0.75
  -3   7   4   15.67    0.98
   3  -7  -4   15.41    1.24
  -2   6   4    5.24    0.52
  -2   6   4    5.92    0.44
  -2   6   4    5.60    0.46
  -2   6   4    5.94    0.40
  -2   6   4    5.91    0.55
   2  -6  -4    5.43    0.37
  -1   5   4    1.22    0.23
  -1   5   4    1.91    0.30
  -1   5   4    1.21    0.22
  -1   5   4    1.06    0.22
  -1   5   4    1.50    0.30
   1  -5  -4    1.68    0.23
   0   4   4    8.26    0.64
   0   4   4    8.74    0.54
   0   4   4    8.07    0.48
   0   4   4    7.76    0.53
   0   4   4    8.71    0.62
   0  -4  -4    8.40    0.52
   0  -4  -4    9.25    0.54
   0  -4  -4    8.01    0.57
   1   3   4   22.08    1.08
   1   3   4   24.27    1.22
   1   3   4   22.46    0.96
   1   3   4   19.47    1.20
  -1  -3  -4   21.57    1.20
  -1  -3  -4   22.38    1.06
  -1  -3  -4   25.12    0.97
  -1  -3  -4   22.59    1.06
   2   2   4   29.20    1.52
   2   2   4   31.33    1.36
   2   2   4   30.40    1.22
  -2  -2  -4   29.30    1.22
  -2  -2  -4   27.85    1.52
  -2  -2  -4   30.23    1.35
   3   1   4   61.26    2.62
   3   1   4   64.38    2.95
   3   1   4   64.83    2.39
   3   1   4   65.67    2.63
  -3  -1  -4   62.72    2.95
  -3  -1  -4   62.05    2.40
  -3  -1  -4   62.88    2.96
  -3  -1  -4   61.53    2.62
   4   0   4    0.25    0.19
   4   0   4    0.29    0.17
  -4   0  -4    0.15    0.17
  -4   0  -4    0.15    0.22
  -4   0  -4   -0.11    0.14
  -4   0  -4    0.42    0.18
  -4   0  -4    0.25    0.22
  -5   1  -4   29.82    1.54
  -5   1  -4   29.66    1.56
  -5   1  -4   30.40    1.25
  -5   1  -4   29.98    1.38
  -5   1  -4   32.58    1.39
  -6   2  -4   10.26    0.59
  -6   2  -4    9.61    0.52
  -6   2  -4    8.95    0.56
  -6   2  -4    9.25    0.69
  -6   2  -4    8.93    0.68
  -7   3  -4    1.88    0.25
  -7   3  -4    1.76    0.25
  -7   3  -4    2.31    0.35
  -7   3  -4    1.71    0.35
  -8   4  -4    9.78    0.55
  -8   4  -4    8.27    0.54
  -8   4  -4   10.38    0.73
  -9   5  -4    2.53    0.41
  -9   5  -4    2.73    0.33
  -6   8   4    0.20    0.15
  -6   8   4    0.09    0.23
   6  -8  -4    0.29    0.55
  -5   7   4    3.31    0.36
  -5   7   4    3.19    0.37
  -5   7   4    3.78    0.28
   5  -7  -4    3.66    0.69
  -4   6   4   37.15    1.56
  -4   6   4   35.72    1.77
  -4   6   4   37.73    1.78
   4  -6  -4   37.21    2.24
  -3   5   4    6.66    0.35
  -3   5   4    6.52    0.47
  -3   5   4    6.26    0.47
  -3   5   4    7.36    0.42
  -2   4   4   10.31    0.53
  -2   4   4   10.03    0.47
  -2   4   4   10.35    0.60
  -2   4   4    9.44    0.60
   2  -4  -4   10.03    0.49
   2  -4  -4    9.97    0.49
  -1   3   4   21.26    1.11
  -1   3   4   21.66    0.98
  -1   3   4   20.76    1.10
  -1   3   4   21.85    0.88
   1  -3  -4   22.76    0.97
   1  -3  -4   22.89    0.97
   1  -3  -4   21.90    1.04
   0   2   4    0.59    0.20
   0   2   4    0.84    0.18
   0   2   4    0.96    0.22
   0   2   4    0.78    0.17
   0  -2  -4    0.88    0.18
   0  -2  -4    0.65    0.18
   0  -2  -4    0.94    0.21
   0  -2  -4    0.45    0.15
   1   1   4  103.39    4.11
   1   1   4  103.13    4.62
   1   1   4  103.77    3.78
   1   1   4   97.19    4.61
  -1  -1  -4  102.54    4.62
  -1  -1  -4  106.63    4.12
  -1  -1  -4  104.78    4.11
  -1  -1  -4   96.81    4.62
  -1  -1  -4  111.36    3.78
   2   0   4  116.50    4.32
   2   0   4  116.18    5.28
   2   0   4  118.25    4.72
  -2   0  -4  123.19    5.30
  -2   0  -4  123.12    5.30
  -2   0  -4  116.59    4.33
   3  -1   4   60.89    2.73
   3  -1   4   60.89    2.47
  -3   1  -4   60.43    2.26
  -3   1  -4   60.84    2.48
  -3   1  -4   61.23    2.78
  -3   1  -4   60.46    2.78
   4  -2   4   11.11    0.57
   4  -2   4   12.84    0.58
  -4   2  -4   12.26    0.53
  -4   2  -4   11.75    0.68
  -4   2  -4   11.62    0.60
  -4   2  -4   11.44    0.68
  -5   3  -4   50.94    2.08
  -5   3  -4   48.72    2.07
  -5   3  -4   50.42    1.88
  -5   3  -4   51.71    2.33
  -5   3  -4   48.87    2.33
  -6   4  -4   12.68    0.63
  -6   4  -4   12.54    0.64
  -6   4  -4   12.77    0.57
  -6   4  -4   12.48    0.75
  -6   4  -4   12.20    0.74
  -7   5  -4    4.55    0.45
  -7   5  -4    4.66    0.31
  -7   5  -4    4.98    0.33
  -8   6  -4    0.15    0.24
  -8   6  -4    0.31    0.18
   8  -8  -4    0.36    0.65
   7  -7  -4    0.31    0.44
   6  -6  -4    9.51    1.11
  -5   5   4    2.79    0.27
   5  -5  -4    2.74    0.56
  -4   4   4   36.45    1.58
  -4   4   4   33.13    1.40
  -4   4   4   34.60    1.40
  -4   4   4   34.47    1.57
   4  -4  -4   32.26    2.00
  -3   3   4   16.80    0.79
  -3   3   4   15.46    0.71
  -3   3   4   15.54    0.78
   3  -3  -4   16.89    1.09
  -2   2   4   29.27    1.04
  -2   2   4   26.22    1.29
  -2   2   4   27.49    1.29
  -2   2   4   27.65    1.16
   2  -2  -4   26.92    1.14
   2  -2  -4   28.26    1.51
  -1   1   4  101.39    3.81
  -1   1   4  109.00    4.66
  -1   1   4  104.66    4.15
  -1   1   4  107.37    4.66
   1  -1  -4  107.97    3.80
   1  -1  -4  101.28    4.64
   1  -1  -4  104.29    4.15
   0   0   4  475.41   18.31
   0   0   4  441.97   20.56
   0   0   4  477.42   16.85
   0   0   4  495.11   18.31
   0   0   4  468.77   20.56
   0   0  -4  492.65   18.31
   0   0  -4  486.75   20.57
   0   0  -4  432.24   20.56
   0   0  -4  474.97   16.85
   1  -1   4  107.99    4.13
   1  -1   4  101.78    4.62
   1  -1   4  102.64    4.12
   1  -1   4  102.44    3.78
  -1   1  -4  107.79    3.79
  -1   1  -4  106.17    4.63
  -1   1  -4  106.32    4.13
  -1   1  -4   98.47    4.62
   2  -2   4   29.88    1.21
   2  -2   4   27.98    1.30
   2  -2   4   31.06    1.21
  -2   2  -4   29.01    1.22
  -2   2  -4   26.14    1.35
  -2   2  -4   27.15    1.35
  -2   2  -4   28.35    1.10
   3  -3   4   14.62    0.66
   3  -3   4   15.09    0.66
   3  -3   4   16.13    1.00
  -3   3  -4   14.79    0.61
  -3   3  -4   14.25    0.70
  -3   3  -4   13.74    0.77
  -3   3  -4   14.96    0.78
   4  -4   4   34.14    1.97
  -4   4  -4   33.33    1.59
  -4   4  -4   32.28    1.59
  -4   4  -4   34.97    1.43
  -4   4  -4   33.48    1.28
   5  -5   4    2.49    0.53
  -5   5  -4    2.66    0.29
  -5   5  -4    2.72    0.24
  -5   5  -4    2.44    0.21
  -5   5  -4    2.72    0.31
   6  -6   4    8.22    0.97
  -6   6  -4    7.61    0.41
  -6   6  -4    7.44    0.55
  -6   6  -4    7.60    0.54
  -6   6  -4    6.88    0.39
  -7   7  -4   -0.17    0.15
  -7   7  -4    0.43    0.22
  -8   8  -4    0.96    0.24
  -8   8  -4    0.77    0.29
   8  -6  -4    0.57    0.59
  -7   5   4    4.68    0.38
   7  -5  -4    5.16    0.79
  -6   4   4   12.53    0.55
  -6   4   4   12.51    0.55
  -6   4   4   12.44    0.68
  -6   4   4   12.73    0.68
   6  -4  -4   11.65    1.06
  -5   3   4   51.42    2.06
  -5   3   4   52.20    2.31
  -5   3   4   46.92    2.05
   5  -3  -4   53.73    2.79
  -4   2   4   10.77    0.55
  -4   2   4   10.77    0.62
  -4   2   4   12.26    0.63
  -4   2   4   11.66    0.56
   4  -2  -4   11.78    0.51
   4  -2  -4   11.76    0.84
  -3   1   4   60.67    2.47
  -3   1   4   62.00    2.76
  -3   1   4   63.54    2.76
  -3   1   4   61.58    2.24
  -3   1   4   58.67    2.46
   3  -1  -4   62.66    2.45
   3  -1  -4   60.13    2.45
   3  -1  -4   59.87    2.68
   3  -1  -4   58.56    3.00
  -2   0   4  127.59    4.68
  -2   0   4  119.48    4.28
  -2   0   4  105.14    5.23
  -2   0   4  109.97    4.66
  -2   0   4  120.15    5.54
  -2   0   4  121.16    5.24
   2   0  -4  120.65    4.27
   2   0  -4  119.17    5.54
   2   0  -4  116.09    4.66
   2   0  -4  116.00    4.67
   2   0  -4  121.30    5.23
  -1  -1   4   94.38    4.66
  -1  -1   4  108.66    4.17
  -1  -1   4  102.10    3.82
  -1  -1   4  106.49    4.17
  -1  -1   4  106.72    4.68
   1   1  -4  107.78    4.68
   1   1  -4  103.99    3.82
   1   1  -4  105.14    4.67
   1   1  -4  104.77    4.17
   1   1  -4  106.44    4.17
   0  -2   4    0.51    0.17
   0  -2   4    1.02    0.20
   0  -2   4    0.82    0.15
   0  -2   4    0.86    0.17
   0  -2   4    0.63    0.16
   0   2  -4    0.58    0.16
   0   2  -4    0.71    0.22
   0   2  -4    0.73    0.16
   0   2  -4    0.84    0.22
   1  -3   4   22.32    0.98
   1  -3   4   22.09    0.99
   1  -3   4   21.34    1.07
   1  -3   4   23.92    1.22
  -1   3  -4   22.98    1.11
  -1   3  -4   22.27    0.90
  -1   3  -4   21.99    0.99
  -1   3  -4   18.16    1.10
  -1   3  -4   22.18    1.00
   2  -4   4   10.45    0.54
   2  -4   4   10.55    0.76
   2  -4   4   10.15    0.53
  -2   4  -4    9.91    0.56
  -2   4  -4   10.12    0.50
  -2   4  -4   10.31    0.57
  -2   4  -4   10.56    0.64
  -2   4  -4   10.90    0.65
   3  -5   4    5.93    0.35
   3  -5   4    6.29    0.71
   3  -5   4    6.84    0.37
  -3   5  -4    6.55    0.38
  -3   5  -4    6.92    0.43
  -3   5  -4    6.01    0.50
  -3   5  -4    7.10    0.43
  -3   5  -4    6.69    0.50
   4  -6   4   37.87    2.33
  -4   6  -4   40.19    1.92
  -4   6  -4   37.74    1.92
  -4   6  -4   40.45    1.55
  -4   6  -4   40.13    1.70
  -4   6  -4   39.85    1.70
   5  -7   4    2.82    0.64
  -5   7  -4    3.61    0.32
  -5   7  -4    3.39    0.41
  -5   7  -4    3.09    0.31
   6  -8   4    0.65    0.57
  -6   8  -4    0.48    0.27
  -6   8  -4   -0.22    0.18
  -9   5   4    1.98    0.33
  -8   4   4   10.05    0.70
  -7   3   4    2.06    0.31
  -7   3   4    1.44    0.30
  -7   3   4    1.80    0.23
  -6   2   4    8.50    0.63
  -6   2   4    9.30    0.53
  -6   2   4    9.11    0.61
  -6   2   4    7.60    0.51
   6  -2  -4    8.40    0.40
  -5   1   4   28.16    1.29
  -5   1   4   29.18    1.46
  -5   1   4   27.51    1.44
  -5   1   4   29.72    1.29
   5  -1  -4   29.25    1.26
  -4   0   4    0.11    0.15
  -4   0   4    0.11    0.19
  -4   0   4    0.16    0.15
  -4   0   4    0.48    0.23
   4   0  -4    0.16    0.14
   4   0  -4    0.06    0.16
   4   0  -4    0.00    0.14
  -3  -1   4   59.98    2.87
  -3  -1   4   64.34    2.35
  -3  -1   4   59.26    2.88
  -3  -1   4   61.48    2.57
  -3  -1   4   63.05    2.99
   3   1  -4   62.22    2.56
   3   1  -4   59.50    2.56
   3   1  -4   63.45    2.86
  -2  -2   4   28.94    1.19
  -2  -2   4   28.86    1.30
  -2  -2   4   32.16    1.49
   2   2  -4   27.70    1.46
   2   2  -4   28.45    1.31
   2   2  -4   29.29    1.19
   2   2  -4   26.50    1.29
  -1  -3   4   22.09    0.97
  -1  -3   4   23.58    1.23
  -1  -3   4   21.71    1.08
  -1  -3   4   23.44    1.09
  -1  -3   4   22.14    0.97
   1   3  -4   22.91    1.22
   1   3  -4   27.41    1.26
   1   3  -4   23.31    1.08
   1   3  -4   21.00    0.97
   0  -4   4    8.02    0.53
   0  -4   4    8.07    0.57
   0   4  -4    8.16    0.61
   0   4  -4    7.93    0.47
   0   4  -4    7.92    0.63
   0   4  -4    7.91    0.53
   0   4  -4    7.51    0.50
   1  -5   4    1.27    0.21
   1  -5   4    1.71    0.37
   1  -5   4    1.40    0.24
  -1   5  -4    0.91    0.25
  -1   5  -4    1.11    0.29
  -1   5  -4    1.12    0.23
  -1   5  -4    1.09    0.22
  -1   5  -4    1.34    0.21
   2  -6   4    5.98    0.70
   2  -6   4    6.09    0.43
  -2   6  -4    5.45    0.47
  -2   6  -4    6.29    0.48
  -2   6  -4    5.40    0.43
  -2   6  -4    6.39    0.55
  -2   6  -4    5.17    0.53
   3  -7   4   15.81    1.20
  -3   7  -4   14.37    0.82
  -3   7  -4   16.03    0.98
  -3   7  -4   14.53    0.75
   4  -8   4    1.50    0.60
  -4   8  -4    2.06    0.41
  -4   8  -4    1.33    0.28
  -4   8  -4    1.11    0.26
   5  -9   4    3.66    0.83
  -5   9  -4    3.23    0.50
  -5   9  -4    2.95    0.38
 -10   4   4    0.35    0.32
  -9   3   4    5.41    0.57
  -9   3   4    5.09    0.42
  -8   2   4    0.91    0.33
  -8   2   4    0.39    0.24
  -7   1   4    8.14    0.73
  -7   1   4    9.20    0.77
  -7   1   4   10.95    0.66
   7  -1  -4   11.64    0.60
  -6   0   4    0.78    0.23
  -6   0   4    0.97    0.29
  -6   0   4    1.05    0.35
  -6   0   4    0.66    0.23
   6   0  -4    0.55    0.22
  -5  -1   4   29.18    1.61
  -5  -1   4   29.80    1.41
  -5  -1   4   30.80    1.29
  -5  -1   4   28.59    1.41
  -5  -1   4   28.57    1.58
   5   1  -4   31.65    1.54
   5   1  -4   31.22    1.42
  -4  -2   4   11.56    0.65
  -4  -2   4   12.89    0.73
  -4  -2   4   10.56    0.83
   4   2  -4   11.66    0.79
  -3  -3   4   16.44    0.77
  -3  -3   4   14.39    0.84
  -3  -3   4   14.97    0.76
  -3  -3   4   13.82    0.96
  -3  -3   4   15.51    0.87
   3   3  -4   15.32    0.98
   3   3  -4   15.16    0.84
  -2  -4   4   11.19    0.68
  -2  -4   4   10.20    0.59
  -2  -4   4    9.68    0.79
  -2  -4   4   10.68    0.62
   2   4  -4    9.26    0.68
   2   4  -4   11.66    0.81
   2   4  -4   10.32    0.69
   2   4  -4    9.21    0.59
  -1  -5   4    1.69    0.31
  -1  -5   4    0.63    0.22
   1   5  -4    0.86    0.22
   1   5  -4    1.37    0.29
   1   5  -4    1.66    0.35
   1   5  -4    1.09    0.24
   0  -6   4   15.69    0.91
   0  -6   4   17.03    1.00
   0   6  -4   18.81    0.98
   0   6  -4   15.74    1.09
   0   6  -4   17.58    1.09
   0   6  -4   16.17    0.94
   1  -7   4    2.76    0.35
   1  -7   4    3.12    0.59
  -1   7  -4    2.40    0.46
  -1   7  -4    2.86    0.38
  -1   7  -4    2.85    0.34
  -1   7  -4    2.66    0.38
   2  -8   4    7.23    0.89
  -2   8  -4    7.31    0.59
  -2   8  -4    7.23    0.55
  -2   8  -4    8.07    0.80
   3  -9   4    1.26    0.59
  -3   9  -4    0.91    0.29
  -3   9  -4    0.90    0.30
  -3   9  -4    0.88    0.40
   4 -10   4    2.07    0.72
  -4  10  -4    1.50    0.33
  -4  10  -4    1.80    0.39
  -4  10  -4    1.84    0.48
 -10   2   4    2.57    0.39
 -10   2   4    2.37    0.52
 -10   2   4    2.40    0.38
  -9   1   4    5.57    0.55
  -9   1   4    4.93    0.66
  -8   0   4    9.20    0.68
  -8   0   4    7.40    0.78
  -7  -1   4    9.93    0.75
  -7  -1   4   10.71    0.91
  -7  -1   4   10.46    0.73
   7   1  -4   10.01    0.70
  -6  -2   4    5.40    0.57
  -6  -2   4    7.71    0.76
  -6  -2   4    7.92    0.58
   6   2  -4    9.10    0.72
   6   2  -4    8.98    0.65
  -5  -3   4   53.13    2.71
  -5  -3   4   51.78    2.18
  -5  -3   4   52.67    2.40
  -5  -3   4   55.32    2.18
   5   3  -4   53.46    2.40
   5   3  -4   53.00    2.67
  -4  -4   4   34.56    1.54
  -4  -4   4   35.38    1.94
  -4  -4   4   37.15    1.56
  -4  -4   4   35.94    1.73
   4   4  -4   34.41    1.92
   4   4  -4   36.43    1.74
  -3  -5   4    6.84    0.56
  -3  -5   4    6.91    0.59
  -3  -5   4    7.37    0.55
  -3  -5   4    6.44    0.68
   3   5  -4    7.15    0.62
   3   5  -4    7.96    0.75
  -2  -6   4    5.72    0.61
  -2  -6   4    6.11    0.59
   2   6  -4    5.09    0.66
  -1  -7   4    2.92    0.44
   1   7  -4    3.53    0.45
   1   7  -4    3.30    0.39
   1   7  -4    3.52    0.57
   0  -8   4    3.77    0.64
   0   8  -4    3.24    0.48
   0   8  -4    4.25    0.65
   0   8  -4    3.83    0.47
   1  -9   4   14.79    1.31
  -1   9  -4   16.57    1.06
  -1   9  -4   17.36    0.99
  -1   9  -4   17.83    1.29
   2 -10   4    8.00    1.08
  -2  10  -4    8.25    0.88
  -2  10  -4    8.40    0.76
 -11   1   4    3.82    0.67
 -11   1   4    3.21    0.51
 -11   1   4    3.54    0.51
 -10   0   4    2.70    0.58
 -10   0   4    3.87    0.50
 -10   0   4    3.56    0.50
  -9  -1   4    5.42    0.61
  -9  -1   4    5.46    0.58
  -9  -1   4    5.67    0.79
  -8  -2   4    0.65    0.46
  -8  -2   4    1.20    0.36
  -8  -2   4    1.15    0.37
  -8  -2   4    0.78    0.35
   8   2  -4    1.03    0.36
  -7  -3   4    1.79    0.37
  -7  -3   4    2.03    0.52
  -7  -3   4    1.58    0.35
  -7  -3   4    3.02    0.45
   7   3  -4    1.94    0.44
  -6  -4   4   12.93    1.10
  -6  -4   4   14.33    0.85
  -6  -4   4   13.19    0.94
   6   4  -4   12.57    0.93
   6   4  -4   13.63    1.07
  -5  -5   4    2.22    0.42
  -5  -5   4    2.61    0.55
   5   5  -4    3.21    0.57
   5   5  -4    3.26    0.48
  -4  -6   4   43.85    2.11
  -4  -6   4   44.23    2.35
   4   6  -4   40.92    2.09
   4   6  -4   41.75    2.35
  -3  -7   4   14.71    1.12
  -3  -7   4   14.50    0.99
   3   7  -4   14.36    1.16
   3   7  -4   15.03    1.00
  -2  -8   4    7.08    0.71
   2   8  -4    5.47    0.77
   2   8  -4    7.39    0.73
   1   9  -4   15.74    1.26
   1   9  -4   14.85    1.06
   0 -10   4   11.68    1.11
   0  10  -4    9.15    1.03
   0  10  -4   10.44    0.87
   1 -11   4    5.39    0.96
  -1  11  -4    7.21    0.76
  -1  11  -4    6.23    0.88
 -11  -1   4    3.15    0.55
 -11  -1   4    3.12    0.70
 -10  -2   4    1.79    0.61
 -10  -2   4    1.60    0.46
  -9  -3   4    6.44    0.73
  -9  -3   4    5.66    0.86
  -8  -4   4   10.90    0.90
  -8  -4   4   10.08    1.06
   8   4  -4    8.84    0.87
  -7  -5   4    4.82    0.66
  -7  -5   4    5.41    0.80
   7   5  -4    5.28    0.65
  -6  -6   4    9.34    1.00
  -6  -6   4    8.51    0.84
   6   6  -4    7.83    0.96
   6   6  -4    7.34    0.78
  -5  -7   4    3.24    0.57
  -5  -7   4    2.92    0.64
   5   7  -4    2.82    0.51
   5   7  -4    3.18    0.66
  -4  -8   4    0.94    0.37
   4   8  -4    1.71    0.63
   4   8  -4    0.76    0.43
  -3  -9   4   -0.08    0.34
   3   9  -4    0.98    0.52
   3   9  -4    1.03    0.42
   2  10  -4    8.27    0.85
   2  10  -4    7.55    0.98
  -1 -11   4    6.79    0.99
   1  11  -4    7.26    0.97
   1  11  -4    7.70    0.85
 -10  -4   4    1.04    0.39
 -10  -4   4    0.24    0.53
  -9  -5   4    1.87    0.48
  -9  -5   4    2.67    0.73
  -8  -6   4    0.39    0.44
  -8  -6   4    0.29    0.55
   8   6  -4   -0.26    0.34
  -7  -7   4   -0.28    0.39
  -7  -7   4    0.81    0.62
   7   7  -4    0.08    0.36
  -6  -8   4    0.12    0.42
   6   8  -4    0.66    0.45
   6   8  -4    0.23    0.60
  -5  -9   4    3.39    0.64
   5   9  -4    3.62    0.84
   5   9  -4    3.82    0.64
   4  10  -4    1.85    0.74
   4  10  -4    2.25    0.58
  -8  -8   4    1.15    0.56
   8   8  -4    0.45    0.44
   4  10   5    2.03    0.74
   4  10   5    2.73    0.59
   5   9   5    1.03    0.45
   5   9   5   -0.12    0.62
  -5  -9  -5    0.93    0.44
   6   8   5    0.43    0.46
   6   8   5    0.84    0.57
  -6  -8  -5    0.31    0.35
   7   7   5    1.27    0.44
  -7  -7  -5    2.02    0.50
  -7  -7  -5    2.30    0.71
   8   6   5    2.70    0.55
  -8  -6  -5    3.39    0.83
  -8  -6  -5    2.70    0.60
  -9  -5  -5   -0.08    0.41
  -9  -5  -5    0.53    0.58
 -10  -4  -5    3.14    0.77
 -10  -4  -5    2.09    0.55
   1  11   5    0.99    0.47
   1  11   5    1.59    0.61
   2  10   5   -0.60    0.44
   2  10   5    0.01    0.35
   3   9   5    0.79    0.43
   3   9   5    0.04    0.53
  -3  -9  -5    0.46    0.40
   4   8   5    0.19    0.31
   4   8   5    0.49    0.48
  -4  -8  -5    0.50    0.41
   5   7   5    8.09    0.84
   5   7   5    8.56    0.98
  -5  -7  -5    7.92    0.82
  -5  -7  -5    6.62    0.88
   6   6   5    0.59    0.42
   6   6   5    1.55    0.58
  -6  -6  -5    2.12    0.49
  -6  -6  -5    2.19    0.65
   7   5   5    7.29    0.79
  -7  -5  -5    7.48    0.78
  -7  -5  -5    7.92    0.95
   8   4   5    7.30    0.78
  -8  -4  -5    7.80    0.78
  -8  -4  -5    8.44    1.02
  -9  -3  -5    0.43    0.34
  -9  -3  -5    0.45    0.48
 -10  -2  -5    0.78    0.38
 -10  -2  -5    0.49    0.54
 -11  -1  -5    2.37    0.68
 -11  -1  -5    1.13    0.43
  -1  11   5    2.47    0.49
  -1  11   5    1.12    0.55
   0  10   5    0.99    0.42
   0  10   5    1.94    0.58
   0  10   5    1.17    0.40
   1   9   5    0.58    0.47
   1   9   5    0.55    0.36
   1   9   5    0.40    0.33
   2   8   5    0.41    0.36
   2   8   5    0.56    0.31
   2   8   5    1.06    0.51
  -2  -8  -5    0.54    0.35
   3   7   5    5.54    0.76
   3   7   5    5.85    0.57
   3   7   5    5.47    0.61
  -3  -7  -5    6.27    0.76
  -3  -7  -5    5.74    0.65
   4   6   5   12.79    1.12
   4   6   5   12.80    0.96
  -4  -6  -5   13.57    1.15
  -4  -6  -5   13.86    0.93
   5   5   5    0.08    0.32
   5   5   5    0.34    0.40
  -5  -5  -5    0.41    0.28
  -5  -5  -5    0.36    0.42
   6   4   5    4.21    0.54
   6   4   5    4.22    0.63
  -6  -4  -5    3.74    0.64
  -6  -4  -5    4.37    0.68
  -6  -4  -5    4.43    0.54
   7   3   5    1.39    0.37
  -7  -3  -5    1.62    0.39
  -7  -3  -5    1.50    0.49
  -7  -3  -5    1.63    0.52
  -8  -2  -5    2.98    0.49
  -8  -2  -5    3.31    0.61
  -9  -1  -5    2.18    0.43
  -9  -1  -5    1.51    0.55
 -10   0  -5    0.57    0.38
 -10   0  -5    0.25    0.47
 -11   1  -5    1.43    0.61
 -11   1  -5    0.74    0.53
 -11   1  -5    1.36    0.41
  -2  10   5   -0.08    0.29
  -2  10   5    0.11    0.29
  -2  10   5    0.35    0.43
   2 -10  -5    0.55    0.51
  -1   9   5    0.87    0.42
  -1   9   5    0.35    0.33
  -1   9   5    0.53    0.31
   0   8   5    0.44    0.32
   0   8   5    0.19    0.37
   0   8   5    0.62    0.33
   1   7   5    1.72    0.33
   1   7   5    1.27    0.42
   1   7   5    1.72    0.37
  -1  -7  -5    1.74    0.36
   2   6   5   27.11    1.27
   2   6   5   26.43    1.62
  -2  -6  -5   26.96    1.56
  -2  -6  -5   27.24    1.39
   3   5   5    4.63    0.53
   3   5   5    5.56    0.48
   3   5   5    4.40    0.59
  -3  -5  -5    4.90    0.51
  -3  -5  -5    5.12    0.63
   4   4   5   10.09    0.67
   4   4   5    9.89    0.88
   4   4   5   12.04    0.77
  -4  -4  -5   10.71    0.69
  -4  -4  -5   10.18    0.88
  -4  -4  -5   14.22    0.99
  -4  -4  -5   10.28    0.77
   5   3   5    2.12    0.32
   5   3   5    2.02    0.41
   5   3   5    2.86    0.46
  -5  -3  -5    1.96    0.34
  -5  -3  -5    1.90    0.45
  -5  -3  -5    2.28    0.40
   6   2   5    3.88    0.50
   6   2   5    3.42    0.45
  -6  -2  -5    3.37    0.39
  -6  -2  -5    3.15    0.52
  -7  -1  -5    0.33    0.40
  -7  -1  -5    0.29    0.23
  -7  -1  -5    0.20    0.28
  -8   0  -5    9.05    0.87
  -8   0  -5    9.47    0.67
  -8   0  -5    8.89    0.69
  -9   1  -5    1.35    0.35
  -9   1  -5    1.15    0.44
  -9   1  -5    1.82    0.35
 -10   2  -5    0.02    0.35
 -10   2  -5    0.12    0.31
 -10   2  -5    0.32    0.28
  -4  10   5    2.39    0.38
  -4  10   5    3.03    0.53
   4 -10  -5    1.48    0.76
  -3   9   5    0.92    0.31
  -3   9   5    0.45    0.40
   3  -9  -5    0.12    0.51
  -2   8   5    0.71    0.38
  -2   8   5    0.36    0.27
  -2   8   5    0.46    0.26
  -1   7   5    2.37    0.44
  -1   7   5    1.72    0.33
  -1   7   5    0.93    0.27
   1  -7  -5    1.99    0.29
   0   6   5    7.77    0.59
   0   6   5    8.76    0.63
   0   6   5    8.25    0.74
   0   6   5    7.49    0.54
   0   6   5    7.56    0.70
   0  -6  -5    7.77    0.56
   0  -6  -5    6.58    0.59
   1   5   5    2.01    0.33
   1   5   5    2.25    0.29
   1   5   5    2.43    0.41
   1   5   5    2.22    0.35
   1   5   5    1.91    0.43
  -1  -5  -5    2.18    0.37
   2   4   5   38.38    1.54
   2   4   5   35.74    1.69
   2   4   5   37.58    1.92
   2   4   5   35.46    1.68
  -2  -4  -5   37.07    1.69
  -2  -4  -5   36.18    1.51
  -2  -4  -5   35.66    1.92
  -2  -4  -5   36.46    1.89
   3   3   5   37.78    1.97
   3   3   5   39.16    1.76
   3   3   5   33.89    1.56
  -3  -3  -5   39.84    1.99
  -3  -3  -5   40.73    1.60
  -3  -3  -5   38.32    1.75
   4   2   5   17.29    0.95
   4   2   5   17.11    0.85
   4   2   5   16.44    1.06
  -4  -2  -5   20.36    1.14
  -4  -2  -5   17.96    0.87
  -4  -2  -5   18.43    0.97
  -4  -2  -5   16.94    0.95
   5   1   5   13.01    0.88
  -5  -1  -5   12.25    0.91
  -5  -1  -5   14.40    0.74
  -5  -1  -5   15.34    0.99
  -5  -1  -5   14.31    0.85
  -5  -1  -5   15.46    0.85
  -6   0  -5   16.46    1.11
  -6   0  -5   18.63    0.88
  -6   0  -5   18.01    0.97
  -6   0  -5   18.52    0.99
  -6   0  -5   17.79    1.12
  -7   1  -5    0.89    0.25
  -7   1  -5    0.89    0.25
  -7   1  -5    0.77    0.33
  -8   2  -5    4.03    0.54
  -8   2  -5    3.68    0.39
  -8   2  -5    3.04    0.39
  -9   3  -5    0.74    0.36
  -9   3  -5   -0.11    0.20
  -9   3  -5    0.79    0.29
 -10   4  -5    3.40    0.55
 -10   4  -5    2.71    0.40
  -5   9   5    1.44    0.39
  -5   9   5    0.71    0.26
   5  -9  -5    0.62    0.53
  -4   8   5    1.06    0.35
  -4   8   5    0.85    0.24
   4  -8  -5    0.53    0.48
  -3   7   5    5.60    0.55
  -3   7   5    5.57    0.42
   3  -7  -5    5.63    0.81
  -2   6   5   26.92    1.26
  -2   6   5   25.11    1.43
  -2   6   5   27.17    1.45
  -2   6   5   28.36    1.27
  -2   6   5   26.61    1.14
   2  -6  -5   26.97    1.20
  -1   5   5    2.09    0.28
  -1   5   5    1.82    0.33
  -1   5   5    2.06    0.34
  -1   5   5    1.93    0.29
  -1   5   5    1.87    0.25
   1  -5  -5    1.78    0.24
   0   4   5    2.42    0.32
   0   4   5    3.21    0.39
   0   4   5    2.58    0.38
   0   4   5    3.22    0.32
   0   4   5    2.98    0.29
   0  -4  -5    2.93    0.32
   0  -4  -5    3.12    0.34
   1   3   5   44.71    1.92
   1   3   5   43.17    1.74
   1   3   5   42.09    2.16
   1   3   5   45.08    2.16
  -1  -3  -5   45.37    1.73
  -1  -3  -5   45.13    2.15
  -1  -3  -5   42.93    1.91
  -1  -3  -5   45.68    1.92
   2   2   5   93.78    4.01
   2   2   5   84.49    3.25
   2   2   5   86.28    3.56
  -2  -2  -5   86.89    3.56
  -2  -2  -5   86.07    3.26
  -2  -2  -5   85.12    4.00
   3   1   5   14.15    0.84
   3   1   5   13.59    0.73
   3   1   5   14.13    0.67
  -3  -1  -5   13.66    0.85
  -3  -1  -5   14.05    0.68
  -3  -1  -5   13.38    0.74
  -3  -1  -5   13.17    0.86
   4   0   5    0.09    0.20
  -4   0  -5    0.09    0.18
  -4   0  -5    0.15    0.14
  -4   0  -5   -0.07    0.23
  -4   0  -5   -0.23    0.19
  -4   0  -5   -0.08    0.15
  -5   1  -5   13.53    0.86
  -5   1  -5   14.05    0.86
  -5   1  -5   13.14    0.68
  -5   1  -5   15.67    0.79
  -5   1  -5   13.20    0.75
   6  -2   5    3.54    0.31
  -6   2  -5    3.27    0.30
  -6   2  -5    3.26    0.35
  -6   2  -5    3.63    0.41
  -6   2  -5    3.42    0.42
  -6   2  -5    3.30    0.34
  -7   3  -5    2.05    0.38
  -7   3  -5    1.72    0.25
  -7   3  -5    1.57    0.27
  -8   4  -5    7.28    0.49
  -8   4  -5    7.55    0.50
  -8   4  -5    6.79    0.66
  -9   5  -5    0.55    0.25
  -9   5  -5    0.65    0.33
  -6   8   5    0.01    0.25
  -6   8   5    0.39    0.19
   6  -8  -5   -0.09    0.51
  -5   7   5    8.56    0.62
  -5   7   5    7.32    0.44
   5  -7  -5    8.35    1.01
  -4   6   5   12.06    0.77
  -4   6   5   12.33    0.76
  -4   6   5   13.04    0.65
   4  -6  -5   13.80    1.18
  -3   5   5    4.36    0.34
  -3   5   5    4.67    0.31
  -3   5   5    4.77    0.43
  -3   5   5    4.68    0.43
   3  -5  -5    3.79    0.59
  -2   4   5   30.60    1.66
  -2   4   5   36.71    1.50
  -2   4   5   35.25    1.35
  -2   4   5   34.74    1.67
   2  -4  -5   35.62    1.46
   2  -4  -5   35.80    1.46
  -1   3   5   41.85    1.98
  -1   3   5   40.69    1.76
  -1   3   5   42.24    1.61
  -1   3   5   38.20    1.98
   1  -3  -5   42.36    1.95
   1  -3  -5   43.89    1.76
   1  -3  -5   42.73    1.94
   1  -3  -5   44.11    1.76
   0   2   5   21.14    1.12
   0   2   5   21.49    0.99
   0   2   5   21.65    0.90
   0   2   5   20.34    1.11
   0  -2  -5   22.37    1.12
   0  -2  -5   21.70    0.89
   0  -2  -5   22.23    0.99
   0  -2  -5   22.37    0.99
   1   1   5  154.20    6.93
   1   1   5  155.75    5.68
   1   1   5  151.36    6.93
   1   1   5  156.46    6.18
  -1  -1  -5  159.69    6.18
  -1  -1  -5  152.88    5.68
  -1  -1  -5  155.04    6.94
  -1  -1  -5  165.24    6.94
   2   0   5   60.21    2.25
   2   0   5   61.87    2.47
  -2   0  -5   61.62    2.78
  -2   0  -5   59.37    2.26
  -2   0  -5   57.69    2.77
   3  -1   5   12.94    0.73
   3  -1   5   14.98    0.69
  -3   1  -5   13.72    0.79
  -3   1  -5   14.00    0.63
  -3   1  -5   13.23    0.78
  -3   1  -5   13.23    0.69
   4  -2   5   17.33    0.82
   4  -2   5   18.06    0.82
  -4   2  -5   17.80    0.85
  -4   2  -5   16.91    0.96
  -4   2  -5   17.29    0.76
  -4   2  -5   18.32    0.96
   5  -3   5    2.57    0.21
   5  -3   5    2.63    0.22
  -5   3  -5    2.24    0.27
  -5   3  -5    2.24    0.23
  -5   3  -5    2.22    0.32
  -5   3  -5    2.76    0.32
  -6   4  -5    4.44    0.34
  -6   4  -5    4.27    0.35
  -6   4  -5    5.11    0.48
  -6   4  -5    5.02    0.49
  -7   5  -5    7.38    0.45
  -7   5  -5    7.77    0.61
  -7   5  -5    7.81    0.46
  -8   6  -5    2.60    0.40
  -8   6  -5    3.02    0.31
  -7   7   5    1.49    0.24
   7  -7  -5    1.18    0.58
  -6   6   5    1.51    0.23
  -6   6   5    1.72    0.25
   6  -6  -5    0.73    0.52
  -5   5   5    0.16    0.17
  -5   5   5    0.24    0.10
  -5   5   5    0.41    0.18
  -5   5   5    0.37    0.10
   5  -5  -5   -0.21    0.39
  -4   4   5   10.52    0.59
  -4   4   5   10.19    0.52
  -4   4   5   10.96    0.60
  -4   4   5   10.09    0.52
   4  -4  -5   10.66    0.90
  -3   3   5   36.89    1.73
  -3   3   5   37.83    1.73
  -3   3   5   37.46    1.55
  -3   3   5   37.84    1.39
   3  -3  -5   37.79    1.50
   3  -3  -5   36.87    2.03
   3  -3  -5   36.23    1.50
  -2   2   5   76.74    3.65
  -2   2   5   82.93    2.98
  -2   2   5   81.85    3.66
  -2   2   5   83.42    3.26
   2  -2  -5   83.34    3.25
   2  -2  -5   81.15    3.59
  -1   1   5  152.95    5.63
  -1   1   5  158.23    6.88
  -1   1   5  151.35    6.13
   1  -1  -5  153.49    5.61
   1  -1  -5  159.94    6.87
   1  -1  -5  158.96    6.13
   0   0   5   -0.32    0.14
   0   0   5   -0.07    0.17
   0   0   5   -0.20    0.20
   0   0   5   -0.32    0.18
   0   0   5    0.15    0.14
   0   0  -5   -0.01    0.21
   0   0  -5   -0.13    0.19
   0   0  -5   -0.14    0.13
   0   0  -5    0.04    0.15
   1  -1   5  160.72    6.05
   1  -1   5  151.89    5.54
   1  -1   5  147.50    6.77
   1  -1   5  148.12    6.04
  -1   1  -5  156.32    5.56
  -1   1  -5  147.38    6.78
  -1   1  -5  161.49    6.79
   2  -2   5   83.89    3.32
   2  -2   5   88.70    3.69
   2  -2   5   83.91    3.33
  -2   2  -5   78.11    3.72
  -2   2  -5   83.61    3.05
  -2   2  -5   78.83    3.33
  -2   2  -5   81.98    3.73
   3  -3   5   34.57    1.51
   3  -3   5   34.43    1.52
  -3   3  -5   37.08    1.40
  -3   3  -5   38.86    1.73
  -3   3  -5   36.49    1.55
  -3   3  -5   36.20    1.73
   4  -4   5   11.01    0.49
   4  -4   5   10.12    0.48
   4  -4   5   10.71    0.88
  -4   4  -5   10.42    0.65
  -4   4  -5   10.38    0.51
  -4   4  -5   10.69    0.58
  -4   4  -5   11.05    0.66
  -5   5  -5    0.68    0.17
  -5   5  -5    0.29    0.17
  -5   5  -5    0.17    0.22
  -5   5  -5    0.20    0.21
  -6   6  -5    1.45    0.23
  -6   6  -5    1.47    0.30
  -6   6  -5    1.48    0.21
  -7   7  -5    1.56    0.34
  -7   7  -5    1.41    0.25
  -8   6   5    2.81    0.31
   8  -6  -5    1.51    0.67
  -7   5   5    6.60    0.50
  -7   5   5    8.04    0.52
   7  -5  -5    8.86    1.02
  -6   4   5    4.19    0.28
  -6   4   5    4.13    0.39
  -6   4   5    4.08    0.39
  -6   4   5    4.55    0.28
   6  -4  -5    3.70    0.68
  -5   3   5    2.58    0.28
  -5   3   5    2.35    0.27
  -5   3   5    2.33    0.22
  -5   3   5    2.29    0.22
   5  -3  -5    2.57    0.51
  -4   2   5   17.32    0.71
  -4   2   5   17.09    0.80
  -4   2   5   18.63    0.91
  -4   2   5   17.04    0.81
  -4   2   5   17.07    0.90
   4  -2  -5   17.41    0.77
   4  -2  -5   17.65    1.13
  -3   1   5   13.70    0.67
  -3   1   5   14.05    0.77
  -3   1   5   14.53    0.67
  -3   1   5   14.00    0.76
  -3   1   5   14.03    0.60
   3  -1  -5   12.78    0.68
   3  -1  -5   13.10    0.85
   3  -1  -5   13.47    0.66
   3  -1  -5   13.30    0.65
  -2   0   5   64.57    2.89
  -2   0   5   61.93    2.35
  -2   0   5   59.34    2.88
  -2   0   5   63.09    2.58
  -2   0   5   63.65    2.57
   2   0  -5   62.87    2.34
   2   0  -5   64.59    2.57
   2   0  -5   62.32    3.01
   2   0  -5   65.82    2.88
   2   0  -5   62.09    2.57
  -1  -1   5  157.38    5.67
  -1  -1   5  149.49    6.92
  -1  -1   5  161.14    6.18
  -1  -1   5  153.20    6.18
   1   1  -5  154.87    6.18
   1   1  -5  158.77    6.93
   1   1  -5  153.35    6.93
   1   1  -5  162.39    6.18
   1   1  -5  155.69    5.67
   0  -2   5   19.52    0.96
   0  -2   5   21.24    0.87
   0  -2   5   23.39    1.11
   0  -2   5   20.43    0.97
   0  -2   5   21.38    1.07
   0   2  -5   22.01    0.98
   0   2  -5   22.06    1.12
   0   2  -5   19.25    1.09
   0   2  -5   19.76    0.88
   1  -3   5   39.74    2.12
   1  -3   5   43.46    1.78
   1  -3   5   43.75    1.97
   1  -3   5   40.60    1.78
  -1   3  -5   41.98    1.79
  -1   3  -5   41.21    1.63
  -1   3  -5   40.48    1.99
  -1   3  -5   44.62    2.01
  -1   3  -5   42.70    1.79
   2  -4   5   35.90    1.97
   2  -4   5   37.30    1.57
   2  -4   5   36.24    1.56
  -2   4  -5   37.51    1.59
  -2   4  -5   37.09    1.59
  -2   4  -5   35.25    1.77
  -2   4  -5   35.41    1.43
  -2   4  -5   37.10    1.77
   3  -5   5    5.36    0.33
   3  -5   5    3.81    0.59
  -3   5  -5    4.03    0.35
  -3   5  -5    4.68    0.47
  -3   5  -5    4.71    0.35
  -3   5  -5    4.73    0.38
  -3   5  -5    4.66    0.45
   4  -6   5   12.43    1.11
  -4   6  -5   12.44    0.69
  -4   6  -5   12.56    0.63
  -4   6  -5   13.48    0.81
  -4   6  -5   12.32    0.81
   5  -7   5    6.57    0.93
  -5   7  -5    7.31    0.63
  -5   7  -5    8.12    0.49
  -5   7  -5    7.24    0.49
   6  -8   5    0.94    0.60
  -6   8  -5    0.96    0.33
  -6   8  -5    0.51    0.22
  -9   5   5    0.46    0.26
  -9   5   5    0.70    0.20
  -8   4   5    6.85    0.41
  -8   4   5    7.58    0.60
  -7   3   5    1.44    0.33
  -7   3   5    1.78    0.23
  -7   3   5    1.80    0.30
  -6   2   5    3.90    0.34
  -6   2   5    3.31    0.37
  -6   2   5    3.46    0.39
  -6   2   5    3.06    0.32
   6  -2  -5    3.30    0.24
  -5   1   5   12.71    0.79
  -5   1   5   13.00    0.62
  -5   1   5   12.85    0.80
  -5   1   5   13.79    0.71
  -5   1   5   12.35    0.69
   5  -1  -5   11.95    0.65
  -4   0   5   -0.22    0.15
  -4   0   5   -0.02    0.15
  -4   0   5   -0.14    0.22
  -4   0   5   -0.01    0.20
  -4   0   5    0.07    0.16
   4   0  -5    0.07    0.16
   4   0  -5    0.29    0.17
  -3  -1   5   14.60    0.87
  -3  -1   5   13.86    0.68
  -3  -1   5   15.90    0.90
  -3  -1   5   14.13    0.77
  -3  -1   5   13.90    0.80
   3   1  -5   14.73    0.75
   3   1  -5   13.79    0.83
   3   1  -5   14.96    0.77
  -2  -2   5   85.58    3.59
  -2  -2   5   86.40    3.29
  -2  -2   5   86.17    4.03
   2   2  -5   86.55    3.28
   2   2  -5   98.18    4.06
   2   2  -5   85.02    3.59
  -1  -3   5   43.57    1.87
  -1  -3   5   37.58    1.85
  -1  -3   5   43.74    1.70
  -1  -3   5   43.82    2.09
   1   3  -5   43.76    2.10
   1   3  -5   43.83    1.70
   1   3  -5   44.29    1.88
   1   3  -5   43.74    2.11
   0  -4   5    3.28    0.36
   0  -4   5    3.37    0.34
   0  -4   5    2.86    0.35
   0   4  -5    2.92    0.33
   0   4  -5    3.09    0.33
   0   4  -5    3.35    0.39
   0   4  -5    2.68    0.29
   0   4  -5    2.45    0.38
   1  -5   5    1.94    0.26
   1  -5   5    1.61    0.27
   1  -5   5    2.16    0.38
  -1   5  -5    2.36    0.34
  -1   5  -5    1.95    0.34
  -1   5  -5    2.12    0.28
  -1   5  -5    1.94    0.28
  -1   5  -5    1.98    0.25
   2  -6   5   26.53    1.63
   2  -6   5   26.39    1.22
  -2   6  -5   27.94    1.46
  -2   6  -5   24.63    1.42
  -2   6  -5   26.82    1.28
  -2   6  -5   25.13    1.14
  -2   6  -5   27.23    1.28
   3  -7   5    6.65    0.83
  -3   7  -5    6.33    0.48
  -3   7  -5    5.58    0.60
  -3   7  -5    6.77    0.51
   4  -8   5    1.13    0.57
  -4   8  -5    0.97    0.24
  -4   8  -5    0.18    0.31
  -4   8  -5    0.73    0.26
   5  -9   5    2.05    0.72
  -5   9  -5    0.87    0.35
  -5   9  -5    1.09    0.31
 -10   4   5    2.89    0.48
 -10   4   5    2.45    0.35
  -9   3   5    0.39    0.32
  -9   3   5    0.65    0.25
  -9   3   5    0.28    0.22
  -8   2   5    2.82    0.44
  -8   2   5    2.83    0.37
  -7   1   5    0.31    0.23
  -7   1   5    0.30    0.30
   7  -1  -5    0.51    0.19
  -6   0   5   18.60    1.12
  -6   0   5   18.25    0.98
  -6   0   5   19.43    1.13
  -6   0   5   17.81    0.88
  -6   0   5   18.10    0.97
   6   0  -5   17.43    0.94
  -5  -1   5   14.86    0.82
  -5  -1   5   12.97    0.79
  -5  -1   5   14.88    0.93
  -5  -1   5   12.80    0.72
  -5  -1   5   14.62    0.95
   5   1  -5   12.35    0.77
   5   1  -5   11.98    0.82
  -4  -2   5   17.47    1.07
  -4  -2   5   17.49    0.84
  -4  -2   5   18.68    0.95
  -4  -2   5   16.91    0.92
   4   2  -5   17.30    1.05
   4   2  -5   14.59    0.90
  -3  -3   5   39.48    1.74
  -3  -3   5   36.16    1.55
  -3  -3   5   32.71    1.90
   3   3  -5   38.13    1.73
   3   3  -5   41.50    1.96
  -2  -4   5   34.86    1.64
  -2  -4   5   37.18    1.84
  -2  -4   5   35.83    1.47
  -2  -4   5   39.04    1.49
   2   4  -5   28.54    1.81
   2   4  -5   36.23    1.66
   2   4  -5   35.19    1.48
  -1  -5   5    2.01    0.34
  -1  -5   5    1.77    0.35
   1   5  -5    1.72    0.32
   1   5  -5    2.02    0.42
   1   5  -5    1.38    0.29
   0  -6   5    7.04    0.56
   0  -6   5    7.26    0.60
   0  -6   5    8.30    0.70
   0   6  -5    7.16    0.56
   0   6  -5    8.67    0.61
   0   6  -5    7.95    0.68
   0   6  -5    6.11    0.65
   1  -7   5    2.17    0.49
   1  -7   5    1.50    0.31
  -1   7  -5    1.24    0.28
  -1   7  -5    1.94    0.33
  -1   7  -5    1.35    0.41
   2  -8   5    1.65    0.53
  -2   8  -5    0.22    0.25
  -2   8  -5    0.48    0.39
  -2   8  -5    0.81    0.27
   3  -9   5    0.53    0.51
  -3   9  -5    0.31    0.28
  -3   9  -5    0.10    0.32
  -3   9  -5    0.83    0.31
   4 -10   5    1.78    0.74
  -4  10  -5    2.08    0.38
  -4  10  -5    2.50    0.54
  -4  10  -5    2.12    0.42
 -10   2   5    0.39    0.40
 -10   2   5    0.27    0.29
 -10   2   5    0.04    0.28
  -9   1   5    1.46    0.36
  -9   1   5    1.44    0.35
  -9   1   5    2.45    0.51
  -8   0   5    8.70    0.64
  -8   0   5    6.83    0.61
  -8   0   5    8.42    0.80
  -7  -1   5    0.90    0.30
  -7  -1   5    0.55    0.25
  -7  -1   5    0.87    0.40
   7   1  -5    0.28    0.24
  -6  -2   5    2.60    0.40
  -6  -2   5    2.80    0.53
  -6  -2   5    3.31    0.39
   6   2  -5    3.38    0.43
   6   2  -5    3.86    0.47
  -5  -3   5    1.48    0.43
  -5  -3   5    1.93    0.32
  -5  -3   5    2.51    0.35
  -5  -3   5    1.91    0.38
   5   3  -5    2.23    0.36
   5   3  -5    2.24    0.41
  -4  -4   5   11.29    0.68
  -4  -4   5   11.41    0.92
  -4  -4   5   10.97    0.69
  -4  -4   5   10.35    0.77
   4   4  -5    9.71    0.86
   4   4  -5   10.93    0.75
  -3  -5   5    5.83    0.49
  -3  -5   5    4.90    0.46
  -3  -5   5    5.57    0.62
  -3  -5   5    4.20    0.52
   3   5  -5    4.52    0.60
   3   5  -5    4.31    0.50
  -2  -6   5   26.32    1.36
  -2  -6   5   26.63    1.51
   2   6  -5   28.85    1.59
   2   6  -5   26.90    1.23
   2   6  -5   21.12    1.31
  -1  -7   5    1.18    0.35
   1   7  -5    1.27    0.47
   1   7  -5    0.86    0.33
   1   7  -5    2.05    0.34
   0  -8   5    0.91    0.43
   0  -8   5    0.32    0.27
   0   8  -5    0.72    0.32
   0   8  -5    0.80    0.34
   0   8  -5    0.83    0.41
   1  -9   5    0.55    0.44
  -1   9  -5    0.48    0.33
  -1   9  -5    0.81    0.31
  -1   9  -5    0.79    0.45
   2 -10   5   -0.37    0.46
  -2  10  -5   -0.11    0.36
  -2  10  -5    0.30    0.31
 -11   1   5    1.77    0.46
 -11   1   5    1.57    0.57
 -11   1   5    2.27    0.44
 -10   0   5    0.28    0.31
 -10   0   5    0.54    0.35
 -10   0   5    0.53    0.44
  -9  -1   5    1.82    0.42
  -9  -1   5    1.36    0.39
  -9  -1   5    0.89    0.48
  -8  -2   5    4.07    0.63
  -8  -2   5    3.57    0.52
  -8  -2   5    4.22    0.51
   8   2  -5    2.92    0.47
  -7  -3   5    1.87    0.38
  -7  -3   5    1.74    0.57
  -7  -3   5    1.66    0.36
   7   3  -5    1.91    0.42
  -6  -4   5    4.95    0.71
  -6  -4   5    3.69    0.54
  -6  -4   5    3.87    0.47
   6   4  -5    4.25    0.56
   6   4  -5    4.63    0.65
  -5  -5   5    0.06    0.38
  -5  -5   5    0.55    0.29
   5   5  -5    0.12    0.37
   5   5  -5    0.21    0.33
  -4  -6   5   13.17    1.06
  -4  -6   5   11.74    0.88
   4   6  -5   11.76    1.05
   4   6  -5   14.12    0.96
  -3  -7   5    5.47    0.69
  -3  -7   5    6.65    0.68
   3   7  -5    7.04    0.69
   3   7  -5    6.93    0.81
  -2  -8   5    0.43    0.34
   2   8  -5    0.62    0.44
   2   8  -5    0.08    0.25
  -1  -9   5    1.07    0.48
   1   9  -5    0.60    0.32
   1   9  -5   -0.16    0.40
   0 -10   5    2.74    0.73
   0  10  -5    1.38    0.57
   0  10  -5    1.78    0.46
   1 -11   5    1.26    0.64
  -1  11  -5    1.34    0.58
  -1  11  -5    1.49    0.43
 -11  -1   5   -0.03    0.51
 -11  -1   5    1.09    0.41
 -10  -2   5   -0.10    0.49
 -10  -2   5    0.76    0.41
  -9  -3   5    1.37    0.63
  -9  -3   5    0.16    0.34
  -8  -4   5    7.73    0.95
  -8  -4   5    9.70    0.80
   8   4  -5    6.22    0.76
  -7  -5   5    7.82    0.80
  -7  -5   5    8.53    0.97
   7   5  -5    7.32    0.80
  -6  -6   5    1.90    0.46
  -6  -6   5    2.39    0.63
   6   6  -5    1.50    0.48
   6   6  -5    1.72    0.62
  -5  -7   5    8.15    0.84
  -5  -7   5    8.66    0.98
   5   7  -5    9.97    1.03
   5   7  -5    8.72    0.85
  -4  -8   5    0.47    0.41
   4   8  -5   -0.05    0.37
   4   8  -5    0.70    0.52
  -3  -9   5    0.09    0.32
   3   9  -5    0.46    0.33
   3   9  -5    0.30    0.47
   2  10  -5    0.42    0.52
   2  10  -5    0.18    0.35
  -1 -11   5    1.56    0.70
   1  11  -5    1.59    0.48
   1  11  -5    2.05    0.69
 -10  -4   5    3.20    0.60
 -10  -4   5    1.58    0.70
  -9  -5   5    0.88    0.44
  -9  -5   5    0.03    0.61
  -8  -6   5    3.57    0.65
  -8  -6   5    3.49    0.77
   8   6  -5    2.12    0.60
  -7  -7   5    0.91    0.58
  -7  -7   5    1.41    0.55
   7   7  -5    1.83    0.49
  -6  -8   5    0.84    0.48
   6   8  -5    0.35    0.46
   6   8  -5    1.84    0.63
  -5  -9   5    0.25    0.47
   5   9  -5    0.58    0.39
   5   9  -5    2.13    0.67
   4  10  -5    2.12    0.71
   4  10  -5    2.25    0.57
   4  10   6    0.93    0.45
   4  10   6    2.86    0.79
   5   9   6    1.92    0.76
   5   9   6    2.74    0.61
  -5  -9  -6    1.17    0.53
   6   8   6    0.39    0.39
   6   8   6    1.21    0.60
  -6  -8  -6    0.88    0.46
   7   7   6    1.07    0.49
  -7  -7  -6    0.79    0.49
  -7  -7  -6    0.73    0.59
   8   6   6    0.56    0.49
  -8  -6  -6    1.07    0.61
  -8  -6  -6    1.45    0.47
  -9  -5  -6    0.22    0.58
  -9  -5  -6    0.31    0.37
 -10  -4  -6    3.79    0.81
 -10  -4  -6    1.86    0.53
   1  11   6   -0.13    0.37
   1  11   6    0.14    0.54
   2  10   6    1.56    0.50
   2  10   6    2.69    0.70
   3   9   6    5.62    0.88
   3   9   6    5.50    0.71
  -3  -9  -6    6.54    0.75
   4   8   6    0.09    0.45
   4   8   6    0.64    0.34
  -4  -8  -6   -0.10    0.36
   5   7   6   13.45    1.29
   5   7   6   11.97    1.00
  -5  -7  -6   12.41    1.02
  -5  -7  -6   13.41    1.26
   6   6   6    6.85    0.78
   6   6   6    7.06    0.91
  -6  -6  -6    6.96    0.77
  -6  -6  -6    7.08    0.91
   7   5   6    1.16    0.44
  -7  -5  -6    0.83    0.51
  -7  -5  -6    0.99    0.42
   8   4   6    0.13    0.38
  -8  -4  -6   -0.56    0.42
  -8  -4  -6    0.01    0.29
  -9  -3  -6    4.27    0.77
  -9  -3  -6    5.15    0.65
  -9  -3  -6    4.44    0.81
 -10  -2  -6    1.76    0.48
 -10  -2  -6    0.70    0.58
 -10  -2  -6    2.31    0.69
 -11  -1  -6    0.69    0.42
 -11  -1  -6    0.41    0.57
 -11  -1  -6    0.37    0.54
  -1  11   6    0.21    0.37
  -1  11   6    0.15    0.47
   0  10   6   -0.05    0.46
   0  10   6   -0.34    0.30
   0  10   6   -0.62    0.33
   1   9   6    7.28    0.73
   1   9   6    6.55    0.86
   1   9   6    5.61    0.63
   2   8   6   14.48    0.98
   2   8   6   14.94    1.20
   2   8   6   12.60    0.89
  -2  -8  -6   14.84    0.97
   3   7   6   15.09    1.27
   3   7   6   18.53    1.14
  -3  -7  -6   17.87    1.10
   4   6   6   16.54    1.06
   4   6   6   17.08    1.27
  -4  -6  -6   14.75    1.05
  -4  -6  -6   16.92    1.24
   5   5   6    3.59    0.60
   5   5   6    2.93    0.47
  -5  -5  -6    2.90    0.47
  -5  -5  -6    2.78    0.61
   6   4   6    9.78    0.82
   6   4   6    9.33    0.92
  -6  -4  -6    8.73    0.92
  -6  -4  -6    9.26    0.96
  -6  -4  -6    9.06    0.79
   7   3   6   26.15    1.45
  -7  -3  -6   24.97    1.43
  -7  -3  -6   26.83    1.71
  -8  -2  -6   19.54    1.22
  -8  -2  -6   20.48    1.45
  -9  -1  -6    3.91    0.53
  -9  -1  -6    5.13    0.71
 -10   0  -6    1.07    0.51
 -10   0  -6    1.94    0.47
 -11   1  -6    0.49    0.36
 -11   1  -6    0.47    0.46
  -2  10   6    2.11    0.42
  -2  10   6    1.30    0.52
   2 -10  -6    2.48    0.71
  -1   9   6    6.33    0.77
  -1   9   6    6.12    0.63
  -1   9   6    5.77    0.57
   0   8   6   59.91    2.42
   0   8   6   56.18    2.99
   0   8   6   57.40    2.65
   1   7   6   40.70    2.09
   1   7   6   36.60    1.82
   1   7   6   34.18    1.62
  -1  -7  -6   36.67    1.79
   2   6   6   13.56    1.05
   2   6   6   13.32    0.80
  -2  -6  -6   13.46    0.86
  -2  -6  -6   13.49    1.01
   3   5   6   14.67    0.90
   3   5   6   14.15    0.83
   3   5   6   13.71    1.09
  -3  -5  -6   14.24    0.89
  -3  -5  -6   13.40    1.01
   4   4   6   43.22    2.06
   4   4   6   44.01    2.32
   4   4   6   46.03    1.86
  -4  -4  -6   40.69    2.05
  -4  -4  -6   45.66    2.34
  -4  -4  -6   44.09    1.86
   5   3   6   18.94    1.13
   5   3   6   22.22    1.34
   5   3   6   21.06    1.02
  -5  -3  -6   20.95    1.05
  -5  -3  -6   21.36    1.18
  -5  -3  -6   20.30    1.33
   6   2   6   11.91    0.93
  -6  -2  -6   12.29    0.98
  -6  -2  -6   12.78    0.78
  -7  -1  -6    5.63    0.50
  -7  -1  -6    4.88    0.69
  -7  -1  -6    3.92    0.51
  -8   0  -6    1.37    0.49
  -8   0  -6    1.41    0.39
  -8   0  -6    2.28    0.37
  -9   1  -6    5.52    0.71
  -9   1  -6    5.27    0.52
  -9   1  -6    5.80    0.58
 -10   2  -6    0.70    0.43
 -10   2  -6    0.61    0.37
 -10   2  -6    1.12    0.34
  -4  10   6    1.66    0.39
  -4  10   6    2.22    0.49
   4 -10  -6    1.39    0.70
  -3   9   6    4.61    0.63
  -3   9   6    5.68    0.50
   3  -9  -6    5.54    0.93
  -2   8   6   16.35    0.87
  -2   8   6   15.74    1.12
  -1   7   6   38.70    1.60
  -1   7   6   37.11    1.99
  -1   7   6   34.91    1.74
   1  -7  -6   37.66    1.70
   0   6   6    3.89    0.44
   0   6   6    4.14    0.41
   0   6   6    3.79    0.53
   0   6   6    4.06    0.45
   0   6   6    4.55    0.52
   0  -6  -6    4.25    0.43
   0  -6  -6    2.96    0.41
   1   5   6    6.99    0.58
   1   5   6    7.55    0.52
   1   5   6    7.87    0.69
  -1  -5  -6    8.04    0.67
  -1  -5  -6    5.88    0.50
   2   4   6   45.73    2.05
   2   4   6   46.33    2.30
   2   4   6   47.90    1.86
  -2  -4  -6   42.07    2.28
  -2  -4  -6   46.50    2.04
  -2  -4  -6   43.78    1.83
   3   3   6   18.60    0.89
   3   3   6   18.55    0.99
   3   3   6   16.88    1.12
  -3  -3  -6   18.65    0.99
  -3  -3  -6   20.00    1.16
  -3  -3  -6   17.67    0.89
   4   2   6   30.63    1.31
   4   2   6   31.67    1.67
  -4  -2  -6   31.16    1.35
  -4  -2  -6   31.95    1.70
  -4  -2  -6   32.05    1.51
  -4  -2  -6   28.67    1.47
   5   1   6   83.64    4.09
  -5  -1  -6   96.11    4.19
  -5  -1  -6   90.12    3.71
  -5  -1  -6   84.93    3.69
  -5  -1  -6   89.73    4.17
  -5  -1  -6   86.11    3.37
   6   0   6    5.19    0.50
  -6   0  -6    4.66    0.56
  -6   0  -6    4.14    0.46
  -6   0  -6    4.51    0.41
  -6   0  -6    4.89    0.56
  -6   0  -6    4.11    0.45
  -7   1  -6    5.59    0.54
  -7   1  -6    6.11    0.50
  -7   1  -6    5.93    0.63
  -8   2  -6   21.07    1.11
  -8   2  -6   19.98    1.01
  -8   2  -6   21.11    1.29
  -9   3  -6    4.66    0.61
  -9   3  -6    4.86    0.46
  -9   3  -6    4.71    0.47
 -10   4  -6    3.06    0.56
 -10   4  -6    3.09    0.42
  -5   9   6    2.94    0.48
  -5   9   6    2.87    0.35
   5  -9  -6    3.15    0.76
  -4   8   6    0.31    0.23
  -4   8   6    0.52    0.31
   4  -8  -6    0.25    0.47
  -3   7   6   17.71    0.86
  -3   7   6   18.76    1.13
   3  -7  -6   18.20    1.40
  -2   6   6   14.49    0.71
  -2   6   6   12.36    0.76
  -2   6   6   13.94    0.91
  -2   6   6   14.19    0.91
   2  -6  -6   13.45    0.70
  -1   5   6    7.20    0.46
  -1   5   6    7.11    0.52
  -1   5   6    7.76    0.62
  -1   5   6    6.85    0.62
   1  -5  -6    6.73    0.47
   0   4   6   39.29    2.03
   0   4   6   41.33    2.02
   0   4   6   39.03    1.79
   0   4   6   41.51    1.64
   0   4   6   38.14    1.79
   0  -4  -6   41.45    2.00
   0  -4  -6   44.41    1.99
   0  -4  -6   40.52    1.79
   1   3   6   25.65    1.37
   1   3   6   25.86    1.20
   1   3   6   25.98    1.09
   1   3   6   24.41    1.35
  -1  -3  -6   25.38    1.19
  -1  -3  -6   24.18    1.08
  -1  -3  -6   25.56    1.19
  -1  -3  -6   25.19    1.35
   2   2   6  122.33    5.57
   2   2   6  122.31    4.54
   2   2   6  122.60    4.97
  -2  -2  -6  122.25    4.97
  -2  -2  -6  125.10    5.58
  -2  -2  -6  122.92    4.97
  -2  -2  -6  123.33    4.55
   3   1   6   23.33    1.24
   3   1   6   23.38    1.11
   3   1   6   23.80    1.00
  -3  -1  -6   23.75    1.25
  -3  -1  -6   23.16    1.27
  -3  -1  -6   23.98    1.02
  -3  -1  -6   19.35    1.07
  -3  -1  -6   23.36    1.11
   4   0   6   14.79    0.86
  -4   0  -6   16.14    0.91
  -4   0  -6   13.31    0.71
  -4   0  -6   14.71    0.80
  -4   0  -6   13.68    0.88
  -4   0  -6   14.00    0.79
  -5   1  -6   86.21    3.99
  -5   1  -6   86.87    3.55
  -5   1  -6   87.09    3.24
  -5   1  -6   81.56    3.97
  -5   1  -6   87.97    3.56
   6  -2   6   11.98    0.65
  -6   2  -6   11.39    0.69
  -6   2  -6   12.46    0.73
  -6   2  -6   12.25    0.65
  -6   2  -6   11.18    0.81
  -6   2  -6   12.41    0.83
  -7   3  -6   25.31    1.12
  -7   3  -6   25.52    1.22
  -7   3  -6   25.11    1.40
  -8   4  -6    0.21    0.30
  -8   4  -6   -0.10    0.17
  -8   4  -6    0.74    0.25
  -9   5  -6    0.38    0.27
  -9   5  -6    0.12    0.33
  -6   8   6    0.26    0.19
  -6   8   6   -0.21    0.26
   6  -8  -6    0.87    0.62
  -5   7   6   13.13    0.79
  -5   7   6   11.41    0.60
   5  -7  -6   11.76    1.16
  -4   6   6   14.84    0.95
  -4   6   6   17.61    0.98
   4  -6  -6   20.09    1.43
  -3   5   6   13.99    0.80
  -3   5   6   13.19    0.68
  -3   5   6   12.31    0.78
  -3   5   6   12.08    0.61
   3  -5  -6   13.62    0.59
   3  -5  -6   12.93    0.59
   3  -5  -6   12.89    1.08
  -2   4   6   45.27    2.07
  -2   4   6   43.48    1.84
  -2   4   6   44.01    2.07
  -2   4   6   42.94    1.68
   2  -4  -6   41.50    1.80
   2  -4  -6   42.57    1.81
  -1   3   6   25.77    1.14
  -1   3   6   23.78    1.04
  -1   3   6   24.44    1.28
  -1   3   6   24.64    1.30
   1  -3  -6   25.14    1.13
   1  -3  -6   25.81    1.13
   1  -3  -6   26.23    1.24
   0   2   6  282.25   13.32
   0   2   6  303.40   13.33
   0   2   6  301.88   11.87
   0   2   6  321.23   10.93
   0  -2  -6  308.53   11.87
   0  -2  -6  303.63   10.90
   0  -2  -6  295.24   13.32
   0  -2  -6  310.87   11.87
   1   1   6   13.93    0.71
   1   1   6   12.33    0.79
   1   1   6   13.58    0.63
  -1  -1  -6   13.57    0.70
  -1  -1  -6   12.95    0.80
  -1  -1  -6   12.65    0.63
   2   0   6   45.68    2.29
   2   0   6   48.93    2.05
   2   0   6   48.05    1.86
  -2   0  -6   47.31    1.88
  -2   0  -6   49.50    2.30
  -2   0  -6   52.53    2.32
   3  -1   6   22.89    1.05
   3  -1   6   21.14    1.15
  -3   1  -6   25.78    1.22
  -3   1  -6   23.45    1.07
  -3   1  -6   21.25    0.96
  -3   1  -6   24.10    1.22
   4  -2   6   30.03    1.31
  -4   2  -6   29.18    1.49
  -4   2  -6   29.86    1.50
  -4   2  -6   30.13    1.34
  -4   2  -6   28.96    1.20
   5  -3   6   21.15    0.93
  -5   3  -6   20.40    1.12
  -5   3  -6   20.39    0.99
  -5   3  -6   20.45    1.13
  -5   3  -6   20.57    0.90
  -6   4  -6    7.40    0.60
  -6   4  -6    7.06    0.45
  -6   4  -6    7.48    0.49
  -6   4  -6    7.20    0.62
  -7   5  -6    0.59    0.22
  -7   5  -6    0.33    0.28
  -7   5  -6    0.27    0.17
  -8   6  -6    1.11    0.35
  -8   6  -6    0.86    0.26
  -7   7   6    1.13    0.18
  -7   7   6    1.27    0.27
   7  -7  -6    2.08    0.64
  -6   6   6    6.48    0.35
  -6   6   6    6.03    0.49
  -6   6   6    6.38    0.50
   6  -6  -6    5.10    0.87
  -5   5   6    2.69    0.21
  -5   5   6    2.60    0.22
  -5   5   6    2.17    0.29
  -5   5   6    2.22    0.29
  -5   5   6    2.65    0.23
   5  -5  -6    2.54    0.55
  -4   4   6   41.67    1.99
  -4   4   6   42.77    1.77
  -4   4   6   40.83    1.98
  -4   4   6   45.00    1.77
  -4   4   6   43.23    1.59
   4  -4  -6   39.55    2.37
  -3   3   6   17.84    0.91
  -3   3   6   18.03    0.91
  -3   3   6   17.65    0.80
  -3   3   6   17.24    0.71
   3  -3  -6   14.23    1.08
   3  -3  -6   16.63    0.76
   3  -3  -6   17.70    0.76
  -2   2   6  117.97    4.10
  -2   2   6  117.97    4.48
  -2   2   6  108.68    5.02
  -2   2   6  109.30    5.02
   2  -2  -6  114.27    4.47
   2  -2  -6  106.82    4.97
  -1   1   6   11.69    0.77
  -1   1   6   14.03    0.61
  -1   1   6   13.71    0.67
  -1   1   6   13.87    0.79
   1  -1  -6   13.93    0.67
   1  -1  -6   13.40    0.75
   1  -1  -6   13.57    0.60
   0   0   6  234.59   10.62
   0   0   6  239.21    9.47
   0   0   6  243.41    8.71
   0   0   6  237.71    9.47
   0   0   6  250.39   10.64
   0   0  -6  243.18    9.47
   0   0  -6  245.66   10.64
   0   0  -6  232.80   10.62
   0   0  -6  246.92    8.70
   1  -1   6   13.33    0.69
   1  -1   6   12.40    0.68
   1  -1   6   13.49    0.77
   1  -1   6   13.18    0.61
  -1   1  -6   12.66    0.77
  -1   1  -6   13.54    0.62
  -1   1  -6   13.53    0.79
   2  -2   6  116.69    4.73
   2  -2   6  119.61    5.28
   2  -2   6  113.09    4.72
  -2   2  -6  119.31    5.32
  -2   2  -6  121.44    4.75
  -2   2  -6  116.33    5.31
  -2   2  -6  124.18    4.35
   3  -3   6   17.72    0.85
   3  -3   6   18.19    0.85
  -3   3  -6   18.66    0.99
  -3   3  -6   17.61    0.79
  -3   3  -6   17.75    0.88
  -3   3  -6   19.48    0.99
   4  -4   6   44.45    1.77
  -4   4  -6   41.49    2.04
  -4   4  -6   43.55    1.66
  -4   4  -6   41.59    1.82
  -4   4  -6   41.38    2.04
  -5   5  -6    2.99    0.30
  -5   5  -6    2.13    0.33
  -5   5  -6    3.04    0.37
  -5   5  -6    2.43    0.27
  -6   6  -6    6.68    0.56
  -6   6  -6    5.94    0.42
  -6   6  -6    5.73    0.41
  -7   7  -6    1.42    0.35
  -8   6   6    1.32    0.19
  -8   6   6    1.19    0.28
   8  -6  -6    0.56    0.62
  -7   5   6    0.56    0.16
  -7   5   6    0.47    0.23
   7  -5  -6    0.18    0.49
  -6   4   6    9.06    0.58
  -6   4   6    8.01    0.56
  -6   4   6    7.74    0.45
  -6   4   6    7.77    0.45
  -6   4   6    8.13    0.41
   6  -4  -6    9.28    0.95
  -5   3   6   20.26    0.94
  -5   3   6   19.53    0.94
  -5   3   6   18.83    1.06
  -5   3   6   21.85    0.85
  -5   3   6   20.01    1.07
   5  -3  -6   24.77    1.43
  -4   2   6   28.84    1.29
  -4   2   6   29.96    1.47
  -4   2   6   29.10    1.46
  -4   2   6   29.00    1.30
  -4   2   6   30.59    1.17
   4  -2  -6   30.97    1.27
   4  -2  -6   29.85    1.69
  -3   1   6   22.30    1.04
  -3   1   6   22.90    0.93
  -3   1   6   24.14    1.04
  -3   1   6   22.35    1.15
  -3   1   6   20.56    1.15
   3  -1  -6   21.65    1.02
   3  -1  -6   23.54    1.26
   3  -1  -6   22.97    1.10
  -2   0   6   44.82    2.02
  -2   0   6   48.98    1.85
  -2   0   6   48.48    2.27
  -2   0   6   49.52    2.04
  -2   0   6   49.87    2.28
   2   0  -6   49.12    2.03
   2   0  -6   50.28    2.03
   2   0  -6   46.57    2.26
   2   0  -6   47.85    2.34
   2   0  -6   48.48    1.83
  -1  -1   6   13.51    0.70
  -1  -1   6   13.32    0.63
  -1  -1   6   13.91    0.82
  -1  -1   6   13.93    0.71
  -1  -1   6   15.19    0.82
   1   1  -6   13.41    0.64
   1   1  -6   13.23    0.70
   1   1  -6   13.62    0.81
   1   1  -6   13.04    0.70
   0  -2   6  275.64   13.36
   0  -2   6  312.06   11.91
   0  -2   6  305.42   10.94
   0  -2   6  306.06   11.92
   0   2  -6  321.89   14.13
   0   2  -6  306.36   10.96
   0   2  -6  301.10   11.91
   0   2  -6  305.43   13.37
   1  -3   6   24.99    1.23
   1  -3   6   25.68    1.13
   1  -3   6   23.09    1.11
   1  -3   6   22.78    1.32
  -1   3  -6   25.19    1.03
  -1   3  -6   23.87    1.27
  -1   3  -6   23.83    1.13
  -1   3  -6   24.81    1.13
  -1   3  -6   25.73    1.29
   2  -4   6   41.02    2.26
   2  -4   6   41.34    1.82
  -2   4  -6   45.21    2.08
  -2   4  -6   43.02    1.68
  -2   4  -6   44.48    1.86
  -2   4  -6   40.13    2.05
  -2   4  -6   44.19    1.86
   3  -5   6   14.57    0.69
   3  -5   6   13.78    1.01
  -3   5  -6   12.63    0.65
  -3   5  -6   12.49    0.82
  -3   5  -6   14.89    0.85
  -3   5  -6   12.91    0.73
  -3   5  -6   12.30    0.72
   4  -6   6   16.08    1.21
  -4   6  -6   14.79    0.94
  -4   6  -6   15.45    0.95
  -4   6  -6   17.23    0.85
  -4   6  -6   14.97    0.75
   5  -7   6   11.84    1.17
  -5   7  -6   11.74    0.67
  -5   7  -6   12.46    0.71
  -5   7  -6   15.15    0.89
  -6   8  -6   -0.05    0.27
  -6   8  -6    0.72    0.25
  -9   5   6    0.05    0.25
  -9   5   6   -0.11    0.19
  -8   4   6    0.25    0.19
  -8   4   6   -0.05    0.15
  -8   4   6    0.40    0.28
  -7   3   6   25.98    1.35
  -7   3   6   23.62    1.15
  -7   3   6   25.41    1.07
  -6   2   6   10.49    0.76
  -6   2   6   12.36    0.61
  -6   2   6   13.02    0.80
  -6   2   6   11.81    0.67
  -6   2   6   12.55    0.67
   6  -2  -6   12.52    1.00
   6  -2  -6   11.83    0.59
  -5   1   6   88.95    3.54
  -5   1   6   89.85    3.53
  -5   1   6   81.40    3.95
  -5   1   6   86.26    3.22
  -5   1   6   85.33    3.95
   5  -1  -6   83.83    3.49
  -4   0   6   13.85    0.75
  -4   0   6   14.55    0.68
  -4   0   6   13.41    0.84
  -4   0   6   14.42    0.86
  -4   0   6   14.16    0.75
   4   0  -6   13.11    0.78
   4   0  -6   12.84    0.73
  -3  -1   6   22.75    1.20
  -3  -1   6   22.93    1.01
  -3  -1   6   26.10    1.29
  -3  -1   6   24.99    1.13
  -3  -1   6   23.46    1.26
   3   1  -6   22.62    1.12
   3   1  -6   22.14    1.23
   3   1  -6   23.33    1.12
  -2  -2   6  118.92    4.56
  -2  -2   6  122.37    4.99
  -2  -2   6  122.43    5.59
  -2  -2   6  122.19    4.98
   2   2  -6  121.34    4.98
   2   2  -6  133.26    5.61
   2   2  -6  124.39    4.56
  -1  -3   6   25.14    1.16
  -1  -3   6   24.78    1.03
  -1  -3   6   24.12    1.29
  -1  -3   6   22.16    1.20
   1   3  -6   24.14    1.32
   1   3  -6   22.94    1.14
   1   3  -6   25.08    1.05
   1   3  -6   24.21    1.16
   0  -4   6   41.64    1.80
   0  -4   6   39.89    2.06
   0  -4   6   39.02    1.98
   0   4  -6   40.84    1.81
   0   4  -6   36.86    2.00
   0   4  -6   45.33    1.83
   0   4  -6   41.95    2.04
   0   4  -6   39.35    1.63
   1  -5   6    7.14    0.52
   1  -5   6    8.26    0.67
   1  -5   6    7.30    0.56
  -1   5  -6    7.27    0.48
  -1   5  -6    8.07    0.56
  -1   5  -6    7.88    0.65
  -1   5  -6    8.26    0.67
  -1   5  -6    8.01    0.56
   2  -6   6   12.54    1.01
   2  -6   6   13.23    0.74
  -2   6  -6   14.26    0.71
  -2   6  -6   14.23    0.80
  -2   6  -6   14.10    0.79
  -2   6  -6   12.71    0.91
  -2   6  -6   12.86    0.92
   3  -7   6   18.71    1.34
  -3   7  -6   17.70    0.88
  -3   7  -6   16.94    0.95
  -3   7  -6   16.96    1.10
   4  -8   6   -0.11    0.45
  -4   8  -6    0.42    0.30
  -4   8  -6    0.50    0.26
  -4   8  -6    0.21    0.23
   5  -9   6    2.73    0.76
  -5   9  -6    2.40    0.37
  -5   9  -6    3.44    0.52
 -10   4   6    2.32    0.46
 -10   4   6    1.98    0.33
  -9   3   6    5.33    0.45
  -9   3   6    6.13    0.63
  -9   3   6    4.81    0.45
  -8   2   6   21.64    1.02
  -8   2   6   20.57    1.09
  -8   2   6   22.32    1.31
  -7   1   6    5.28    0.60
  -7   1   6    4.94    0.44
  -7   1   6    5.35    0.49
  -6   0   6    5.16    0.47
  -6   0   6    4.74    0.55
  -6   0   6    4.38    0.45
  -6   0   6    4.89    0.42
  -6   0   6    4.60    0.51
   6   0  -6    4.14    0.41
  -5  -1   6   85.69    3.63
  -5  -1   6   86.27    3.33
  -5  -1   6   86.35    3.65
  -5  -1   6   87.76    4.09
  -5  -1   6   92.22    4.12
   5   1  -6   82.65    3.62
   5   1  -6   89.52    4.03
  -4  -2   6   31.08    1.46
  -4  -2   6   30.49    1.45
  -4  -2   6   31.61    1.58
  -4  -2   6   29.61    1.65
  -4  -2   6   30.19    1.31
   4   2  -6   29.08    1.60
   4   2  -6   29.89    1.45
  -3  -3   6   18.72    0.89
  -3  -3   6   17.80    1.12
  -3  -3   6   17.50    0.98
   3   3  -6   17.84    0.87
   3   3  -6   19.09    0.99
   3   3  -6   18.46    1.12
  -2  -4   6   44.09    2.26
  -2  -4   6   45.29    2.04
  -2  -4   6   48.65    1.85
  -2  -4   6   44.55    1.82
   2   4  -6   45.37    2.04
   2   4  -6   43.14    1.83
   2   4  -6   43.57    2.28
  -1  -5   6    8.49    0.61
  -1  -5   6    7.61    0.64
   1   5  -6    6.74    0.70
   1   5  -6    7.79    0.58
   1   5  -6    7.00    0.54
   0  -6   6    4.63    0.46
   0  -6   6    4.20    0.55
   0   6  -6    3.54    0.42
   0   6  -6    3.13    0.48
   0   6  -6    4.05    0.45
   0   6  -6    3.39    0.48
   1  -7   6   40.30    2.24
   1  -7   6   38.50    1.81
  -1   7  -6   46.82    2.17
  -1   7  -6   35.60    1.65
  -1   7  -6   35.85    1.83
   2  -8   6   15.51    1.25
  -2   8  -6   14.37    0.93
  -2   8  -6   18.14    1.19
  -2   8  -6   15.67    0.87
   3  -9   6    5.96    0.90
  -3   9  -6    6.54    0.61
  -3   9  -6    6.78    0.59
  -3   9  -6    7.92    0.80
   4 -10   6    1.99    0.74
  -4  10  -6    1.21    0.33
  -4  10  -6    1.07    0.35
  -4  10  -6    1.13    0.46
 -10   2   6    1.40    0.33
 -10   2   6    1.87    0.50
 -10   2   6    1.44    0.36
  -9   1   6    5.65    0.54
  -9   1   6    5.19    0.55
  -9   1   6    5.72    0.72
  -8   0   6    1.65    0.36
  -8   0   6    2.40    0.50
  -8   0   6    1.39    0.33
  -7  -1   6    5.68    0.50
  -7  -1   6    5.07    0.65
  -7  -1   6    4.83    0.52
   7   1  -6    2.76    0.41
  -6  -2   6   10.22    0.73
  -6  -2   6   11.84    0.82
  -6  -2   6   12.96    0.97
   6   2  -6   13.19    0.83
   6   2  -6   13.26    0.90
  -5  -3   6   21.21    1.20
  -5  -3   6   22.75    1.39
  -5  -3   6   21.14    1.07
   5   3  -6   22.62    1.34
   5   3  -6   22.01    1.20
  -4  -4   6   44.72    2.36
  -4  -4   6   44.79    1.89
  -4  -4   6   47.58    2.13
  -4  -4   6   45.13    1.90
   4   4  -6   43.66    2.35
   4   4  -6   44.31    2.10
  -3  -5   6   12.49    0.86
  -3  -5   6   13.88    1.02
  -3  -5   6   13.53    0.79
  -3  -5   6   14.78    0.79
   3   5  -6   11.97    0.85
   3   5  -6   15.47    1.05
  -2  -6   6   13.51    1.02
  -2  -6   6   14.18    0.91
   2   6  -6   14.14    0.81
   2   6  -6   11.34    1.00
   2   6  -6   13.38    0.89
  -1  -7   6   41.38    1.90
   1   7  -6   37.63    1.71
   1   7  -6   41.39    2.16
   1   7  -6   34.48    1.86
   0  -8   6   60.62    2.68
   0  -8   6   49.47    3.11
   0   8  -6   59.95    3.05
   0   8  -6   63.17    2.72
   0   8  -6   61.65    2.46
   1  -9   6    7.81    0.91
  -1   9  -6    6.49    0.61
  -1   9  -6    5.87    0.78
  -1   9  -6    5.67    0.63
   2 -10   6    2.04    0.66
  -2  10  -6    2.28    0.55
  -2  10  -6    2.33    0.47
 -11   1   6    0.00    0.41
 -11   1   6    0.31    0.34
 -11   1   6    0.95    0.33
 -10   0   6    1.30    0.40
 -10   0   6    1.60    0.54
 -10   0   6    1.57    0.41
  -9  -1   6    5.73    0.59
  -9  -1   6    4.39    0.57
  -9  -1   6    5.33    0.73
  -8  -2   6   22.01    1.17
  -8  -2   6   21.96    1.29
  -8  -2   6   21.08    1.48
   8   2  -6   23.02    1.28
  -7  -3   6   27.45    1.38
  -7  -3   6   29.00    1.81
  -7  -3   6   27.13    1.51
   7   3  -6   30.15    1.56
  -6  -4   6    8.76    0.68
  -6  -4   6    8.76    0.74
  -6  -4   6    8.38    0.90
   6   4  -6    8.86    0.86
   6   4  -6    8.91    0.77
  -5  -5   6    3.64    0.50
  -5  -5   6    2.86    0.58
   5   5  -6    3.20    0.51
   5   5  -6    2.42    0.54
  -4  -6   6   17.10    1.27
  -4  -6   6   18.08    1.13
   4   6  -6   16.64    1.08
   4   6  -6   16.95    1.28
  -3  -7   6   19.42    1.15
  -3  -7   6   18.10    1.27
   3   7  -6   18.41    1.16
   3   7  -6   15.34    1.27
  -2  -8   6   17.62    1.10
   2   8  -6   14.46    1.19
   2   8  -6   13.79    0.99
  -1  -9   6    6.73    0.82
   1   9  -6    5.77    0.82
   1   9  -6    5.50    0.68
   0 -10   6    0.03    0.44
   0  10  -6    0.03    0.48
   0  10  -6    0.57    0.38
   1 -11   6    0.06    0.50
  -1  11  -6    0.39    0.50
  -1  11  -6    0.01    0.33
 -11  -1   6    0.12    0.42
 -11  -1   6    1.17    0.59
 -10  -2   6    1.71    0.65
 -10  -2   6    0.95    0.43
  -9  -3   6    4.47    0.77
  -9  -3   6    5.64    0.68
  -8  -4   6    0.27    0.48
  -8  -4   6    0.61    0.37
   8   4  -6    0.17    0.35
  -7  -5   6    0.43    0.40
  -7  -5   6    0.50    0.48
   7   5  -6    0.90    0.37
  -6  -6   6    6.59    0.77
  -6  -6   6    7.09    0.89
   6   6  -6    5.55    0.69
   6   6  -6    7.19    0.90
  -5  -7   6   14.12    1.06
  -5  -7   6   11.59    1.15
   5   7  -6   11.38    1.15
   5   7  -6   13.40    1.04
  -4  -8   6    0.18    0.32
   4   8  -6    0.51    0.33
   4   8  -6    0.19    0.46
  -3  -9   6    5.21    0.74
   3   9  -6    8.31    0.97
   3   9  -6    6.94    0.78
  -2 -10   6    3.17    0.70
   2  10  -6    2.49    0.55
   2  10  -6    2.21    0.68
   1  11  -6    0.93    0.61
 -10  -4   6    2.61    0.57
 -10  -4   6    1.22    0.71
  -9  -5   6    0.36    0.57
  -9  -5   6    0.17    0.40
  -8  -6   6    1.40    0.52
  -8  -6   6    1.31    0.70
   8   6  -6    0.84    0.50
  -7  -7   6    1.20    0.52
  -7  -7   6    1.63    0.71
   7   7  -6    0.56    0.40
  -6  -8   6    0.92    0.50
   6   8  -6   -0.69    0.37
  -5  -9   6    2.86    0.64
   5   9  -6    2.03    0.53
   5   9  -6    2.77    0.73
   4  10  -6    2.27    0.73
   4  10  -6    1.28    0.53
   4  10   7    2.79    0.79
   4  10   7    2.21    0.60
   5   9   7    0.93    0.68
   5   9   7    2.20    0.53
  -5  -9  -7    1.94    0.58
   6   8   7    0.99    0.51
   6   8   7    0.01    0.57
  -6  -8  -7    0.07    0.41
   7   7   7    5.37    0.77
  -7  -7  -7    6.09    0.80
   8   6   7    0.76    0.42
  -8  -6  -7    0.42    0.55
  -8  -6  -7    0.54    0.45
  -9  -5  -7    2.01    0.56
  -9  -5  -7    0.92    0.69
 -10  -4  -7    1.45    0.67
   1  11   7    1.12    0.64
   2  10   7    3.45    0.58
   2  10   7    3.60    0.81
   3   9   7    0.86    0.39
   3   9   7    0.44    0.49
   4   8   7    2.40    0.71
   4   8   7    3.04    0.55
  -4  -8  -7    3.25    0.58
   5   7   7    8.04    0.84
   5   7   7    6.89    0.92
  -5  -7  -7    8.09    0.84
   6   6   7    3.17    0.61
   6   6   7    4.69    0.80
  -6  -6  -7    3.81    0.60
  -6  -6  -7    3.51    0.70
   7   5   7    3.86    0.62
  -7  -5  -7    3.39    0.58
  -7  -5  -7    4.46    0.76
  -8  -4  -7    4.11    0.76
  -8  -4  -7    3.72    0.56
  -8  -4  -7    4.38    0.78
  -9  -3  -7    5.85    0.70
  -9  -3  -7    7.32    0.98
  -9  -3  -7    6.27    0.93
 -10  -2  -7    2.68    0.75
 -10  -2  -7    3.10    0.75
 -10  -2  -7    2.14    0.52
  -1  11   7    0.19    0.49
   0  10   7    3.10    0.52
   0  10   7    3.36    0.69
   1   9   7    4.31    0.71
   1   9   7    4.95    0.61
   2   8   7    2.97    0.63
   2   8   7    1.96    0.45
  -2  -8  -7    3.61    0.53
   3   7   7   12.71    1.15
   3   7   7   13.99    1.01
  -3  -7  -7   14.59    0.99
   4   6   7    0.72    0.43
   4   6   7    0.26    0.36
  -4  -6  -7    0.04    0.38
  -4  -6  -7   -0.59    0.20
   5   5   7    9.15    0.84
   5   5   7   11.20    1.01
  -5  -5  -7   10.93    1.01
  -5  -5  -7   10.72    1.04
  -5  -5  -7   11.32    0.84
   6   4   7   38.36    2.19
   6   4   7   37.65    1.96
  -6  -4  -7   40.48    2.27
  -6  -4  -7   39.94    1.98
  -7  -3  -7    6.66    0.81
  -7  -3  -7    6.25    0.66
  -8  -2  -7    0.28    0.34
  -8  -2  -7    0.58    0.43
  -9  -1  -7    0.12    0.48
  -9  -1  -7    1.28    0.38
 -10   0  -7    0.54    0.35
 -10   0  -7    0.00    0.46
  -2  10   7    2.63    0.47
  -2  10   7    3.07    0.64
  -1   9   7    4.16    0.67
  -1   9   7    4.63    0.52
   0   8   7    5.32    0.71
   0   8   7    7.34    0.67
   0   8   7    6.45    0.59
   1   7   7    4.88    0.57
   1   7   7    5.72    0.70
   1   7   7    5.28    0.51
  -1  -7  -7    5.76    0.58
   2   6   7   20.68    1.07
   2   6   7   21.11    1.40
   2   6   7   17.91    1.13
  -2  -6  -7   21.68    1.34
  -2  -6  -7   22.74    1.18
   3   5   7    8.36    0.61
   3   5   7    6.04    0.64
   3   5   7    8.35    0.82
  -3  -5  -7    6.90    0.73
  -3  -5  -7    7.40    0.62
  -3  -5  -7   10.68    0.88
   4   4   7   12.50    1.03
   4   4   7   12.76    0.76
   4   4   7   12.34    0.84
  -4  -4  -7   13.27    0.79
  -4  -4  -7   12.30    0.86
  -4  -4  -7   12.75    1.00
   5   3   7   21.59    1.35
   5   3   7   20.36    1.06
  -5  -3  -7   22.11    1.39
  -5  -3  -7   21.23    1.21
  -5  -3  -7   22.69    1.10
   6   2   7    7.00    0.68
  -6  -2  -7    5.44    0.50
  -6  -2  -7    3.77    0.49
  -6  -2  -7    6.60    0.72
  -7  -1  -7   21.11    1.21
  -7  -1  -7   21.68    1.39
  -7  -1  -7   20.70    1.09
  -8   0  -7    0.68    0.31
  -8   0  -7    1.66    0.50
  -8   0  -7    0.87    0.30
  -9   1  -7    0.63    0.31
  -9   1  -7    1.26    0.49
  -9   1  -7    0.33    0.33
 -10   2  -7    2.74    0.46
 -10   2  -7    3.86    0.50
 -10   2  -7    4.03    0.70
  -4  10   7    3.18    0.43
  -4  10   7    2.97    0.57
   4 -10  -7    3.26    0.86
  -3   9   7    0.58    0.38
  -3   9   7    0.00    0.25
   3  -9  -7    0.29    0.53
  -2   8   7    3.08    0.40
  -2   8   7    3.52    0.56
  -1   7   7    7.09    0.56
  -1   7   7    6.68    0.69
   1  -7  -7    5.99    0.54
   0   6   7   31.93    1.81
   0   6   7   35.18    1.85
   0   6   7   34.88    1.46
   0   6   7   33.27    1.62
   0   6   7   30.91    1.60
   0  -6  -7   33.29    1.73
   0  -6  -7   36.09    1.61
   1   5   7   19.04    1.17
   1   5   7   17.12    0.99
   1   5   7   18.26    0.90
  -1  -5  -7   18.26    1.00
  -1  -5  -7   17.33    1.10
   2   4   7   33.28    1.75
   2   4   7   32.40    1.55
   2   4   7   31.32    1.39
  -2  -4  -7   32.82    1.55
  -2  -4  -7   29.72    1.38
  -2  -4  -7   33.41    1.73
   3   3   7    6.39    0.48
   3   3   7    5.95    0.61
  -3  -3  -7    6.23    0.64
  -3  -3  -7    5.67    0.47
  -3  -3  -7    6.12    0.51
   4   2   7   43.44    2.22
   4   2   7   44.85    1.78
  -4  -2  -7   44.02    2.25
  -4  -2  -7   43.20    1.80
  -4  -2  -7   42.54    1.98
   5   1   7   10.16    0.78
  -5  -1  -7   11.23    0.67
  -5  -1  -7   10.44    0.74
  -5  -1  -7   10.73    0.87
   6   0   7   10.08    0.71
  -6   0  -7   10.47    0.71
  -6   0  -7   10.14    0.69
  -6   0  -7    8.71    0.61
  -6   0  -7    8.83    0.82
  -7   1  -7   20.60    1.01
  -7   1  -7   20.09    1.11
  -7   1  -7   19.74    1.26
  -8   2  -7    0.39    0.38
  -8   2  -7    0.60    0.28
  -8   2  -7    0.72    0.28
  -9   3  -7    6.54    0.54
  -9   3  -7    7.75    0.75
  -9   3  -7    5.26    0.52
 -10   4  -7    1.53    0.47
 -10   4  -7    1.39    0.37
  -5   9   7    1.07    0.30
  -5   9   7    1.44    0.40
   5  -9  -7    1.06    0.57
  -4   8   7    2.63    0.33
  -4   8   7    3.01    0.45
   4  -8  -7    0.98    0.60
  -3   7   7   12.54    0.67
  -3   7   7   11.05    0.86
   3  -7  -7   11.60    1.09
  -2   6   7   21.02    1.08
  -2   6   7   20.71    0.98
  -2   6   7   24.04    1.28
  -2   6   7   21.84    1.26
   2  -6  -7   20.64    1.02
  -1   5   7   18.77    1.08
  -1   5   7   18.24    0.94
  -1   5   7   17.35    0.84
  -1   5   7   16.33    1.06
   1  -5  -7   18.27    0.91
   0   4   7    1.14    0.25
   0   4   7    0.96    0.23
   0   4   7    0.88    0.31
   0   4   7    1.49    0.33
   0  -4  -7    1.06    0.24
   0  -4  -7    1.17    0.28
   1   3   7   20.03    0.88
   1   3   7   17.75    1.08
   1   3   7   18.36    0.95
  -1  -3  -7   17.25    0.84
  -1  -3  -7   19.91    1.12
   2   2   7   82.23    3.34
   2   2   7   78.18    3.04
   2   2   7   80.35    3.76
  -2  -2  -7   78.12    3.05
  -2  -2  -7   83.19    3.35
  -2  -2  -7   84.21    3.35
  -2  -2  -7   77.34    3.75
   3   1   7   19.32    1.10
   3   1   7   18.36    0.85
  -3  -1  -7   18.97    0.96
  -3  -1  -7   18.98    1.12
  -3  -1  -7   18.98    0.88
  -3  -1  -7   17.86    0.97
   4   0   7   27.30    1.40
  -4   0  -7   24.35    1.43
  -4   0  -7   28.12    1.30
  -4   0  -7   26.91    1.29
  -4   0  -7   27.14    1.17
  -4   0  -7   27.34    1.44
  -5   1  -7   10.02    0.77
  -5   1  -7   10.19    0.66
  -5   1  -7   10.87    0.77
  -5   1  -7   10.19    0.65
  -5   1  -7   10.56    0.59
   6  -2   7    6.73    0.47
  -6   2  -7    6.02    0.49
  -6   2  -7    6.34    0.53
  -6   2  -7    6.59    0.48
  -6   2  -7    6.46    0.62
  -6   2  -7    7.08    0.65
  -7   3  -7    6.76    0.50
  -7   3  -7    6.48    0.52
  -7   3  -7    7.44    0.67
  -8   4  -7    3.70    0.39
  -8   4  -7    3.55    0.39
  -8   4  -7    4.24    0.53
  -9   5  -7    1.52    0.45
  -9   5  -7    1.59    0.33
  -6   8   7    0.60    0.29
  -6   8   7    0.48    0.22
   6  -8  -7    1.17    0.64
  -5   7   7    6.30    0.44
  -5   7   7    6.87    0.43
  -5   7   7    7.45    0.61
   5  -7  -7    5.16    0.91
  -4   6   7    0.39    0.25
  -4   6   7    0.23    0.18
  -4   6   7    0.06    0.25
   4  -6  -7    0.11    0.37
  -3   5   7    8.14    0.60
  -3   5   7    7.22    0.60
  -3   5   7    7.72    0.50
  -3   5   7    7.66    0.46
   3  -5  -7    7.69    0.43
  -2   4   7   30.45    1.24
  -2   4   7   29.55    1.53
  -2   4   7   31.36    1.54
  -2   4   7   30.51    1.37
   2  -4  -7   30.06    1.33
  -1   3   7   18.36    1.02
  -1   3   7   18.46    0.82
  -1   3   7   18.18    0.89
  -1   3   7   17.85    1.00
   1  -3  -7   17.49    0.88
   1  -3  -7   17.30    0.97
   1  -3  -7   19.40    0.89
   0   2   7    0.26    0.16
   0   2   7    0.03    0.22
   0   2   7   -0.02    0.20
   0   2   7   -0.05    0.19
   0  -2  -7   -0.29    0.19
   0  -2  -7    0.12    0.17
   0  -2  -7    0.23    0.19
   1   1   7   15.96    0.73
   1   1   7   15.47    0.81
   1   1   7   15.54    0.92
  -1  -1  -7   15.15    0.73
  -1  -1  -7   18.03    0.95
   2   0   7    7.39    0.44
   2   0   7    8.50    0.60
   2   0   7    8.07    0.52
  -2   0  -7    7.64    0.58
  -2   0  -7    7.10    0.59
  -2   0  -7    7.36    0.46
   3  -1   7   21.54    1.04
  -3   1  -7   18.29    1.05
  -3   1  -7   18.28    0.93
  -3   1  -7   17.71    0.84
  -3   1  -7   18.76    1.06
   4  -2   7   41.93    1.81
  -4   2  -7   41.47    2.06
  -4   2  -7   41.56    2.04
  -4   2  -7   42.32    1.66
  -4   2  -7   41.91    1.82
   5  -3   7   20.74    0.98
  -5   3  -7   21.89    1.20
  -5   3  -7   21.92    1.04
  -5   3  -7   20.68    0.93
  -5   3  -7   20.31    1.17
  -6   4  -7   37.09    1.48
  -6   4  -7   34.52    1.83
  -6   4  -7   35.44    1.60
  -7   5  -7    2.80    0.35
  -7   5  -7    3.22    0.46
  -7   5  -7    3.75    0.36
  -8   6  -7    0.50    0.27
  -8   6  -7    0.09    0.33
  -7   7   7    4.93    0.36
  -7   7   7    5.02    0.50
   7  -7  -7    5.57    0.96
  -6   6   7    3.11    0.23
  -6   6   7    3.02    0.27
  -6   6   7    3.82    0.39
   6  -6  -7    3.65    0.75
  -5   5   7   11.11    0.53
  -5   5   7   10.56    0.56
  -5   5   7   10.38    0.68
  -5   5   7   10.35    0.70
   5  -5  -7   12.48    1.06
  -4   4   7   12.62    0.57
  -4   4   7   11.90    0.64
  -4   4   7   12.73    0.64
  -4   4   7   11.77    0.74
  -4   4   7   11.69    0.74
   4  -4  -7   14.14    1.06
  -3   3   7    5.12    0.39
  -3   3   7    5.07    0.44
  -3   3   7    5.70    0.39
  -3   3   7    5.22    0.34
  -3   3   7    4.97    0.45
   3  -3  -7    5.72    0.62
   3  -3  -7    5.41    0.35
   3  -3  -7    5.85    0.36
  -2   2   7   80.79    2.93
  -2   2   7   80.71    3.60
  -2   2   7   75.68    3.58
  -2   2   7   79.25    3.20
   2  -2  -7   79.99    3.19
   2  -2  -7   75.62    3.53
  -1   1   7   14.60    0.74
  -1   1   7   14.88    0.85
  -1   1   7   14.57    0.69
  -1   1   7   14.76    0.85
   1  -1  -7   14.39    0.75
   1  -1  -7   14.70    0.66
   1  -1  -7   16.12    0.86
   0   0   7   -0.31    0.17
   0   0   7   -0.43    0.15
   0   0   7   -0.38    0.20
   0   0   7    0.08    0.13
   0   0   7   -0.41    0.20
   0   0  -7    0.03    0.14
   0   0  -7   -0.22    0.16
   0   0  -7    0.09    0.23
   1  -1   7   15.22    0.71
   1  -1   7   16.41    0.81
   1  -1   7   15.27    0.78
   1  -1   7   16.03    0.88
  -1   1  -7   15.92    0.72
  -1   1  -7   14.50    0.89
  -1   1  -7   15.73    0.89
   2  -2   7   74.59    3.53
   2  -2   7   81.69    3.18
   2  -2   7   78.47    3.18
  -2   2  -7   82.70    2.93
  -2   2  -7   79.73    3.19
  -2   2  -7   75.78    3.56
  -2   2  -7   71.58    3.56
   3  -3   7    5.26    0.40
  -3   3  -7    6.11    0.50
  -3   3  -7    5.39    0.42
  -3   3  -7    6.17    0.40
  -3   3  -7    6.15    0.50
   4  -4   7   12.35    0.62
  -4   4  -7   11.74    0.68
  -4   4  -7   11.66    0.78
  -4   4  -7   11.45    0.61
  -4   4  -7   12.26    0.78
  -5   5  -7   11.50    0.59
  -5   5  -7    9.37    0.72
  -5   5  -7   10.34    0.74
  -5   5  -7   10.03    0.61
  -6   6  -7    2.47    0.32
  -6   6  -7    2.69    0.41
  -6   6  -7    3.41    0.33
  -7   7  -7    5.90    0.47
  -7   7  -7    5.78    0.59
  -8   6   7    0.11    0.24
  -8   6   7    0.72    0.19
   8  -6  -7    0.37    0.58
  -7   5   7    2.69    0.37
  -7   5   7    3.09    0.27
  -7   5   7    3.52    0.25
   7  -5  -7    2.96    0.73
  -6   4   7   36.88    1.84
  -6   4   7   38.09    1.85
  -6   4   7   37.47    1.61
   6  -4  -7   39.29    2.30
  -5   3   7   21.54    1.15
  -5   3   7   21.94    1.15
  -5   3   7   22.51    0.91
  -5   3   7   21.83    1.02
  -5   3   7   22.07    1.02
   5  -3  -7   21.81    0.90
   5  -3  -7   21.23    1.42
   5  -3  -7   20.87    0.90
  -4   2   7   42.47    2.02
  -4   2   7   43.23    1.80
  -4   2   7   41.59    1.80
  -4   2   7   43.31    1.64
  -4   2   7   40.74    2.01
   4  -2  -7   40.99    2.25
   4  -2  -7   42.21    1.77
  -3   1   7   18.94    1.01
  -3   1   7   18.06    0.88
  -3   1   7   17.53    1.00
  -3   1   7   18.19    0.81
  -3   1   7   18.93    0.90
   3  -1  -7   17.71    0.87
   3  -1  -7   18.32    1.06
   3  -1  -7   18.96    0.95
  -2   0   7    8.72    0.47
  -2   0   7    7.45    0.56
  -2   0   7    7.57    0.49
  -2   0   7    7.73    0.56
   2   0  -7    7.80    0.48
   2   0  -7    7.62    0.49
   2   0  -7    7.44    0.43
   2   0  -7    6.87    0.49
   2   0  -7    7.15    0.56
  -1  -1   7   15.23    0.71
  -1  -1   7   17.02    0.79
  -1  -1   7   15.10    0.89
   1   1  -7   15.18    0.78
   1   1  -7   15.16    0.71
   1   1  -7   14.55    0.78
   1   1  -7   14.79    0.89
   0  -2   7   -0.33    0.20
   0  -2   7    0.00    0.15
   0  -2   7    0.04    0.15
   0  -2   7    0.09    0.15
   0   2  -7    0.04    0.18
   0   2  -7   -0.06    0.16
   0   2  -7    0.01    0.21
   0   2  -7   -0.14    0.13
   0   2  -7   -0.20    0.21
   1  -3   7   18.26    1.00
   1  -3   7   17.97    0.92
  -1   3  -7   17.01    0.83
  -1   3  -7   19.42    0.94
  -1   3  -7   17.52    1.04
  -1   3  -7   20.75    1.07
  -1   3  -7   18.64    0.93
   2  -4   7   28.43    1.46
   2  -4   7   30.35    1.38
   2  -4   7   28.51    1.69
  -2   4  -7   31.29    1.40
  -2   4  -7   29.75    1.55
  -2   4  -7   30.75    1.40
  -2   4  -7   30.40    1.26
  -2   4  -7   34.08    1.59
   3  -5   7    6.60    0.75
   3  -5   7    8.27    0.50
  -3   5  -7    7.82    0.54
  -3   5  -7    7.02    0.62
  -3   5  -7    7.96    0.63
  -3   5  -7    6.97    0.54
  -3   5  -7    8.32    0.49
   4  -6   7    0.70    0.42
  -4   6  -7    0.36    0.29
  -4   6  -7    0.23    0.20
  -4   6  -7   -0.14    0.18
   5  -7   7    6.11    0.86
  -5   7  -7    7.02    0.65
  -5   7  -7    7.00    0.52
  -5   7  -7    6.57    0.50
  -6   8  -7    0.37    0.25
  -6   8  -7    0.51    0.33
  -9   5   7    1.59    0.37
  -9   5   7    1.55    0.27
  -8   4   7    3.80    0.47
  -8   4   7    3.97    0.33
  -8   4   7    3.43    0.34
  -7   3   7    6.58    0.45
  -7   3   7    6.50    0.62
  -7   3   7    6.80    0.49
   7  -3  -7    7.08    0.87
  -6   2   7    6.45    0.57
  -6   2   7    6.09    0.58
  -6   2   7    6.52    0.44
  -6   2   7    5.67    0.44
  -6   2   7    5.37    0.45
   6  -2  -7    6.52    0.73
   6  -2  -7    5.95    0.39
  -5   1   7    9.30    0.71
  -5   1   7   10.07    0.62
  -5   1   7   11.72    0.64
  -5   1   7   10.67    0.75
  -5   1   7   11.09    0.58
   5  -1  -7    9.69    0.59
   5  -1  -7    9.67    0.82
  -4   0   7   26.29    1.41
  -4   0   7   27.43    1.13
  -4   0   7   25.26    1.22
  -4   0   7   28.06    1.26
  -4   0   7   24.17    1.37
   4   0  -7   26.37    1.34
   4   0  -7   26.32    1.23
  -3  -1   7   17.60    0.93
  -3  -1   7   20.47    0.87
  -3  -1   7   17.62    1.07
  -3  -1   7   17.83    1.06
  -3  -1   7   18.65    0.97
   3   1  -7   17.89    0.84
   3   1  -7   19.81    1.07
   3   1  -7   19.01    0.94
  -2  -2   7   81.78    3.31
  -2  -2   7   79.25    3.01
  -2  -2   7   79.11    3.30
  -2  -2   7   79.15    3.70
   2   2  -7   79.28    3.30
   2   2  -7   81.75    3.31
   2   2  -7   79.52    3.01
   2   2  -7   76.18    3.69
  -1  -3   7   19.21    1.05
  -1  -3   7   17.75    0.82
  -1  -3   7   18.01    0.93
  -1  -3   7   17.57    0.90
   1   3  -7   17.60    0.92
   1   3  -7   16.94    0.82
   1   3  -7   17.55    0.92
   1   3  -7   15.46    1.04
   0  -4   7    0.87    0.23
   0  -4   7    1.12    0.28
   0  -4   7    0.76    0.20
   0   4  -7    1.26    0.26
   0   4  -7    1.35    0.33
   0   4  -7    0.81    0.24
   0   4  -7    1.52    0.33
   0   4  -7    1.16    0.26
   1  -5   7   16.24    0.96
   1  -5   7   16.90    0.91
   1  -5   7   17.89    1.09
  -1   5  -7   17.44    0.94
  -1   5  -7   16.82    0.93
  -1   5  -7   16.52    1.05
  -1   5  -7   18.07    1.06
   2  -6   7   20.79    1.35
   2  -6   7   21.42    1.06
  -2   6  -7   22.15    1.10
  -2   6  -7   20.39    1.23
  -2   6  -7   19.75    1.21
  -2   6  -7   20.34    1.09
  -2   6  -7   20.17    0.98
   3  -7   7   11.33    1.08
  -3   7  -7   14.25    0.82
  -3   7  -7   13.91    0.97
  -3   7  -7   13.07    0.74
   4  -8   7    2.24    0.65
  -4   8  -7    3.42    0.52
  -4   8  -7    3.18    0.39
  -4   8  -7    2.02    0.34
   5  -9   7    1.04    0.61
  -5   9  -7    1.40    0.32
  -5   9  -7    1.68    0.43
  -5   9  -7    1.38    0.32
 -10   4   7    1.38    0.41
 -10   4   7    0.54    0.29
  -9   3   7    6.58    0.55
  -9   3   7    6.28    0.54
  -9   3   7    8.00    0.71
  -8   2   7    0.64    0.27
  -8   2   7    1.07    0.37
  -8   2   7    0.97    0.27
  -7   1   7   20.66    0.97
  -7   1   7   20.07    1.06
  -7   1   7   18.12    1.21
  -6   0   7    9.35    0.78
  -6   0   7    9.23    0.66
  -6   0   7    8.94    0.77
  -6   0   7   10.66    0.63
  -6   0   7   10.00    0.67
   6   0  -7   10.29    0.65
  -5  -1   7   10.80    0.63
  -5  -1   7    9.83    0.79
  -5  -1   7   11.02    0.68
  -5  -1   7    8.66    0.66
  -5  -1   7   10.36    0.82
   5   1  -7   10.28    0.74
  -4  -2   7   43.65    2.00
  -4  -2   7   48.39    2.28
  -4  -2   7   43.44    2.19
  -4  -2   7   44.11    1.82
  -4  -2   7   43.18    1.99
   4   2  -7   44.96    2.23
   4   2  -7   41.83    1.99
  -3  -3   7    6.46    0.47
  -3  -3   7    5.78    0.51
  -3  -3   7    5.04    0.58
   3   3  -7    6.57    0.63
   3   3  -7    6.08    0.54
   3   3  -7    6.05    0.47
  -2  -4   7   31.97    1.53
  -2  -4   7   30.21    1.37
  -2  -4   7   31.78    1.71
   2   4  -7   32.39    1.38
   2   4  -7   32.19    1.72
   2   4  -7   31.55    1.54
  -1  -5   7   17.92    1.04
  -1  -5   7   19.20    1.16
   1   5  -7   18.03    0.93
   1   5  -7   20.83    1.23
   0  -6   7   33.29    1.80
   0  -6   7   36.00    1.94
   0   6  -7   34.95    1.90
   0   6  -7   36.09    1.69
   0   6  -7   35.38    1.70
   1  -7   7    5.05    0.66
   1  -7   7    6.21    0.54
  -1   7  -7    5.81    0.52
  -1   7  -7    5.90    0.57
  -1   7  -7    5.80    0.66
   2  -8   7    3.76    0.65
  -2   8  -7    3.37    0.44
  -2   8  -7    3.08    0.54
  -2   8  -7    2.99    0.43
   3  -9   7    0.67    0.52
  -3   9  -7    0.34    0.32
  -3   9  -7   -0.23    0.35
  -3   9  -7   -0.13    0.27
   4 -10   7    5.25    0.94
  -4  10  -7    3.52    0.49
  -4  10  -7    3.78    0.49
  -4  10  -7    4.02    0.65
 -10   2   7    3.09    0.58
 -10   2   7    3.40    0.45
 -10   2   7    3.89    0.47
  -9   1   7    0.05    0.28
  -9   1   7    0.50    0.38
  -9   1   7    0.15    0.30
  -8   0   7    0.76    0.41
  -8   0   7    0.63    0.33
  -8   0   7    0.85    0.33
  -7  -1   7   21.06    1.08
  -7  -1   7   20.48    1.37
  -7  -1   7   22.29    1.20
  -6  -2   7    6.97    0.55
  -6  -2   7    7.32    0.77
  -6  -2   7    6.15    0.59
   6   2  -7    5.92    0.62
   6   2  -7    7.37    0.61
  -5  -3   7   21.84    1.09
  -5  -3   7   23.70    1.44
  -5  -3   7   23.33    1.23
   5   3  -7   21.73    1.34
   5   3  -7   20.29    1.21
  -4  -4   7   11.55    0.74
  -4  -4   7   10.82    0.73
  -4  -4   7   13.50    1.00
  -4  -4   7   12.91    0.84
   4   4  -7   13.02    0.84
   4   4  -7   12.89    0.97
  -3  -5   7    7.75    0.61
  -3  -5   7    8.56    0.61
  -3  -5   7    8.72    0.69
  -3  -5   7    8.48    0.82
   3   5  -7    9.40    0.84
   3   5  -7    8.77    0.62
   3   5  -7    8.43    0.68
  -2  -6   7   22.50    1.27
  -2  -6   7   19.95    1.34
   2   6  -7   21.31    1.11
   2   6  -7   21.09    1.24
   2   6  -7   27.65    1.50
  -1  -7   7    6.04    0.63
  -1  -7   7    5.99    0.67
   1   7  -7    6.93    0.77
   1   7  -7    6.99    0.59
   1   7  -7    6.11    0.63
   0  -8   7    6.77    0.66
   0  -8   7    6.95    0.79
   0   8  -7    7.47    0.64
   0   8  -7    7.32    0.70
   0   8  -7    7.15    0.83
   1  -9   7    5.41    0.77
  -1   9  -7    3.42    0.51
  -1   9  -7    3.62    0.61
   2 -10   7    2.96    0.72
  -2  10  -7    3.53    0.63
  -2  10  -7    3.76    0.56
 -10   0   7   -0.04    0.34
 -10   0   7    0.26    0.34
 -10   0   7    0.10    0.42
  -9  -1   7    0.47    0.47
  -9  -1   7    0.82    0.38
  -9  -1   7    0.43    0.33
  -8  -2   7    0.71    0.37
  -8  -2   7    0.74    0.48
  -8  -2   7    0.98    0.32
  -7  -3   7    7.06    0.82
  -7  -3   7    6.31    0.66
  -7  -3   7    6.80    0.64
   7   3  -7    6.06    0.66
  -6  -4   7   36.86    2.15
  -6  -4   7   36.10    1.90
   6   4  -7   37.18    1.89
   6   4  -7   40.37    2.16
  -5  -5   7   11.99    1.05
  -5  -5   7   11.77    0.91
   5   5  -7   11.39    0.85
   5   5  -7   10.15    1.03
  -4  -6   7    0.71    0.42
  -4  -6   7    0.01    0.28
   4   6  -7    0.30    0.40
   4   6  -7    0.40    0.29
  -3  -7   7   13.92    1.15
  -3  -7   7   12.56    0.97
   3   7  -7   14.44    0.97
   3   7  -7   12.96    1.14
  -2  -8   7    3.14    0.53
   2   8  -7    3.20    0.62
   2   8  -7    2.33    0.47
  -1  -9   7    5.45    0.76
   1   9  -7    5.44    0.77
   1   9  -7    4.81    0.64
   0 -10   7    4.88    0.78
   0  10  -7    3.80    0.59
   0  10  -7    4.59    0.78
   1 -11   7    2.06    0.69
  -1  11  -7    1.97    0.53
  -1  11  -7    1.84    0.59
 -10  -2   7    3.08    0.57
 -10  -2   7    2.69    0.68
  -9  -3   7    6.14    0.74
  -9  -3   7    5.42    0.83
  -8  -4   7    3.40    0.70
  -8  -4   7    3.48    0.58
   8   4  -7    4.02    0.58
  -7  -5   7    3.07    0.73
  -7  -5   7    4.26    0.60
   7   5  -7    3.34    0.60
  -6  -6   7    3.55    0.55
  -6  -6   7    3.69    0.69
   6   6  -7    2.82    0.68
   6   6  -7    2.89    0.54
  -5  -7   7    9.12    0.97
  -5  -7   7    6.34    0.77
   5   7  -7    6.18    0.73
   5   7  -7    7.31    0.92
  -4  -8   7    2.63    0.58
   4   8  -7    2.05    0.61
   4   8  -7    2.96    0.53
  -3  -9   7    0.64    0.43
   3   9  -7    0.19    0.47
   3   9  -7    0.06    0.37
   2  10  -7    2.44    0.55
   2  10  -7    3.64    0.75
   1  11  -7    2.57    0.73
 -10  -4   7    1.39    0.64
  -9  -5   7    0.63    0.45
  -9  -5   7    0.78    0.56
  -8  -6   7    0.76    0.58
  -8  -6   7    0.23    0.46
   8   6  -7    0.60    0.48
  -7  -7   7    5.75    0.92
  -7  -7   7    5.49    0.79
   7   7  -7    5.53    0.75
  -6  -8   7    0.98    0.52
   6   8  -7    0.46    0.49
  -5  -9   7    1.01    0.54
   5   9  -7    0.54    0.42
   5   9  -7    1.66    0.72
   4  10  -7    3.80    0.73
   4  10  -7    3.59    0.87
   4  10   8    0.02    0.54
   5   9   8    8.40    0.94
   5   9   8    6.80    1.08
  -5  -9  -8    6.62    0.86
   6   8   8    2.07    0.75
   6   8   8    2.08    0.60
  -6  -8  -8    1.68    0.49
   7   7   8    0.72    0.40
  -7  -7  -8    1.15    0.45
  -8  -6  -8    2.15    0.50
  -8  -6  -8    0.71    0.60
  -9  -5  -8    7.22    1.09
  -9  -5  -8    6.40    0.82
 -10  -4  -8   -0.65    0.59
   2  10   8    0.22    0.31
   2  10   8    1.11    0.66
   3   9   8    0.80    0.41
   3   9   8    0.74    0.51
   4   8   8    4.07    0.62
   4   8   8    4.58    0.85
  -4  -8  -8    4.92    0.68
   5   7   8    6.30    0.89
   5   7   8    6.92    0.79
  -5  -7  -8    5.52    0.72
   6   6   8    1.41    0.56
   6   6   8    0.47    0.37
  -6  -6  -8    0.33    0.38
  -6  -6  -8    0.75    0.51
  -7  -5  -8    3.30    0.72
  -7  -5  -8    2.29    0.52
  -7  -5  -8    3.18    0.70
  -8  -4  -8    0.16    0.52
  -8  -4  -8    0.22    0.32
  -8  -4  -8    0.51    0.51
  -9  -3  -8    3.11    0.69
  -9  -3  -8    2.70    0.53
  -9  -3  -8    1.48    0.66
 -10  -2  -8    4.31    0.62
 -10  -2  -8    4.28    0.83
   0  10   8    0.82    0.49
   1   9   8    0.49    0.34
   1   9   8    0.54    0.50
   2   8   8   12.38    0.95
   2   8   8   14.33    1.18
  -2  -8  -8   12.52    0.96
   3   7   8    0.65    0.51
   3   7   8    0.57    0.30
  -3  -7  -8    0.45    0.35
   4   6   8    1.62    0.52
   4   6   8    0.52    0.38
  -4  -6  -8    1.33    0.46
  -4  -6  -8    1.12    0.36
   5   5   8   12.36    1.11
   5   5   8   10.20    0.87
  -5  -5  -8   10.29    1.05
  -5  -5  -8    9.88    1.00
  -5  -5  -8   12.13    0.87
   6   4   8    3.94    0.67
  -6  -4  -8    3.73    0.52
  -6  -4  -8    4.57    0.71
  -7  -3  -8    2.61    0.61
  -7  -3  -8    3.09    0.49
  -8  -2  -8    9.86    0.84
  -8  -2  -8   10.33    1.01
  -9  -1  -8    3.06    0.53
  -9  -1  -8    4.83    0.76
 -10   0  -8    2.65    0.50
 -10   0  -8    3.52    0.70
  -2  10   8    0.65    0.38
  -2  10   8    0.61    0.43
  -1   9   8    0.69    0.37
  -1   9   8    0.71    0.45
   0   8   8    5.40    0.74
   0   8   8    5.03    0.54
   1   7   8   14.24    1.13
   1   7   8   12.76    0.91
   1   7   8   12.11    0.83
  -1  -7  -8   14.58    0.92
   2   6   8    2.48    0.53
   2   6   8    2.38    0.40
   2   6   8    2.08    0.40
  -2  -6  -8    2.53    0.43
  -2  -6  -8    2.73    0.51
   3   5   8   31.39    1.81
   3   5   8   30.27    1.59
   3   5   8   30.78    1.44
  -3  -5  -8   33.64    1.85
  -3  -5  -8   31.45    1.60
  -3  -5  -8   30.09    1.78
   4   4   8    7.25    0.57
   4   4   8    6.32    0.71
  -4  -4  -8    5.90    0.71
  -4  -4  -8    7.29    0.59
  -4  -4  -8    6.51    0.64
   5   3   8    6.63    0.72
   5   3   8    7.47    0.61
  -5  -3  -8    7.81    0.62
  -5  -3  -8    7.68    0.67
  -5  -3  -8    8.32    0.82
   6   2   8    1.22    0.39
  -6  -2  -8    0.63    0.25
  -6  -2  -8    0.95    0.29
  -6  -2  -8    1.13    0.43
  -7  -1  -8    8.46    0.90
  -7  -1  -8    9.07    0.75
  -7  -1  -8    9.48    0.69
  -8   0  -8    9.67    0.72
  -8   0  -8    8.73    0.73
  -8   0  -8    9.43    0.93
  -9   1  -8    3.92    0.51
  -9   1  -8    4.76    0.53
  -9   1  -8    5.47    0.72
 -10   2  -8    4.72    0.56
 -10   2  -8    4.70    0.73
  -4  10   8    0.68    0.40
  -4  10   8    0.73    0.32
   4 -10  -8    0.12    0.49
  -3   9   8    0.79    0.30
  -3   9   8    0.70    0.42
   3  -9  -8    0.72    0.51
  -2   8   8   10.41    0.96
  -2   8   8   13.48    0.76
  -1   7   8   11.25    0.95
  -1   7   8   13.75    0.76
   1  -7  -8   12.12    0.75
   0   6   8    5.41    0.56
   0   6   8    5.63    0.50
   0   6   8    5.41    0.66
   0  -6  -8    6.75    0.62
   1   5   8    1.90    0.43
   1   5   8    1.46    0.30
  -1  -5  -8    1.77    0.38
  -1  -5  -8    2.19    0.42
  -1  -5  -8    1.32    0.32
   2   4   8   11.02    0.70
   2   4   8   12.23    0.90
  -2  -4  -8   11.89    0.68
  -2  -4  -8   12.75    0.77
  -2  -4  -8   10.88    0.89
   3   3   8   15.26    1.08
   3   3   8   15.61    0.81
  -3  -3  -8   16.85    0.93
  -3  -3  -8   15.59    1.06
  -3  -3  -8   14.66    0.81
   4   2   8    3.56    0.48
   4   2   8    3.60    0.38
  -4  -2  -8    3.70    0.39
  -4  -2  -8    4.30    0.47
  -4  -2  -8    3.51    0.51
   5   1   8    8.18    0.69
  -5  -1  -8    6.86    0.57
  -5  -1  -8    7.92    0.76
  -6   0  -8    0.13    0.33
  -6   0  -8   -0.32    0.23
  -6   0  -8    0.22    0.25
  -6   0  -8    0.88    0.28
  -7   1  -8    8.28    0.64
  -7   1  -8    8.54    0.61
  -7   1  -8    7.72    0.78
  -8   2  -8    9.39    0.85
  -8   2  -8    9.65    0.67
  -8   2  -8    9.16    0.68
  -9   3  -8    2.08    0.36
  -9   3  -8    3.59    0.57
  -9   3  -8    2.47    0.40
 -10   4  -8    0.54    0.35
 -10   4  -8    0.67    0.43
  -5   9   8    7.96    0.76
  -5   9   8    7.72    0.56
   5  -9  -8    5.94    1.05
  -4   8   8    3.41    0.39
  -4   8   8    4.05    0.55
   4  -8  -8    3.16    0.79
  -3   7   8   -0.13    0.30
  -3   7   8    0.90    0.26
  -2   6   8    2.28    0.43
  -2   6   8    2.58    0.33
  -2   6   8    3.08    0.36
   2  -6  -8    2.81    0.31
  -1   5   8    1.94    0.38
  -1   5   8    2.06    0.31
  -1   5   8    2.18    0.30
  -1   5   8    2.47    0.41
   1  -5  -8    2.16    0.29
   1  -5  -8    2.27    0.31
   0   4   8    1.17    0.26
   0   4   8    0.79    0.25
   0   4   8    1.03    0.31
   0   4   8    1.07    0.30
   0  -4  -8    1.09    0.28
   0  -4  -8    0.68    0.19
   1   3   8   11.12    0.70
   1   3   8   12.78    0.85
   1   3   8   12.29    0.66
  -1  -3  -8   13.28    0.85
  -1  -3  -8   12.49    0.65
  -1  -3  -8   11.63    0.72
   2   2   8   37.56    1.54
   2   2   8   36.87    1.69
   2   2   8   37.48    1.92
  -2  -2  -8   36.85    1.70
  -2  -2  -8   38.22    1.92
  -2  -2  -8   37.56    1.55
   3   1   8   25.99    1.37
   3   1   8   25.02    1.07
  -3  -1  -8   23.44    1.09
  -3  -1  -8   23.04    1.36
  -3  -1  -8   25.17    1.21
  -3  -1  -8   24.24    1.21
   4   0   8    3.27    0.41
  -4   0  -8    3.81    0.46
  -4   0  -8    3.41    0.35
  -4   0  -8    3.25    0.43
  -4   0  -8    3.00    0.37
  -4   0  -8    2.81    0.36
   5  -1   8    6.69    0.53
  -5   1  -8    7.67    0.56
  -5   1  -8    7.41    0.67
  -5   1  -8    5.67    0.58
  -5   1  -8    6.55    0.48
  -5   1  -8    6.66    0.52
   6  -2   8    0.09    0.18
  -6   2  -8    0.68    0.25
  -6   2  -8    0.42    0.31
  -6   2  -8    0.55    0.23
  -6   2  -8    0.57    0.24
  -7   3  -8    3.59    0.51
  -7   3  -8    3.14    0.36
  -7   3  -8    2.47    0.35
  -8   4  -8    0.21    0.35
  -8   4  -8    0.53    0.27
  -8   4  -8    0.10    0.21
  -9   5  -8    6.84    0.73
  -9   5  -8    5.44    0.53
  -6   8   8    2.24    0.31
  -6   8   8    2.32    0.43
   6  -8  -8    1.23    0.61
  -5   7   8    6.31    0.62
  -5   7   8    5.90    0.43
  -5   7   8    5.64    0.45
   5  -7  -8    6.60    0.93
  -4   6   8    1.02    0.24
  -4   6   8    0.67    0.29
   4  -6  -8    1.01    0.47
  -3   5   8   30.53    1.38
  -3   5   8   29.49    1.55
  -3   5   8   30.56    1.56
   3  -5  -8   29.45    1.30
  -2   4   8   10.52    0.74
  -2   4   8   10.78    0.60
  -2   4   8   11.74    0.65
  -2   4   8   11.87    0.75
   2  -4  -8   10.55    0.61
  -1   3   8   12.38    0.69
  -1   3   8   12.63    0.81
  -1   3   8   12.71    0.64
  -1   3   8   12.37    0.80
   1  -3  -8   13.02    0.69
   1  -3  -8   11.27    0.75
   0   2   8   44.07    1.96
   0   2   8   46.96    1.81
   0   2   8   48.77    2.22
   0   2   8   43.52    2.21
   0  -2  -8   45.22    1.96
   0  -2  -8   45.68    2.21
   0  -2  -8   44.69    1.78
   1   1   8   26.25    1.21
   1   1   8   27.25    1.38
   1   1   8   25.25    1.11
  -1  -1  -8   27.54    1.39
  -1  -1  -8   23.86    1.10
   2   0   8    2.12    0.24
   2   0   8    1.97    0.28
   2   0   8    1.98    0.34
  -2   0  -8    1.51    0.32
  -2   0  -8    1.38    0.24
  -2   0  -8    1.30    0.30
   3  -1   8   24.42    1.27
  -3   1  -8   24.17    1.31
  -3   1  -8   25.30    1.17
  -3   1  -8   22.72    1.31
  -3   1  -8   24.39    1.06
   4  -2   8    3.32    0.35
  -4   2  -8    4.25    0.35
  -4   2  -8    3.69    0.44
  -4   2  -8    3.06    0.39
  -4   2  -8    3.72    0.38
   5  -3   8    7.25    0.48
  -5   3  -8    7.89    0.54
  -5   3  -8    7.53    0.64
  -5   3  -8    6.87    0.63
  -5   3  -8    7.28    0.49
  -6   4  -8    4.38    0.52
  -6   4  -8    4.76    0.42
  -6   4  -8    3.82    0.38
  -7   5  -8    3.01    0.34
  -7   5  -8    3.29    0.48
  -7   5  -8    2.40    0.34
  -8   6  -8    0.50    0.28
  -8   6  -8    1.64    0.42
  -7   7   8    0.58    0.29
  -7   7   8    0.91    0.23
   7  -7  -8    1.08    0.70
  -6   6   8    1.23    0.23
  -6   6   8    2.03    0.34
  -6   6   8    1.32    0.19
   6  -6  -8    1.38    0.58
  -5   5   8   10.03    0.70
  -5   5   8    9.09    0.54
  -5   5   8    9.68    0.52
  -5   5   8    9.35    0.69
   5  -5  -8   10.31    1.04
  -4   4   8    6.65    0.45
  -4   4   8    6.66    0.53
  -4   4   8    7.11    0.57
  -4   4   8    6.35    0.41
  -4   4   8    6.48    0.45
   4  -4  -8    7.93    0.80
   4  -4  -8    6.20    0.37
  -3   3   8   15.51    0.70
  -3   3   8   14.95    0.88
  -3   3   8   14.58    0.87
  -3   3   8   14.27    0.76
  -3   3   8   14.98    0.78
   3  -3  -8   15.95    0.75
   3  -3  -8   15.30    1.06
  -2   2   8   36.27    1.60
  -2   2   8   37.00    1.80
  -2   2   8   38.27    1.62
  -2   2   8   36.56    1.80
  -2   2   8   37.76    1.46
   2  -2  -8   34.56    1.75
   2  -2  -8   35.65    1.59
  -1   1   8   23.61    1.31
  -1   1   8   24.25    1.15
  -1   1   8   24.99    1.32
  -1   1   8   25.96    1.06
   1  -1  -8   25.35    1.17
   1  -1  -8   25.02    1.04
   1  -1  -8   26.18    1.31
   0   0   8  133.63    5.40
   0   0   8  135.32    4.96
   0   0   8  131.48    6.06
   0   0  -8  143.08    6.08
   0   0  -8  131.28    4.95
   1  -1   8   25.16    1.04
   1  -1   8   25.34    1.30
   1  -1   8   26.81    1.18
   1  -1   8   23.57    1.15
  -1   1  -8   23.91    1.29
  -1   1  -8   23.28    1.30
  -1   1  -8   23.86    1.04
   2  -2   8   37.90    1.79
   2  -2   8   35.72    1.62
  -2   2  -8   38.30    1.49
  -2   2  -8   37.42    1.84
  -2   2  -8   36.94    1.63
  -2   2  -8   34.03    1.81
   3  -3   8   16.31    0.82
  -3   3  -8   15.68    0.95
  -3   3  -8   16.38    0.94
  -3   3  -8   13.86    0.80
  -3   3  -8   15.24    0.74
   4  -4   8    5.95    0.43
  -4   4  -8    6.24    0.44
  -4   4  -8    6.28    0.49
  -4   4  -8    6.21    0.59
  -4   4  -8    6.96    0.57
  -5   5  -8   11.35    0.62
  -5   5  -8   10.51    0.79
  -5   5  -8    9.70    0.64
  -6   6  -8    1.18    0.28
  -6   6  -8    1.27    0.36
  -6   6  -8    1.31    0.26
  -7   7  -8    0.52    0.27
  -7   7  -8    1.10    0.39
  -8   6   8    1.57    0.24
  -8   6   8    1.92    0.37
   8  -6  -8    2.30    0.77
  -7   5   8    2.25    0.24
  -7   5   8    2.60    0.37
  -7   5   8    2.84    0.28
   7  -5  -8    2.38    0.62
  -6   4   8    4.09    0.43
  -6   4   8    3.98    0.34
  -6   4   8    3.74    0.44
  -6   4   8    3.76    0.32
   6  -4  -8    5.08    0.71
  -5   3   8    7.38    0.58
  -5   3   8    7.90    0.50
  -5   3   8    8.08    0.62
  -5   3   8    8.10    0.46
  -5   3   8    6.61    0.48
   5  -3  -8    7.71    0.42
   5  -3  -8    8.84    0.78
  -4   2   8    3.68    0.34
  -4   2   8    3.55    0.33
  -4   2   8    3.58    0.31
  -4   2   8    3.61    0.38
  -4   2   8    3.03    0.37
   4  -2  -8    3.63    0.49
   4  -2  -8    3.33    0.31
  -3   1   8   24.12    1.29
  -3   1   8   24.75    1.15
  -3   1   8   24.43    1.30
  -3   1   8   24.99    1.17
  -3   1   8   25.14    1.05
   3  -1  -8   23.66    1.24
   3  -1  -8   25.76    1.15
   3  -1  -8   24.24    1.35
  -2   0   8    0.65    0.18
  -2   0   8    1.45    0.24
  -2   0   8    1.50    0.22
  -2   0   8    1.90    0.31
  -2   0   8    2.10    0.33
   2   0  -8    1.21    0.24
   2   0  -8    1.44    0.21
   2   0  -8    1.97    0.29
   2   0  -8    1.58    0.21
   2   0  -8    1.63    0.26
  -1  -1   8   23.53    1.21
  -1  -1   8   25.61    1.37
  -1  -1   8   26.15    1.23
  -1  -1   8   24.95    1.10
   1   1  -8   28.83    1.39
   1   1  -8   26.44    1.22
   1   1  -8   27.29    1.11
   0  -2   8   43.79    1.90
   0  -2   8   44.91    1.73
   0  -2   8   42.47    2.12
   0   2  -8   44.41    2.12
   0   2  -8   40.38    1.90
   0   2  -8   43.56    1.73
   0   2  -8   46.75    1.92
   0   2  -8   42.83    2.13
   1  -3   8   11.41    0.71
   1  -3   8   12.10    0.78
  -1   3  -8   11.40    0.71
  -1   3  -8   12.46    0.82
  -1   3  -8   12.76    0.64
  -1   3  -8   14.54    0.75
  -1   3  -8   12.51    0.81
   2  -4   8   11.06    0.65
   2  -4   8   11.05    0.68
  -2   4  -8   12.02    0.63
  -2   4  -8   10.95    0.78
  -2   4  -8   11.99    0.69
  -2   4  -8   11.06    0.78
  -2   4  -8   10.66    0.67
   3  -5   8   31.74    1.39
   3  -5   8   30.71    1.80
  -3   5  -8   29.61    1.43
  -3   5  -8   30.52    1.61
  -3   5  -8   29.77    1.29
  -3   5  -8   29.70    1.60
  -3   5  -8   29.00    1.41
  -4   6  -8    1.02    0.34
  -4   6  -8    0.75    0.24
  -4   6  -8    0.64    0.26
  -5   7  -8    6.67    0.53
  -5   7  -8    6.07    0.50
  -5   7  -8    5.73    0.63
  -6   8  -8    2.92    0.49
  -6   8  -8    3.37    0.40
  -9   5   8    6.38    0.61
  -9   5   8    5.41    0.45
  -8   4   8    0.18    0.29
  -8   4   8    0.27    0.20
  -8   4   8    0.35    0.21
  -7   3   8    1.91    0.39
  -7   3   8    2.33    0.30
  -7   3   8    2.42    0.31
   7  -3  -8    2.00    0.56
  -6   2   8    0.48    0.22
  -6   2   8    0.74    0.22
  -6   2   8    0.47    0.20
  -6   2   8    0.62    0.29
  -6   2   8    0.67    0.30
   6  -2  -8    0.57    0.18
   6  -2  -8    0.65    0.37
  -5   1   8    7.35    0.51
  -5   1   8    6.74    0.50
  -5   1   8    7.31    0.64
  -5   1   8    7.18    0.47
  -5   1   8    6.23    0.59
   5  -1  -8    7.55    0.49
   5  -1  -8    6.74    0.64
  -4   0   8    2.36    0.38
  -4   0   8    2.26    0.28
  -4   0   8    2.35    0.31
  -4   0   8    2.46    0.37
  -4   0   8    2.89    0.32
   4   0  -8    3.34    0.35
   4   0  -8    2.44    0.31
  -3  -1   8   26.28    1.38
  -3  -1   8   25.07    1.10
  -3  -1   8   24.92    1.21
  -3  -1   8   25.07    1.38
   3   1  -8   24.05    1.35
  -2  -2   8   36.69    1.65
  -2  -2   8   35.68    1.85
  -2  -2   8   36.36    1.49
  -2  -2   8   37.19    1.65
   2   2  -8   36.02    1.49
   2   2  -8   36.37    1.85
   2   2  -8   34.98    1.64
  -1  -3   8   13.35    0.67
  -1  -3   8   12.91    0.86
  -1  -3   8   12.05    0.74
   1   3  -8   13.12    0.76
   1   3  -8   12.74    0.86
   1   3  -8   13.34    0.77
   1   3  -8   12.20    0.67
   0  -4   8    1.49    0.32
   0  -4   8    1.21    0.24
   0   4  -8    0.70    0.22
   0   4  -8    1.28    0.35
   0   4  -8    1.23    0.32
   0   4  -8    0.64    0.23
   0   4  -8    1.18    0.25
   1  -5   8    1.96    0.31
   1  -5   8    1.57    0.30
   1  -5   8    2.19    0.37
  -1   5  -8    1.70    0.35
  -1   5  -8    2.25    0.34
  -1   5  -8    1.63    0.29
  -1   5  -8    1.94    0.39
   2  -6   8    2.54    0.48
   2  -6   8    2.48    0.34
  -2   6  -8    2.59    0.44
  -2   6  -8    2.39    0.37
  -2   6  -8    2.32    0.35
  -2   6  -8    3.01    0.36
   3  -7   8    0.33    0.41
  -3   7  -8    1.13    0.40
  -3   7  -8    0.50    0.24
  -3   7  -8    0.18    0.26
   4  -8   8    3.02    0.70
  -4   8  -8    4.07    0.46
  -4   8  -8    3.48    0.54
  -4   8  -8    4.33    0.46
   5  -9   8    8.00    1.11
  -5   9  -8    8.08    0.63
  -5   9  -8    7.29    0.78
  -5   9  -8    8.53    0.66
 -10   4   8    0.28    0.31
 -10   4   8    0.38    0.26
  -9   3   8    2.43    0.35
  -9   3   8    2.37    0.48
  -9   3   8    2.29    0.34
  -8   2   8    8.90    0.60
  -8   2   8    8.45    0.64
  -8   2   8    9.14    0.80
  -7   1   8    8.41    0.65
  -7   1   8    8.13    0.75
  -7   1   8    8.99    0.60
  -6   0   8    0.43    0.23
  -6   0   8    0.10    0.26
  -6   0   8    0.67    0.24
  -6   0   8    0.32    0.24
   6   0  -8    0.15    0.20
  -5  -1   8    6.66    0.57
  -5  -1   8    7.45    0.59
  -5  -1   8    6.95    0.68
  -5  -1   8    6.83    0.52
   5   1  -8    7.29    0.61
  -4  -2   8    3.43    0.37
  -4  -2   8    3.57    0.49
  -4  -2   8    3.47    0.40
  -4  -2   8    3.52    0.33
   4   2  -8    3.24    0.46
   4   2  -8    3.46    0.42
  -3  -3   8   17.24    0.85
  -3  -3   8   15.78    1.06
  -3  -3   8   15.91    0.93
   3   3  -8   16.68    0.94
   3   3  -8   15.53    1.05
   3   3  -8   15.50    0.84
  -2  -4   8   11.85    0.75
  -2  -4   8   11.50    0.64
  -2  -4   8    9.71    0.65
  -2  -4   8   11.39    0.85
   2   4  -8   10.97    0.76
   2   4  -8   11.33    0.87
   2   4  -8   11.28    0.67
  -1  -5   8    2.22    0.31
  -1  -5   8    1.29    0.32
  -1  -5   8    1.91    0.40
   1   5  -8    2.20    0.32
   1   5  -8    2.34    0.43
   0  -6   8    5.76    0.58
   0  -6   8    5.73    0.55
   0  -6   8    5.84    0.61
   0   6  -8    5.78    0.55
   0   6  -8    5.47    0.64
   0   6  -8    5.49    0.48
   1  -7   8   12.34    0.97
   1  -7   8   11.58    0.81
  -1   7  -8   13.82    1.01
  -1   7  -8   12.82    0.77
  -1   7  -8   11.33    0.82
   2  -8   8   12.53    1.07
  -2   8  -8   11.50    0.79
  -2   8  -8   11.89    0.98
  -2   8  -8   11.80    0.82
   3  -9   8    0.93    0.52
  -3   9  -8    0.58    0.40
  -3   9  -8    0.95    0.35
  -3   9  -8    1.13    0.34
   4 -10   8    0.46    0.58
  -4  10  -8   -0.06    0.36
  -4  10  -8    0.32    0.35
 -10   2   8    5.43    0.70
 -10   2   8    4.95    0.54
 -10   2   8    3.62    0.50
  -9   1   8    6.42    0.74
  -9   1   8    3.10    0.45
  -9   1   8    4.74    0.51
  -8   0   8    9.06    0.67
  -8   0   8    9.65    0.73
  -8   0   8    8.04    0.85
  -7  -1   8    8.40    0.67
  -7  -1   8    7.39    0.78
  -7  -1   8    8.81    0.65
  -6  -2   8    0.82    0.30
  -6  -2   8    0.63    0.30
  -6  -2   8    1.50    0.46
   6   2  -8    0.05    0.27
   6   2  -8    0.80    0.32
  -5  -3   8    7.90    0.60
  -5  -3   8    7.31    0.80
  -5  -3   8    7.74    0.65
   5   3  -8    8.26    0.68
   5   3  -8    8.27    0.79
  -4  -4   8    6.88    0.57
  -4  -4   8    6.46    0.64
  -4  -4   8    6.41    0.71
   4   4  -8    6.24    0.61
   4   4  -8    6.99    0.72
  -3  -5   8   31.14    1.41
  -3  -5   8   30.23    1.77
  -3  -5   8   31.74    1.42
  -3  -5   8   29.44    1.57
   3   5  -8   31.15    1.42
   3   5  -8   28.37    1.55
   3   5  -8   32.88    1.80
  -2  -6   8    2.35    0.47
  -2  -6   8    2.25    0.44
   2   6  -8    2.81    0.43
   2   6  -8    2.16    0.50
   2   6  -8    2.37    0.39
  -1  -7   8   13.04    0.91
  -1  -7   8   13.21    0.95
   1   7  -8   12.77    1.03
   1   7  -8   12.34    0.81
   1   7  -8   12.54    0.87
   0  -8   8    5.61    0.72
   0   8  -8    5.19    0.61
   0   8  -8    5.42    0.71
   1  -9   8    0.37    0.43
  -1   9  -8    0.90    0.36
  -1   9  -8    0.98    0.47
   2 -10   8    0.33    0.48
  -2  10  -8   -0.02    0.31
  -2  10  -8    0.72    0.46
 -10   0   8    2.57    0.48
 -10   0   8    3.20    0.50
 -10   0   8    3.79    0.67
  -9  -1   8    5.81    0.60
  -9  -1   8    4.46    0.75
  -9  -1   8    4.39    0.59
  -8  -2   8    9.99    0.83
  -8  -2   8    9.70    0.78
  -8  -2   8    9.98    1.02
  -7  -3   8    3.10    0.65
  -7  -3   8    2.69    0.45
  -7  -3   8    3.01    0.44
   7   3  -8    2.61    0.49
  -6  -4   8    3.61    0.56
  -6  -4   8    4.03    0.67
   6   4  -8    4.60    0.68
   6   4  -8    3.75    0.56
  -5  -5   8   10.98    1.05
  -5  -5   8   10.33    0.84
   5   5  -8   11.76    1.02
   5   5  -8   11.12    0.88
  -4  -6   8    0.78    0.50
  -4  -6   8    0.45    0.37
   4   6  -8    0.96    0.35
   4   6  -8    1.41    0.50
  -3  -7   8    0.69    0.35
   3   7  -8    0.35    0.38
   3   7  -8    0.05    0.41
  -2  -8   8   10.92    0.89
  -2  -8   8   13.21    0.99
   2   8  -8   12.55    1.10
   2   8  -8   12.25    0.94
  -1  -9   8    0.46    0.43
   1   9  -8    1.42    0.54
   1   9  -8    0.16    0.33
   0 -10   8    1.81    0.60
   0  10  -8    1.52    0.47
   0  10  -8    1.72    0.59
 -10  -2   8    5.11    0.87
 -10  -2   8    5.35    0.68
  -9  -3   8    2.88    0.52
  -9  -3   8    1.81    0.61
  -8  -4   8   -0.08    0.29
  -8  -4   8    0.44    0.49
   8   4  -8    0.18    0.38
  -7  -5   8    2.75    0.72
  -7  -5   8    1.53    0.43
   7   5  -8    2.09    0.54
  -6  -6   8    2.00    0.61
  -6  -6   8    0.58    0.36
   6   6  -8    1.64    0.50
   6   6  -8    1.05    0.56
  -5  -7   8    8.00    0.84
  -5  -7   8    7.09    0.93
   5   7  -8    6.45    0.89
   5   7  -8    6.29    0.74
  -4  -8   8    3.96    0.66
   4   8  -8    4.65    0.68
   4   8  -8    5.10    0.82
  -3  -9   8    0.66    0.39
   3   9  -8    0.88    0.53
   3   9  -8    0.79    0.44
   2  10  -8    0.53    0.40
   2  10  -8    0.70    0.54
 -10  -4   8   -0.21    0.50
  -9  -5   8    5.81    0.95
  -9  -5   8    5.74    0.82
  -8  -6   8    0.83    0.51
  -8  -6   8    1.31    0.66
   8   6  -8    1.16    0.51
  -7  -7   8    0.74    0.59
  -7  -7   8    1.17    0.55
   7   7  -8    1.01    0.45
  -6  -8   8    2.76    0.65
   6   8  -8    1.08    0.53
  -5  -9   8    6.46    0.92
   5   9  -8   10.90    1.21
   5   9  -8    9.11    1.00
   4  10  -8    0.22    0.57
   4  10   9   -0.33    0.62
   5   9   9    1.38    0.64
   5   9   9   -0.08    0.42
  -5  -9  -9    1.65    0.57
   6   8   9    3.21    0.61
  -6  -8  -9    3.21    0.66
  -7  -7  -9    1.55    0.54
  -8  -6  -9    4.80    0.96
  -8  -6  -9    4.67    0.74
  -9  -5  -9    1.31    0.67
  -9  -5  -9    1.74    0.48
   2  10   9    1.46    0.66
   3   9   9    1.07    0.42
   3   9   9    0.00    0.51
   4   8   9    1.85    0.50
   4   8   9    1.79    0.66
  -4  -8  -9    2.06    0.53
   5   7   9    3.23    0.73
   5   7   9    4.73    0.67
  -5  -7  -9    5.02    0.70
   6   6   9    1.67    0.59
  -6  -6  -9    3.04    0.68
  -6  -6  -9    2.93    0.56
  -7  -5  -9   18.69    1.45
  -7  -5  -9   15.49    1.16
  -7  -5  -9   16.02    1.39
  -8  -4  -9    5.17    0.87
  -8  -4  -9    4.56    0.67
  -8  -4  -9    4.01    0.83
  -9  -3  -9    5.47    0.69
  -9  -3  -9    5.16    0.85
 -10  -2  -9    2.36    0.71
 -10  -2  -9    1.38    0.50
   0  10   9    1.50    0.64
   1   9   9    1.28    0.60
   2   8   9    6.75    0.88
   2   8   9    7.10    0.71
  -2  -8  -9    6.67    0.71
   3   7   9    6.14    0.84
   3   7   9    7.25    0.73
  -3  -7  -9    7.52    0.73
   4   6   9    4.76    0.59
   4   6   9    3.68    0.66
  -4  -6  -9    3.43    0.56
  -4  -6  -9    3.48    0.67
  -4  -6  -9    4.56    0.71
   5   5   9   36.05    2.14
  -5  -5  -9   33.04    1.87
  -5  -5  -9   41.06    2.21
   6   4   9   12.19    1.10
  -6  -4  -9   15.22    1.19
  -6  -4  -9   11.93    0.95
  -7  -3  -9    3.61    0.53
  -7  -3  -9    5.01    0.74
  -8  -2  -9    1.14    0.50
  -8  -2  -9    1.71    0.43
  -9  -1  -9    2.19    0.63
  -9  -1  -9    2.33    0.47
 -10   0  -9    1.06    0.38
 -10   0  -9    0.15    0.47
  -2  10   9    2.06    0.55
  -2  10   9    1.70    0.44
  -1   9   9    1.98    0.40
  -1   9   9    2.08    0.56
   0   8   9    3.59    0.61
   0   8   9    3.37    0.47
   1   7   9    5.11    0.71
   1   7   9    4.65    0.53
  -1  -7  -9    5.37    0.58
   2   6   9   51.46    2.14
   2   6   9   50.23    2.69
  -2  -6  -9   50.68    2.59
  -2  -6  -9   48.34    2.34
   3   5   9    5.16    0.72
   3   5   9    3.95    0.48
  -3  -5  -9    4.33    0.56
  -3  -5  -9    4.26    0.60
   4   4   9   10.17    0.92
   4   4   9   10.31    0.69
  -4  -4  -9   10.16    0.77
  -4  -4  -9   11.56    0.96
  -4  -4  -9    9.35    0.71
   5   3   9    2.64    0.54
  -5  -3  -9    2.61    0.42
  -5  -3  -9    3.30    0.45
  -5  -3  -9    3.89    0.61
   6   2   9   16.82    1.11
  -6  -2  -9   15.78    0.91
  -6  -2  -9   13.86    0.96
  -6  -2  -9   14.41    1.14
  -7  -1  -9    6.71    0.80
  -7  -1  -9    5.21    0.60
  -8   0  -9   14.95    0.91
  -8   0  -9   13.29    1.09
  -8   0  -9   12.73    0.92
  -9   1  -9    2.31    0.42
  -9   1  -9    1.72    0.52
 -10   2  -9    1.95    0.59
 -10   2  -9    1.52    0.41
  -4  10   9    0.24    0.33
  -4  10   9    0.61    0.40
   4 -10  -9   -0.25    0.54
  -3   9   9    1.06    0.44
  -3   9   9    0.58    0.31
   3  -9  -9   -0.12    0.39
  -2   8   9    6.59    0.57
  -2   8   9    5.46    0.69
  -1   7   9    5.35    0.50
  -1   7   9    4.49    0.64
   0   6   9   54.13    2.70
   0   6   9   50.95    2.16
   1   5   9   18.35    0.95
   1   5   9   18.44    1.25
  -1  -5  -9   17.23    1.04
  -1  -5  -9   21.69    1.23
   2   4   9   52.19    2.72
   2   4   9   52.59    2.19
  -2  -4  -9   57.21    2.73
  -2  -4  -9   54.18    2.42
   3   3   9   62.02    2.47
  -3  -3  -9   58.25    2.47
  -3  -3  -9   64.71    3.09
  -3  -3  -9   63.81    2.75
   4   2   9    6.84    0.51
   4   2   9    6.72    0.68
  -4  -2  -9    6.80    0.60
  -4  -2  -9    7.71    0.57
  -4  -2  -9    7.78    0.73
   5   1   9    1.06    0.35
  -5  -1  -9    0.64    0.25
  -5  -1  -9    1.29    0.43
  -6   0  -9   31.02    1.54
  -6   0  -9   32.44    1.41
  -6   0  -9   28.24    1.74
  -7   1  -9    4.98    0.64
  -7   1  -9    5.44    0.54
  -7   1  -9    4.43    0.47
  -8   2  -9    0.78    0.29
  -8   2  -9    1.01    0.45
  -8   2  -9    1.25    0.32
  -9   3  -9    4.83    0.53
  -9   3  -9    5.00    0.53
  -9   3  -9    5.22    0.68
 -10   4  -9    0.50    0.43
 -10   4  -9    0.67    0.36
  -5   9   9    0.88    0.41
  -5   9   9    0.71    0.32
   5  -9  -9    0.64    0.64
  -4   8   9    2.54    0.37
  -4   8   9    2.41    0.48
   4  -8  -9    2.19    0.64
  -3   7   9    6.85    0.68
  -3   7   9    6.39    0.53
  -2   6   9   46.25    1.92
  -2   6   9   47.70    2.39
   2  -6  -9   47.26    2.05
  -1   5   9   18.17    1.12
  -1   5   9   18.05    0.96
  -1   5   9   17.97    1.12
  -1   5   9   16.70    0.87
   1  -5  -9   17.52    0.93
   1  -5  -9   17.30    0.98
   0   4   9  137.20    5.60
   0   4   9  142.99    6.29
   0   4   9  139.72    5.13
   0   4   9  125.37    6.26
   0  -4  -9  143.71    6.25
   1   3   9   49.13    1.91
   1   3   9   46.21    2.08
   1   3   9   45.05    2.35
  -1  -3  -9   47.51    2.10
  -1  -3  -9   44.82    1.87
  -1  -3  -9   49.42    2.34
   2   2   9   19.37    0.96
   2   2   9   22.13    1.24
  -2  -2  -9   21.27    0.98
  -2  -2  -9   21.46    1.24
  -2  -2  -9   20.45    1.09
   3   1   9    8.95    0.53
   3   1   9    8.64    0.74
  -3  -1  -9    8.52    0.61
  -3  -1  -9    8.62    0.73
  -3  -1  -9    8.16    0.55
  -3  -1  -9    9.27    0.64
   4   0   9    0.27    0.26
  -4   0  -9    0.24    0.23
  -4   0  -9    0.44    0.29
  -4   0  -9    0.11    0.22
  -4   0  -9    0.35    0.22
  -4   0  -9    0.41    0.27
   5  -1   9    1.08    0.29
  -5   1  -9    0.88    0.32
  -5   1  -9    1.10    0.28
  -5   1  -9    1.32    0.29
  -5   1  -9    1.15    0.26
  -5   1  -9    1.57    0.39
   6  -2   9   15.68    0.84
  -6   2  -9   14.95    0.80
  -6   2  -9   14.25    1.01
  -6   2  -9   14.11    0.86
  -7   3  -9    5.35    0.47
  -7   3  -9    4.99    0.49
  -7   3  -9    4.40    0.59
  -8   4  -9    4.12    0.58
  -8   4  -9    2.84    0.40
  -8   4  -9    3.46    0.41
  -9   5  -9    1.18    0.46
  -9   5  -9    1.85    0.37
  -6   8   9    3.03    0.36
  -6   8   9    2.92    0.47
   6  -8  -9    2.17    0.79
  -5   7   9    4.00    0.39
  -5   7   9    4.88    0.40
  -5   7   9    3.87    0.51
   5  -7  -9    4.14    0.79
  -4   6   9    3.28    0.44
  -4   6   9    3.61    0.35
   4  -6  -9    3.15    0.68
  -3   5   9    3.87    0.36
  -3   5   9    3.45    0.44
  -3   5   9    3.87    0.45
  -3   5   9    3.74    0.38
   3  -5  -9    3.85    0.34
  -2   4   9   49.54    2.51
  -2   4   9   53.30    2.25
  -2   4   9   51.67    2.52
  -2   4   9   52.74    2.04
   2  -4  -9   51.85    2.21
  -1   3   9   42.70    2.21
  -1   3   9   47.08    1.82
  -1   3   9   41.30    2.20
  -1   3   9   47.43    1.98
   1  -3  -9   44.08    1.96
   1  -3  -9   48.63    2.19
   0   2   9   67.53    2.59
   0   2   9   70.07    3.19
   0   2   9   64.01    2.83
   0   2   9   65.72    3.19
   0  -2  -9   66.62    3.18
   0  -2  -9   70.77    2.58
   1   1   9   25.86    1.33
   1   1   9   25.21    1.07
   1   1   9   23.44    1.18
  -1  -1  -9   24.26    1.06
  -1  -1  -9   23.08    1.32
  -1  -1  -9   23.64    1.16
   2   0   9    5.23    0.39
   2   0   9    5.27    0.51
  -2   0  -9    4.56    0.50
  -2   0  -9    5.37    0.43
  -2   0  -9    5.60    0.42
   3  -1   9    7.32    0.61
  -3   1  -9    7.81    0.65
  -3   1  -9    8.03    0.52
  -3   1  -9    9.23    0.68
  -3   1  -9    8.65    0.56
   4  -2   9    7.47    0.52
   4  -2   9    6.96    0.52
  -4   2  -9    7.87    0.66
  -4   2  -9    6.93    0.62
  -4   2  -9    7.13    0.52
  -4   2  -9    6.23    0.47
   5  -3   9    2.55    0.32
  -5   3  -9    2.21    0.41
  -5   3  -9    3.18    0.34
  -5   3  -9    2.94    0.42
  -5   3  -9    2.59    0.35
  -6   4  -9   12.68    0.92
  -6   4  -9   11.84    0.75
  -6   4  -9   12.99    0.71
  -7   5  -9   16.25    0.88
  -7   5  -9   18.07    0.93
  -7   5  -9   15.14    1.10
  -8   6  -9    4.75    0.61
  -8   6  -9    4.25    0.47
  -7   7   9    1.09    0.24
  -7   7   9    0.79    0.33
   7  -7  -9    0.75    0.63
  -6   6   9    2.45    0.27
  -6   6   9    2.62    0.29
  -6   6   9    2.50    0.41
   6  -6  -9    1.03    0.60
  -5   5   9   34.48    1.69
  -5   5   9   31.94    1.46
  -5   5   9   32.28    1.34
   5  -5  -9   31.80    2.07
  -4   4   9    9.40    0.58
  -4   4   9    9.27    0.57
  -4   4   9    9.19    0.52
  -4   4   9    9.30    0.69
  -4   4   9    8.05    0.67
   4  -4  -9    9.54    0.50
   4  -4  -9   10.11    0.91
  -3   3   9   61.95    2.33
  -3   3   9   59.84    2.55
  -3   3   9   61.48    2.87
  -3   3   9   60.75    2.87
  -3   3   9   59.18    2.56
   3  -3  -9   60.77    2.52
  -2   2   9   17.91    0.99
  -2   2   9   19.44    0.99
  -2   2   9   21.26    1.14
  -2   2   9   22.09    1.15
  -2   2   9   19.90    0.90
   2  -2  -9   20.44    1.08
   2  -2  -9   20.15    0.98
  -1   1   9   22.99    1.25
  -1   1   9   23.95    1.12
  -1   1   9   22.05    1.25
  -1   1   9   23.02    1.02
   1  -1  -9   22.48    1.23
   1  -1  -9   22.26    0.98
   1  -1  -9   24.88    1.12
   0   0   9   -0.08    0.15
   0   0   9   -0.36    0.22
   0   0   9   -0.01    0.20
   0   0   9   -0.19    0.17
   0   0  -9   -0.09    0.14
   0   0  -9   -0.33    0.23
   0   0  -9    0.08    0.18
   1  -1   9   21.79    1.14
   1  -1   9   23.79    1.04
   1  -1   9   24.22    1.30
  -1   1  -9   24.86    1.32
  -1   1  -9   22.91    1.03
  -1   1  -9   25.09    1.15
   2  -2   9   19.37    1.10
   2  -2   9   19.92    1.01
  -2   2  -9   21.24    1.18
  -2   2  -9   18.86    1.14
  -2   2  -9   20.60    0.92
  -2   2  -9   20.50    1.01
   3  -3   9   53.98    2.72
   3  -3   9   57.92    2.50
  -3   3  -9   59.03    2.84
  -3   3  -9   61.26    2.84
  -3   3  -9   60.58    2.31
  -3   3  -9   62.13    2.54
   4  -4   9    8.85    0.57
  -4   4  -9    8.53    0.61
  -4   4  -9    8.85    0.54
  -4   4  -9    9.66    0.72
  -4   4  -9    8.90    0.72
  -5   5  -9   33.82    1.46
  -5   5  -9   34.58    1.59
  -5   5  -9   34.12    1.81
  -6   6  -9    2.22    0.32
  -6   6  -9    1.99    0.35
  -6   6  -9    2.86    0.48
  -7   7  -9    0.43    0.28
  -7   7  -9    0.81    0.39
  -8   6   9    4.28    0.38
  -8   6   9    4.34    0.51
   8  -6  -9    4.52    0.91
  -7   5   9   15.79    1.03
  -7   5   9   16.82    0.79
  -7   5   9   17.44    0.83
   7  -5  -9   15.95    1.41
  -6   4   9   13.60    0.72
  -6   4   9   11.99    0.85
  -6   4   9   13.28    0.65
   6  -4  -9   11.05    1.09
  -5   3   9    2.85    0.39
  -5   3   9    3.12    0.30
  -5   3   9    2.58    0.31
  -5   3   9    2.39    0.30
  -5   3   9    2.44    0.37
   5  -3  -9    2.29    0.25
   5  -3  -9    2.15    0.51
  -4   2   9    5.85    0.56
  -4   2   9    6.59    0.48
  -4   2   9    7.24    0.50
  -4   2   9    7.06    0.45
  -4   2   9    7.57    0.59
   4  -2  -9    8.27    0.69
   4  -2  -9    6.70    0.47
  -3   1   9    7.78    0.63
  -3   1   9    8.06    0.55
  -3   1   9    8.84    0.50
  -3   1   9    7.30    0.60
  -3   1   9    8.76    0.55
   3  -1  -9    8.02    0.57
   3  -1  -9    8.12    0.53
   3  -1  -9    7.33    0.59
  -2   0   9    5.06    0.41
  -2   0   9    4.71    0.47
  -2   0   9    5.13    0.49
  -2   0   9    4.59    0.41
   2   0  -9    5.38    0.39
   2   0  -9    4.39    0.39
   2   0  -9    5.16    0.50
  -1  -1   9   24.30    1.18
  -1  -1   9   23.53    1.15
  -1  -1   9   22.59    1.30
  -1  -1   9   26.09    1.06
   1   1  -9   22.97    1.17
   1   1  -9   23.09    1.04
   1   1  -9   25.01    1.17
   1   1  -9   24.62    1.31
   0  -2   9   67.69    2.62
   0  -2   9   69.12    2.89
   0  -2   9   69.82    3.23
   0   2  -9   64.49    2.87
   0   2  -9   68.32    3.27
   0   2  -9   67.75    2.89
   0   2  -9   72.24    3.25
   0   2  -9   68.53    2.63
   1  -3   9   45.51    2.19
   1  -3   9   44.40    1.97
  -1   3  -9   46.05    2.22
  -1   3  -9   43.31    1.98
  -1   3  -9   45.15    1.99
  -1   3  -9   45.29    2.21
  -1   3  -9   43.22    1.80
   2  -4   9   51.97    2.43
   2  -4   9   49.48    2.22
  -2   4  -9   52.21    2.52
  -2   4  -9   53.16    2.26
  -2   4  -9   54.08    2.53
  -2   4  -9   49.67    2.24
  -2   4  -9   48.66    2.03
   3  -5   9    4.61    0.41
  -3   5  -9    3.50    0.38
  -3   5  -9    4.44    0.43
  -3   5  -9    3.50    0.47
  -3   5  -9    3.46    0.39
  -3   5  -9    3.83    0.47
  -4   6  -9    4.57    0.43
  -4   6  -9    3.49    0.42
  -4   6  -9    4.41    0.53
  -5   7  -9    4.10    0.58
  -5   7  -9    4.77    0.47
  -5   7  -9    4.11    0.43
  -6   8  -9    3.01    0.39
  -6   8  -9    4.13    0.46
  -6   8  -9    2.78    0.52
  -9   5   9    1.68    0.30
  -9   5   9    2.07    0.43
  -8   4   9    5.21    0.43
  -8   4   9    4.48    0.53
  -8   4   9    3.61    0.38
   8  -4  -9    4.51    0.81
  -7   3   9    4.59    0.45
  -7   3   9    4.54    0.41
  -7   3   9    5.66    0.58
   7  -3  -9    4.91    0.74
  -6   2   9   14.85    0.74
  -6   2   9   13.77    0.95
  -6   2   9   14.25    0.81
   6  -2  -9   13.70    0.75
   6  -2  -9   15.76    1.14
  -5   1   9    0.80    0.23
  -5   1   9    1.39    0.26
  -5   1   9    0.70    0.22
  -5   1   9    0.82    0.28
  -5   1   9    1.02    0.32
   5  -1  -9    1.78    0.38
   5  -1  -9    0.59    0.23
  -4   0   9    0.70    0.30
  -4   0   9    0.29    0.21
  -4   0   9    0.35    0.22
  -4   0   9    0.32    0.20
  -4   0   9    0.40    0.26
   4   0  -9    0.29    0.20
   4   0  -9    0.40    0.21
   4   0  -9    0.35    0.25
  -3  -1   9    7.66    0.67
  -3  -1   9    8.41    0.60
  -3  -1   9    8.94    0.57
  -3  -1   9    7.68    0.52
   3   1  -9    9.17    0.67
   3   1  -9    8.04    0.59
  -2  -2   9   19.79    0.94
  -2  -2   9   20.05    1.19
  -2  -2   9   21.26    1.07
   2   2  -9   19.19    1.18
   2   2  -9   21.07    0.95
   2   2  -9   20.65    1.05
  -1  -3   9   47.05    2.09
  -1  -3   9   46.60    1.88
  -1  -3   9   45.39    2.31
   1   3  -9   46.09    1.88
   1   3  -9   48.47    2.35
   1   3  -9   46.53    2.09
   0  -4   9  135.10    6.26
   0  -4   9  133.41    5.62
   0  -4   9  134.04    6.53
   0   4  -9  139.21    6.31
   0   4  -9  138.59    5.15
   0   4  -9  148.29    5.64
   1  -5   9   17.67    1.11
   1  -5   9   18.03    1.03
  -1   5  -9   15.83    1.11
  -1   5  -9   18.94    1.14
  -1   5  -9   17.13    0.98
  -1   5  -9   17.40    0.98
   2  -6   9   46.31    2.55
   2  -6   9   43.93    2.08
  -2   6  -9   46.91    2.40
  -2   6  -9   48.55    1.95
  -2   6  -9   48.06    2.14
   3  -7   9    6.99    0.84
  -3   7  -9    7.08    0.60
  -3   7  -9    7.26    0.58
  -3   7  -9    7.90    0.74
   4  -8   9    2.30    0.62
  -4   8  -9    1.67    0.35
  -4   8  -9    1.77    0.45
  -4   8  -9    1.61    0.35
  -5   9  -9    0.81    0.33
  -5   9  -9    0.35    0.37
  -5   9  -9    1.15    0.36
 -10   4   9    0.70    0.31
  -9   3   9    6.08    0.54
  -9   3   9    5.75    0.68
  -8   2   9    1.58    0.42
  -8   2   9    1.52    0.32
  -8   2   9    1.21    0.30
  -7   1   9    5.19    0.61
  -7   1   9    4.91    0.44
  -7   1   9    5.02    0.50
  -6   0   9   31.70    1.54
  -6   0   9   29.44    1.73
  -6   0   9   32.10    1.40
  -6   0   9   30.44    1.53
   6   0  -9   32.69    1.52
  -5  -1   9    1.35    0.31
  -5  -1   9    1.38    0.30
  -5  -1   9    0.85    0.28
  -5  -1   9    1.44    0.40
   5   1  -9    1.15    0.30
   5   1  -9    0.72    0.30
  -4  -2   9    6.68    0.51
  -4  -2   9    6.72    0.58
  -4  -2   9    7.58    0.71
  -4  -2   9    6.65    0.45
   4   2  -9    7.93    0.70
   4   2  -9    6.48    0.57
  -3  -3   9   57.33    2.96
  -3  -3   9   59.18    2.41
  -3  -3   9   61.01    2.67
   3   3  -9   64.91    3.00
   3   3  -9   59.44    2.65
   3   3  -9   59.89    2.40
  -2  -4   9   51.10    2.12
  -2  -4   9   50.77    2.49
  -2  -4   9   58.81    2.42
  -2  -4   9   54.65    2.65
   2   4  -9   55.62    2.15
   2   4  -9   54.34    2.38
   2   4  -9   43.60    2.60
  -1  -5   9   19.01    1.19
  -1  -5   9   19.28    1.07
  -1  -5   9   18.80    1.05
   1   5  -9   18.50    0.95
   1   5  -9   16.85    1.22
   0  -6   9   50.30    2.31
   0  -6   9   54.90    2.63
   0  -6   9   50.33    2.52
   0   6  -9   48.79    2.10
   0   6  -9   51.99    2.33
   0   6  -9   45.59    2.57
   1  -7   9    4.00    0.59
  -1   7  -9    5.32    0.56
  -1   7  -9    3.64    0.57
  -1   7  -9    5.09    0.50
   2  -8   9    7.08    0.86
  -2   8  -9    4.41    0.65
  -2   8  -9    5.64    0.59
  -2   8  -9    5.63    0.54
   3  -9   9    0.80    0.52
  -3   9  -9    0.80    0.45
  -3   9  -9    0.94    0.34
  -3   9  -9    1.12    0.37
   4 -10   9    0.14    0.54
  -4  10  -9   -0.13    0.41
  -4  10  -9    0.51    0.33
 -10   2   9    1.39    0.37
 -10   2   9    1.87    0.41
 -10   2   9    2.30    0.56
  -9   1   9    2.11    0.42
  -9   1   9    1.36    0.50
  -9   1   9    1.99    0.39
  -8   0   9   13.52    1.09
  -8   0   9   14.19    0.85
  -8   0   9   12.93    0.91
  -7  -1   9    4.87    0.69
  -7  -1   9    4.69    0.57
  -7  -1   9    5.55    0.53
   7   1  -9    5.23    0.55
  -6  -2   9   14.30    0.94
  -6  -2   9   16.27    0.90
  -6  -2   9   13.65    1.14
   6   2  -9   15.10    0.97
  -5  -3   9    3.09    0.47
  -5  -3   9    2.59    0.38
  -5  -3   9    2.20    0.53
   5   3  -9    2.65    0.50
   5   3  -9    2.52    0.41
  -4  -4   9   10.15    0.76
  -4  -4   9   10.09    0.92
  -4  -4   9    8.82    0.66
   4   4  -9    9.65    0.77
   4   4  -9   10.28    0.94
  -3  -5   9    3.06    0.49
  -3  -5   9    4.07    0.59
  -3  -5   9    4.03    0.43
   3   5  -9    3.14    0.47
   3   5  -9    3.83    0.59
   3   5  -9    3.65    0.44
  -2  -6   9   48.41    2.28
  -2  -6   9   49.85    2.53
   2   6  -9   45.10    2.27
   2   6  -9   46.16    2.55
   2   6  -9   49.94    2.08
  -1  -7   9    4.29    0.58
  -1  -7   9    5.83    0.59
   1   7  -9    3.36    0.65
   1   7  -9    5.11    0.59
   0  -8   9    2.91    0.54
   0   8  -9    1.49    0.51
   0   8  -9    2.34    0.47
   1  -9   9    1.55    0.56
  -1   9  -9    2.37    0.45
  -1   9  -9    1.84    0.55
   2 -10   9    1.90    0.62
  -2  10  -9    1.75    0.43
  -2  10  -9    2.00    0.58
 -10   0   9    0.75    0.40
 -10   0   9    0.56    0.35
 -10   0   9    0.96    0.52
  -9  -1   9    1.55    0.58
  -9  -1   9    2.26    0.45
  -9  -1   9    1.58    0.42
  -8  -2   9    0.86    0.46
  -8  -2   9    1.51    0.42
  -8  -2   9    1.14    0.35
  -7  -3   9    5.37    0.63
  -7  -3   9    5.09    0.74
   7   3  -9    4.40    0.61
  -6  -4   9   11.51    0.97
  -6  -4   9   15.57    1.20
   6   4  -9   13.31    0.97
  -5  -5   9   40.48    2.16
  -5  -5   9   35.63    1.89
   5   5  -9   33.18    2.06
   5   5  -9   33.84    1.86
  -4  -6   9    4.02    0.71
  -4  -6   9    4.57    0.59
   4   6  -9    3.10    0.63
   4   6  -9    3.82    0.59
  -3  -7   9    6.09    0.72
   3   7  -9    7.38    0.77
   3   7  -9    7.10    0.86
  -2  -8   9    5.90    0.66
  -2  -8   9    6.26    0.72
   2   8  -9    5.74    0.82
   2   8  -9    5.37    0.67
   1   9  -9    2.89    0.53
   1   9  -9    1.53    0.59
   0  10  -9    2.60    0.53
   0  10  -9    2.56    0.62
 -10  -2   9    2.27    0.70
 -10  -2   9    1.28    0.44
  -9  -3   9    5.71    0.91
  -9  -3   9    6.89    0.77
  -8  -4   9    4.81    0.79
  -8  -4   9    4.00    0.60
   8   4  -9    3.39    0.62
  -7  -5   9   16.10    1.44
  -7  -5   9   15.24    1.12
   7   5  -9   15.64    1.16
  -6  -6   9    2.77    0.52
  -6  -6   9    2.57    0.65
   6   6  -9    2.68    0.57
  -5  -7   9    5.42    0.72
   5   7  -9    4.12    0.62
   5   7  -9    4.15    0.75
  -4  -8   9    2.93    0.58
   4   8  -9    2.23    0.64
   4   8  -9    1.42    0.44
  -3  -9   9    0.48    0.37
   3   9  -9    1.03    0.47
   3   9  -9    1.28    0.56
   2  10  -9    1.31    0.61
   2  10  -9    2.23    0.52
  -9  -5   9    1.44    0.56
  -9  -5   9    2.09    0.80
  -8  -6   9    5.24    0.78
  -8  -6   9    4.11    0.86
   8   6  -9    5.37    0.75
  -7  -7   9    0.98    0.53
   7   7  -9    0.65    0.49
  -6  -8   9    3.12    0.69
   6   8  -9    3.05    0.62
  -5  -9   9    0.49    0.53
   5   9  -9    0.31    0.48
   5   9  -9    0.78    0.62
   4  10  -9    0.02    0.55
   5   9  10    3.67    0.85
  -5  -9 -10    4.65    0.74
  -6  -8 -10    1.19    0.47
  -7  -7 -10    1.02    0.46
  -8  -6 -10    0.67    0.59
  -8  -6 -10    0.72    0.48
  -9  -5 -10    1.64    0.56
  -9  -5 -10    0.72    0.74
   2  10  10    0.40    0.53
   3   9  10    0.10    0.60
   4   8  10    1.77    0.62
  -4  -8 -10    1.72    0.51
   5   7  10    2.08    0.66
  -5  -7 -10    2.53    0.53
   6   6  10    7.34    0.92
  -6  -6 -10    7.50    1.06
  -6  -6 -10    5.81    0.93
  -6  -6 -10    5.99    0.73
  -7  -5 -10    1.27    0.65
  -7  -5 -10    1.33    0.48
  -7  -5 -10    1.08    0.63
  -8  -4 -10    0.71    0.44
  -8  -4 -10    1.92    0.61
  -9  -3 -10    2.84    0.53
  -9  -3 -10    2.91    0.77
 -10  -2 -10    1.26    0.58
 -10  -2 -10    0.54    0.42
   0  10  10    0.01    0.50
   1   9  10    0.25    0.53
   2   8  10    9.53    1.03
  -2  -8 -10    9.22    0.86
   3   7  10    1.62    0.58
  -3  -7 -10    1.18    0.38
   4   6  10    5.75    0.78
  -4  -6 -10    4.73    0.65
  -4  -6 -10    5.44    0.82
  -4  -6 -10    5.94    0.82
   5   5  10    8.73    0.95
  -5  -5 -10    8.71    0.84
  -5  -5 -10    9.61    0.98
   6   4  10   16.28    1.26
  -6  -4 -10   15.27    1.28
  -6  -4 -10   16.93    1.15
  -7  -3 -10    3.39    0.65
  -7  -3 -10    2.91    0.51
  -8  -2 -10    6.89    0.72
  -8  -2 -10    5.74    0.84
  -9  -1 -10    1.93    0.64
  -9  -1 -10    2.16    0.49
 -10   0 -10    0.33    0.50
 -10   0 -10    0.33    0.36
  -2  10  10    0.49    0.39
  -2  10  10    0.29    0.43
  -1   9  10    0.24    0.44
  -1   9  10    0.28    0.36
   0   8  10    7.57    0.85
   0   8  10    7.51    0.67
   1   7  10    1.69    0.53
   1   7  10    3.27    0.46
  -1  -7 -10    2.39    0.40
   2   6  10    5.67    0.54
   2   6  10    3.94    0.69
  -2  -6 -10    4.92    0.64
  -2  -6 -10    6.31    0.73
  -2  -6 -10    3.94    0.55
   3   5  10    8.63    0.67
   3   5  10    8.52    0.89
  -3  -5 -10   10.37    0.91
  -3  -5 -10    9.36    0.74
   4   4  10   20.46    1.37
   4   4  10   19.88    1.06
  -4  -4 -10   20.99    1.22
  -4  -4 -10   19.96    1.37
   5   3  10   18.48    1.26
  -5  -3 -10   16.89    0.99
  -5  -3 -10   18.35    1.28
  -5  -3 -10   17.00    1.10
  -6  -2 -10   12.89    1.06
  -6  -2 -10   11.37    0.84
  -7  -1 -10   10.36    0.80
  -7  -1 -10   11.92    1.02
  -8   0 -10    0.67    0.47
  -8   0 -10    0.16    0.29
  -9   1 -10    1.95    0.42
  -9   1 -10    2.05    0.60
 -10   2 -10    0.45    0.31
 -10   2 -10    1.18    0.51
  -3   9  10    0.67    0.45
  -3   9  10    0.83    0.34
   3  -9 -10    0.25    0.58
  -2   8  10    7.14    0.79
  -2   8  10    8.34    0.65
  -1   7  10    3.40    0.44
  -1   7  10    3.84    0.61
   0   6  10   31.47    1.87
   0   6  10   34.85    1.51
   0  -6 -10   32.98    1.61
   1   5  10   11.39    0.98
   1   5  10   10.67    0.70
  -1  -5 -10   12.14    0.77
  -1  -5 -10   10.61    0.88
   2   4  10   13.10    1.05
   2   4  10   13.27    0.77
  -2  -4 -10   13.25    0.87
  -2  -4 -10   13.84    1.00
   3   3  10    1.24    0.40
   3   3  10    0.92    0.26
  -3  -3 -10    0.81    0.27
  -3  -3 -10    0.84    0.27
  -3  -3 -10    1.83    0.43
   4   2  10    4.31    0.43
   4   2  10    6.22    0.66
  -4  -2 -10    4.17    0.48
  -4  -2 -10    5.66    0.65
  -4  -2 -10    3.77    0.42
   5   1  10    3.26    0.50
  -5  -1 -10    4.07    0.57
  -5  -1 -10    3.35    0.43
  -6   0 -10   13.23    1.05
  -6   0 -10   11.34    0.76
  -6   0 -10   13.05    0.85
  -7   1 -10   10.71    0.74
  -7   1 -10   10.96    0.96
  -7   1 -10   11.05    0.79
  -8   2 -10    7.01    0.65
  -8   2 -10    5.71    0.73
  -8   2 -10    6.28    0.59
  -9   3 -10    3.05    0.61
  -9   3 -10    2.55    0.43
  -9   3 -10    3.06    0.47
  -5   9  10    3.45    0.58
  -5   9  10    3.25    0.44
   5  -9 -10    3.12    0.79
  -4   8  10    0.83    0.32
  -4   8  10    1.01    0.41
   4  -8 -10    1.53    0.66
  -3   7  10    1.06    0.30
  -3   7  10    1.55    0.43
  -2   6  10    4.12    0.43
  -2   6  10    3.52    0.53
   2  -6 -10    4.46    0.42
  -1   5  10   11.09    0.84
  -1   5  10    9.59    0.71
  -1   5  10   12.68    0.89
  -1   5  10    9.87    0.65
   1  -5 -10   10.02    0.68
   1  -5 -10   11.06    0.74
   1  -5 -10   11.65    0.77
   0   4  10    7.72    0.74
   0   4  10    8.63    0.63
   0   4  10    8.89    0.60
   0  -4 -10    8.27    0.67
   1   3  10   22.72    1.08
   1   3  10   23.29    1.36
  -1  -3 -10   25.46    1.21
  -1  -3 -10   21.97    1.07
  -1  -3 -10   24.24    1.37
   2   2  10   30.71    1.38
   2   2  10   34.12    1.75
  -2  -2 -10   31.01    1.52
  -2  -2 -10   32.35    1.39
  -2  -2 -10   33.05    1.75
   3   1  10    3.42    0.46
   3   1  10    3.26    0.34
  -3  -1 -10    3.54    0.38
  -3  -1 -10    3.58    0.49
  -3  -1 -10    2.94    0.40
   4   0  10    1.24    0.33
  -4   0 -10    0.73    0.23
  -4   0 -10    1.11    0.36
   5  -1  10    3.46    0.43
  -5   1 -10    4.05    0.45
  -5   1 -10    2.71    0.46
  -5   1 -10    3.92    0.40
  -5   1 -10    4.42    0.45
  -5   1 -10    3.28    0.47
   6  -2  10   12.86    0.78
  -6   2 -10   14.55    0.76
  -6   2 -10   11.25    0.78
  -6   2 -10   10.70    0.93
  -7   3 -10    2.32    0.51
  -7   3 -10    3.01    0.40
  -7   3 -10    2.91    0.41
  -8   4 -10    1.05    0.29
  -8   4 -10    0.72    0.32
  -8   4 -10    0.86    0.42
  -9   5 -10    3.24    0.57
  -9   5 -10    2.61    0.42
  -6   8  10    2.08    0.44
  -6   8  10    2.06    0.34
   6  -8 -10    2.17    0.79
  -5   7  10    1.88    0.32
  -5   7  10    1.30    0.41
  -5   7  10    1.48    0.27
   5  -7 -10    1.44    0.64
  -4   6  10    5.54    0.58
  -4   6  10    4.23    0.41
   4  -6 -10    5.81    0.86
  -3   5  10    8.57    0.56
  -3   5  10    8.92    0.74
  -3   5  10    9.26    0.60
   3  -5 -10    8.71    0.54
  -2   4  10   11.79    0.67
  -2   4  10   12.28    0.85
  -2   4  10   11.86    0.72
  -2   4  10   11.34    0.82
   2  -4 -10   12.20    0.69
  -1   3  10   22.16    1.10
  -1   3  10   21.62    1.24
  -1   3  10   21.59    1.01
  -1   3  10   21.02    1.25
   1  -3 -10   23.36    1.22
   1  -3 -10   22.34    1.09
   0   2  10  238.82   10.93
   0   2  10  254.08    9.75
   0   2  10  251.73    8.95
   0  -2 -10  247.90   10.92
   0  -2 -10  244.33    8.92
   0  -2 -10  237.53    9.73
   1   1  10   32.54    1.54
   1   1  10   34.79    1.73
   1   1  10   32.84    1.38
  -1  -1 -10   34.34    1.54
  -1  -1 -10   31.28    1.38
  -1  -1 -10   32.26    1.72
   2   0  10   46.60    1.87
   2   0  10   49.13    2.33
  -2   0 -10   45.60    1.88
  -2   0 -10   46.19    2.06
  -2   0 -10   45.84    2.32
   3  -1  10    3.40    0.42
  -3   1 -10    3.46    0.43
  -3   1 -10    3.06    0.35
  -3   1 -10    3.27    0.38
  -3   1 -10    4.02    0.49
   4  -2  10    4.96    0.45
   4  -2  10    4.42    0.42
  -4   2 -10    3.53    0.37
  -4   2 -10    4.09    0.52
  -4   2 -10    4.32    0.50
  -4   2 -10    4.47    0.45
   5  -3  10   15.41    0.86
  -5   3 -10   16.12    0.84
  -5   3 -10   15.56    0.90
  -5   3 -10   17.09    1.08
  -6   4 -10   16.60    1.10
  -6   4 -10   14.09    0.89
  -6   4 -10   16.97    0.87
  -7   5 -10    0.76    0.38
  -7   5 -10    0.71    0.26
  -7   5 -10    1.21    0.33
  -8   6 -10    0.25    0.35
  -8   6 -10   -0.27    0.28
  -7   7  10    0.80    0.27
  -7   7  10    0.41    0.32
   7  -7 -10    0.34    0.48
  -6   6  10    5.99    0.62
  -6   6  10    5.92    0.46
  -6   6  10    7.14    0.47
   6  -6 -10    6.46    0.95
  -5   5  10    9.07    0.73
  -5   5  10    8.94    0.57
  -5   5  10    8.51    0.53
   5  -5 -10    7.74    0.94
  -4   4  10   17.85    1.12
  -4   4  10   19.50    1.00
  -4   4  10   19.87    0.91
  -4   4  10   20.16    1.01
  -4   4  10   19.85    1.16
   4  -4 -10   20.45    0.93
   4  -4 -10   18.62    1.36
  -3   3  10    0.96    0.30
  -3   3  10    0.80    0.22
  -3   3  10    0.74    0.23
  -3   3  10    1.14    0.30
  -3   3  10    1.10    0.23
   3  -3 -10    0.95    0.21
  -2   2  10   30.86    1.32
  -2   2  10   32.16    1.63
  -2   2  10   32.48    1.65
  -2   2  10   31.29    1.46
  -2   2  10   31.09    1.46
   2  -2 -10   30.98    1.58
   2  -2 -10   31.86    1.44
  -1   1  10   33.16    1.68
  -1   1  10   34.03    1.69
  -1   1  10   34.17    1.51
  -1   1  10   32.51    1.36
   1  -1 -10   28.89    1.64
   1  -1 -10   31.74    1.32
   0   0  10    6.64    0.47
   0   0  10    6.35    0.50
   0   0  10    6.17    0.52
   0   0  10    6.79    0.61
   0   0 -10    7.02    0.46
   0   0 -10    7.10    0.62
   0   0 -10    6.52    0.49
   1  -1  10   32.39    1.67
   1  -1  10   32.02    1.36
   1  -1  10   32.65    1.51
  -1   1 -10   31.54    1.35
  -1   1 -10   33.69    1.72
  -1   1 -10   31.31    1.50
   2  -2  10   30.33    1.60
  -2   2 -10   31.43    1.33
  -2   2 -10   31.11    1.46
  -2   2 -10   31.92    1.65
  -2   2 -10   30.66    1.64
   3  -3  10    0.79    0.23
   3  -3  10    1.11    0.25
  -3   3 -10    1.17    0.33
  -3   3 -10    0.96    0.30
  -3   3 -10    1.67    0.27
  -3   3 -10    0.78    0.26
   4  -4  10   19.86    1.01
  -4   4 -10   20.25    1.20
  -4   4 -10   18.64    1.04
  -4   4 -10   19.50    0.95
  -5   5 -10    8.00    0.58
  -5   5 -10    7.83    0.75
  -5   5 -10    8.16    0.59
  -6   6 -10    6.54    0.68
  -6   6 -10    6.27    0.53
  -6   6 -10    5.83    0.51
  -7   7 -10    1.04    0.33
  -7   7 -10    0.30    0.38
  -8   6  10    0.14    0.21
  -8   6  10    0.33    0.33
   8  -6 -10   -0.23    0.53
  -7   5  10    1.38    0.27
  -7   5  10    1.00    0.23
  -7   5  10    1.25    0.36
   7  -5 -10    0.58    0.52
  -6   4  10   15.86    1.00
  -6   4  10   15.86    0.77
  -6   4  10   14.46    0.84
   6  -4 -10   15.16    1.24
  -5   3  10   15.12    0.86
  -5   3  10   15.88    0.78
  -5   3  10   18.22    1.03
  -5   3  10   15.82    0.87
  -5   3  10   15.87    0.99
   5  -3 -10   15.82    1.19
   5  -3 -10   16.34    0.80
  -4   2  10    4.67    0.37
  -4   2  10    4.93    0.50
  -4   2  10    4.63    0.42
  -4   2  10    3.95    0.46
  -4   2  10    4.43    0.41
   4  -2 -10    4.56    0.55
   4  -2 -10    3.68    0.36
  -3   1  10    3.05    0.40
  -3   1  10    3.01    0.32
  -3   1  10    3.45    0.36
  -3   1  10    3.34    0.36
  -3   1  10    2.96    0.42
   3  -1 -10    3.04    0.39
   3  -1 -10    3.51    0.39
   3  -1 -10    2.63    0.33
  -2   0  10   46.57    1.80
  -2   0  10   45.20    1.96
  -2   0  10   43.54    2.21
   2   0 -10   42.63    2.19
  -1  -1  10   31.00    1.35
  -1  -1  10   31.38    1.51
  -1  -1  10   32.99    1.69
  -1  -1  10   33.63    1.50
   1   1 -10   32.74    1.35
   1   1 -10   32.12    1.69
   1   1 -10   31.54    1.49
   0  -2  10  242.65    9.99
   0  -2  10  253.03    9.16
   0  -2  10  230.47   11.18
   0   2 -10  251.06   11.73
   0   2 -10  252.68   10.00
   0   2 -10  259.88   10.00
   0   2 -10  257.94    9.17
   0   2 -10  268.63   11.23
   1  -3  10   23.72    1.27
  -1   3 -10   22.16    1.14
  -1   3 -10   22.85    1.30
  -1   3 -10   23.02    1.30
  -1   3 -10   23.01    1.17
  -1   3 -10   21.76    1.03
   2  -4  10   11.81    0.82
   2  -4  10   12.17    0.76
  -2   4 -10   13.32    0.80
  -2   4 -10   12.89    0.89
  -2   4 -10   14.43    0.93
  -2   4 -10   14.22    0.81
   3  -5  10    9.28    0.62
  -3   5 -10    8.87    0.64
  -3   5 -10    9.28    0.76
  -3   5 -10    8.14    0.58
  -3   5 -10    9.79    0.70
  -4   6 -10    4.80    0.50
  -4   6 -10    5.33    0.48
  -4   6 -10    4.83    0.60
  -5   7 -10    1.19    0.32
  -5   7 -10    1.89    0.45
  -5   7 -10    1.58    0.32
  -6   8 -10    2.19    0.35
  -6   8 -10    2.04    0.40
  -6   8 -10    2.42    0.51
  -9   5  10    3.25    0.53
  -9   5  10    2.84    0.38
  -8   4  10    1.48    0.30
  -8   4  10    0.79    0.24
  -8   4  10    0.49    0.35
   8  -4 -10    0.98    0.54
  -7   3  10    2.91    0.36
  -7   3  10    2.83    0.46
  -7   3  10    2.44    0.33
   7  -3 -10    2.42    0.59
  -6   2  10   12.29    0.93
  -6   2  10   13.80    0.73
  -6   2  10   13.51    0.80
   6  -2 -10   12.81    1.03
  -5   1  10    3.24    0.36
  -5   1  10    3.38    0.46
  -5   1  10    2.95    0.37
  -5   1  10    3.06    0.37
  -5   1  10    3.41    0.46
   5  -1 -10    3.01    0.35
   5  -1 -10    3.64    0.50
  -4   0  10    0.79    0.30
  -4   0  10    0.60    0.26
  -4   0  10    1.25    0.26
  -4   0  10    1.01    0.26
  -4   0  10    0.97    0.30
   4   0 -10    0.90    0.27
   4   0 -10    0.70    0.24
   4   0 -10    0.39    0.22
  -3  -1  10    2.34    0.33
  -3  -1  10    3.50    0.34
  -3  -1  10    2.85    0.43
  -3  -1  10    2.57    0.33
   3   1 -10    3.23    0.43
   3   1 -10    3.16    0.38
  -2  -2  10   32.38    1.73
  -2  -2  10   31.68    1.38
  -2  -2  10   31.57    1.54
   2   2 -10   33.03    1.72
   2   2 -10   31.39    1.37
   2   2 -10   32.77    1.54
  -1  -3  10   22.54    1.05
  -1  -3  10   21.12    1.15
  -1  -3  10   22.36    1.30
   1   3 -10   22.81    1.31
   1   3 -10   22.58    1.05
   1   3 -10   23.01    1.16
   0  -4  10    9.82    0.77
   0  -4  10    8.23    0.63
   0   4 -10    9.89    0.78
   0   4 -10    9.40    0.61
   1  -5  10   11.29    0.82
  -1   5 -10   10.98    0.77
  -1   5 -10   10.92    0.76
  -1   5 -10   12.63    0.92
   2  -6  10    4.71    0.60
   2  -6  10    4.30    0.46
  -2   6 -10    3.67    0.43
  -2   6 -10    3.26    0.44
  -2   6 -10    4.87    0.59
  -3   7 -10    1.01    0.40
  -3   7 -10    1.09    0.34
  -3   7 -10    0.97    0.30
  -4   8 -10    1.06    0.35
  -4   8 -10    1.11    0.43
  -4   8 -10    1.16    0.30
  -5   9 -10    4.54    0.51
  -5   9 -10    3.80    0.63
  -5   9 -10    4.26    0.53
  -9   3  10    3.00    0.54
  -9   3  10    3.26    0.42
  -9   3  10    3.46    0.44
  -8   2  10    6.57    0.58
  -8   2  10    7.88    0.77
  -8   2  10    5.62    0.52
  -7   1  10   12.25    0.72
  -7   1  10   10.19    0.75
  -7   1  10   11.85    0.94
  -6   0  10   10.99    0.76
  -6   0  10   10.96    0.70
  -6   0  10   11.76    0.92
   6   0 -10   10.93    0.74
  -5  -1  10    3.30    0.41
  -5  -1  10    3.29    0.39
  -5  -1  10    3.17    0.49
   5   1 -10    2.91    0.43
   5   1 -10    3.21    0.41
  -4  -2  10    4.84    0.49
  -4  -2  10    3.88    0.53
  -4  -2  10    3.94    0.40
   4   2 -10    3.50    0.48
   4   2 -10    3.49    0.42
  -3  -3  10    0.83    0.26
  -3  -3  10    0.62    0.26
  -3  -3  10    1.31    0.39
   3   3 -10    0.76    0.26
   3   3 -10    1.19    0.33
   3   3 -10    1.21    0.37
  -2  -4  10   11.80    0.73
  -2  -4  10   12.08    0.81
  -2  -4  10   13.05    0.94
   2   4 -10   13.01    0.83
   2   4 -10   10.60    0.91
   2   4 -10   11.94    0.72
  -1  -5  10   12.28    0.75
  -1  -5  10   12.00    0.93
  -1  -5  10   12.96    0.83
   1   5 -10   13.52    1.03
   1   5 -10   11.90    0.74
   1   5 -10   10.82    0.78
   0  -6  10   32.00    1.64
   0  -6  10   33.65    1.80
   0   6 -10   32.16    1.48
   0   6 -10   30.87    1.64
   0   6 -10   33.79    1.87
   1  -7  10    3.30    0.55
   1  -7  10    2.25    0.39
  -1   7 -10    2.86    0.43
  -1   7 -10    2.44    0.43
  -1   7 -10    2.77    0.51
   2  -8  10    9.60    0.94
  -2   8 -10    8.39    0.72
  -2   8 -10    9.36    0.90
  -2   8 -10    8.18    0.68
   3  -9  10    0.97    0.52
  -3   9 -10    0.62    0.37
  -3   9 -10    0.85    0.43
 -10   2  10    1.14    0.39
 -10   2  10    0.56    0.33
 -10   2  10    0.90    0.46
  -9   1  10    1.47    0.38
  -9   1  10    1.14    0.47
  -9   1  10    2.40    0.42
  -8   0  10    0.39    0.34
  -8   0  10    0.59    0.31
  -8   0  10    0.50    0.41
  -7  -1  10   10.68    1.01
  -7  -1  10   11.84    0.87
  -7  -1  10   12.80    0.80
   7   1 -10   10.03    0.78
  -6  -2  10   11.19    0.85
  -6  -2  10   13.71    1.10
  -6  -2  10   13.44    0.84
   6   2 -10   13.09    0.90
  -5  -3  10   15.64    1.00
  -5  -3  10   15.80    1.19
  -5  -3  10   14.49    0.89
   5   3 -10   17.16    1.05
   5   3 -10   18.42    1.20
  -4  -4  10   23.01    1.42
  -4  -4  10   20.50    1.07
  -4  -4  10   18.03    1.18
   4   4 -10   19.42    1.33
   4   4 -10   21.30    1.20
  -3  -5  10   10.24    0.80
  -3  -5  10   10.80    0.91
  -3  -5  10    8.60    0.54
   3   5 -10    8.85    0.76
   3   5 -10   10.60    0.98
  -2  -6  10    3.65    0.55
  -2  -6  10    4.33    0.60
  -2  -6  10    4.94    0.44
   2   6 -10    4.79    0.58
   2   6 -10    3.59    0.63
  -1  -7  10    1.82    0.46
  -1  -7  10    3.22    0.44
   1   7 -10    3.37    0.50
   1   7 -10    1.86    0.56
   0  -8  10    7.11    0.74
   0   8 -10    6.64    0.84
   0   8 -10    5.66    0.67
   1  -9  10   -0.40    0.40
  -1   9 -10   -0.15    0.31
  -1   9 -10   -0.17    0.42
   2 -10  10    0.03    0.46
  -2  10 -10    0.37    0.47
  -2  10 -10    0.59    0.36
 -10   0  10    0.14    0.39
 -10   0  10    0.33    0.48
 -10   0  10    0.76    0.42
  -9  -1  10    1.96    0.45
  -9  -1  10    2.17    0.62
  -9  -1  10    2.21    0.47
  -8  -2  10    5.36    0.82
  -8  -2  10    7.12    0.75
  -7  -3  10    2.28    0.48
  -7  -3  10    2.91    0.67
   7   3 -10    2.71    0.50
  -6  -4  10   19.42    1.38
  -6  -4  10   16.29    1.16
   6   4 -10   16.26    1.11
  -5  -5  10    8.61    0.86
  -5  -5  10    8.90    0.98
   5   5 -10    9.77    1.00
   5   5 -10   10.68    0.84
  -4  -6  10    5.57    0.66
  -4  -6  10    7.00    0.84
   4   6 -10    4.48    0.64
   4   6 -10    6.52    0.81
  -3  -7  10    0.89    0.42
   3   7 -10    0.69    0.46
   3   7 -10    0.57    0.40
  -2  -8  10    7.79    0.81
   2   8 -10    8.31    0.93
   2   8 -10    7.71    0.80
   1   9 -10    0.08    0.36
   1   9 -10    0.16    0.44
   0  10 -10   -0.05    0.44
   0  10 -10    0.19    0.36
 -10  -2  10    1.43    0.48
 -10  -2  10    1.75    0.68
  -9  -3  10    3.19    0.77
  -9  -3  10    3.50    0.60
  -8  -4  10    0.77    0.53
  -8  -4  10    1.47    0.42
   8   4 -10    0.93    0.46
  -7  -5  10    0.65    0.51
  -7  -5  10    1.19    0.41
   7   5 -10    0.54    0.44
  -6  -6  10    7.10    0.98
  -6  -6  10    6.13    0.75
   6   6 -10    6.08    0.74
  -5  -7  10    1.55    0.52
   5   7 -10    1.64    0.51
   5   7 -10    2.04    0.63
  -4  -8  10    1.40    0.50
   4   8 -10    0.91    0.39
   4   8 -10    1.68    0.62
   3   9 -10    0.77    0.61
   3   9 -10    1.71    0.50
   2  10 -10    0.19    0.41
   2  10 -10   -0.13    0.60
  -9  -5  10    2.17    0.54
  -9  -5  10    2.72    0.77
  -8  -6  10    0.72    0.39
  -8  -6  10    0.27    0.59
   8   6 -10    0.16    0.38
  -7  -7  10   -0.15    0.37
   7   7 -10    2.05    0.57
  -6  -8  10    2.01    0.54
   6   8 -10    2.18    0.64
  -5  -9  10    3.69    0.70
   5   9 -10    4.64    0.96
   5   9 -10    4.24    0.71
   5   9  11    0.41    0.63
  -6  -8 -11    0.75    0.54
  -7  -7 -11    4.43    0.75
  -8  -6 -11    0.02    0.37
  -8  -6 -11    0.44    0.68
  -9  -5 -11    1.54    0.71
  -9  -5 -11    1.43    0.73
   2  10  11    7.68    1.07
   3   9  11    0.87    0.64
   4   8  11    0.04    0.51
  -4  -8 -11    0.17    0.34
   5   7  11    4.29    0.80
  -5  -7 -11    2.67    0.53
  -6  -6 -11    1.05    0.60
  -6  -6 -11    1.66    0.62
  -6  -6 -11    0.19    0.34
  -7  -5 -11    3.23    0.58
  -7  -5 -11    3.32    0.74
  -8  -4 -11    1.19    0.62
  -8  -4 -11    0.02    0.40
  -9  -3 -11    4.14    0.79
  -9  -3 -11    4.99    0.70
 -10  -2 -11    1.84    0.71
   0  10  11    1.84    0.61
   1   9  11    0.53    0.50
   2   8  11    3.56    0.71
  -2  -8 -11    3.70    0.59
   3   7  11   10.88    1.16
  -3  -7 -11   13.21    0.95
   4   6  11    4.42    0.73
  -4  -6 -11    2.69    0.64
  -4  -6 -11    4.67    0.71
  -4  -6 -11    4.75    0.64
   5   5  11    4.47    0.73
  -5  -5 -11    5.71    0.79
  -5  -5 -11    4.98    0.67
  -6  -4 -11    5.24    0.79
  -6  -4 -11    4.83    0.67
  -7  -3 -11    2.69    0.67
  -7  -3 -11    1.68    0.43
  -8  -2 -11    0.48    0.52
  -8  -2 -11    1.88    0.46
  -9  -1 -11    1.71    0.45
  -9  -1 -11    2.06    0.64
 -10   0 -11   12.30    0.99
 -10   0 -11   12.09    1.17
  -2  10  11    7.07    0.90
  -2  10  11    7.86    0.74
  -1   9  11    0.99    0.51
  -1   9  11    0.65    0.36
   0   8  11    4.60    0.74
   0   8  11    4.96    0.57
   1   7  11   11.37    1.03
   1   7  11   11.96    0.81
  -1  -7 -11   11.31    0.86
   2   6  11    5.23    0.76
   2   6  11    5.30    0.55
  -2  -6 -11    5.57    0.60
   3   5  11   11.21    1.04
  -3  -5 -11   11.88    1.01
  -3  -5 -11   11.88    0.86
   4   4  11    3.93    0.61
  -4  -4 -11    2.49    0.45
  -4  -4 -11    3.53    0.61
   5   3  11    8.11    0.84
  -5  -3 -11    8.49    0.72
  -5  -3 -11    8.77    0.91
  -6  -2 -11    3.66    0.53
  -6  -2 -11    4.57    0.72
  -7  -1 -11   14.14    1.01
  -7  -1 -11   16.01    1.23
  -8   0 -11    1.65    0.41
  -8   0 -11    2.02    0.56
  -9   1 -11    1.86    0.57
  -9   1 -11    1.74    0.42
 -10   2 -11    0.97    0.38
 -10   2 -11    1.02    0.51
  -3   9  11    0.30    0.34
  -3   9  11    1.32    0.51
   3  -9 -11    0.28    0.48
  -2   8  11    3.59    0.47
  -2   8  11    3.87    0.63
  -1   7  11   12.72    0.82
  -1   7  11   12.88    1.06
   0   6  11    1.40    0.50
   0   6  11    1.04    0.30
   0  -6 -11    1.34    0.33
   1   5  11   14.98    1.11
   1   5  11   15.90    0.86
  -1  -5 -11   14.26    0.92
  -1  -5 -11   14.68    1.06
   2   4  11    0.90    0.40
   2   4  11    1.17    0.29
  -2  -4 -11    1.09    0.29
  -2  -4 -11    0.57    0.35
   3   3  11    8.84    0.87
   3   3  11    7.80    0.58
  -3  -3 -11    8.72    0.83
  -3  -3 -11    8.42    0.62
  -3  -3 -11    8.68    0.70
   4   2  11    1.37    0.40
   4   2  11    1.70    0.30
  -4  -2 -11    1.52    0.44
  -4  -2 -11    2.43    0.42
  -4  -2 -11    1.64    0.32
   5   1  11    2.16    0.42
  -5  -1 -11    0.91    0.28
  -5  -1 -11    2.35    0.53
  -5  -1 -11    2.03    0.34
  -6   0 -11    3.87    0.59
  -6   0 -11    3.06    0.45
  -7   1 -11   17.75    1.04
  -7   1 -11   14.13    1.19
  -7   1 -11   16.56    0.95
  -8   2 -11    0.89    0.46
  -8   2 -11    1.05    0.33
  -8   2 -11    1.18    0.39
  -9   3 -11    4.67    0.68
  -9   3 -11    4.46    0.56
  -5   9  11    0.67    0.43
  -5   9  11    0.25    0.32
   5  -9 -11    0.27    0.60
  -4   8  11    0.09    0.37
  -4   8  11   -0.15    0.29
   4  -8 -11    0.34    0.56
  -3   7  11   10.62    0.71
  -3   7  11   11.73    0.94
  -2   6  11    4.35    0.59
  -2   6  11    4.20    0.44
  -1   5  11   13.30    0.86
  -1   5  11   13.63    0.79
  -1   5  11   13.49    1.01
   1  -5 -11   14.56    0.83
   0   4  11   -0.33    0.27
   0   4  11    0.17    0.25
   0  -4 -11   -0.27    0.26
   0  -4 -11   -0.44    0.18
   1   3  11    7.34    0.70
   1   3  11    6.40    0.52
  -1  -3 -11    6.58    0.66
  -1  -3 -11    7.13    0.57
   2   2  11    9.00    0.79
   2   2  11    9.40    0.61
  -2  -2 -11    9.94    0.68
  -2  -2 -11   10.46    0.63
  -2  -2 -11    9.86    0.82
   3   1  11   26.59    1.44
   3   1  11   25.19    1.13
  -3  -1 -11   25.03    1.16
  -3  -1 -11   22.69    1.43
  -3  -1 -11   23.85    1.27
   4   0  11    0.80    0.33
  -4   0 -11    0.53    0.37
  -4   0 -11    0.11    0.25
  -5   1 -11    0.56    0.26
  -5   1 -11    1.49    0.43
  -5   1 -11    1.74    0.35
   6  -2  11    3.30    0.43
  -6   2 -11    3.01    0.54
  -6   2 -11    3.67    0.45
  -6   2 -11    3.77    0.43
  -7   3 -11    2.26    0.50
  -7   3 -11    1.70    0.37
  -7   3 -11    1.44    0.33
  -8   4 -11    0.99    0.42
  -8   4 -11   -0.01    0.26
  -8   4 -11   -0.14    0.30
  -9   5 -11    1.31    0.42
  -9   5 -11    2.02    0.52
  -6   8  11    1.50    0.33
  -6   8  11    1.12    0.41
   6  -8 -11    1.15    0.62
  -5   7  11    3.35    0.39
  -5   7  11    3.52    0.52
  -5   7  11    3.20    0.40
   5  -7 -11    2.80    0.76
  -4   6  11    4.35    0.55
   4  -6 -11    3.25    0.74
  -3   5  11   11.55    0.67
  -3   5  11   11.72    0.87
   3  -5 -11   11.53    0.68
  -2   4  11    1.27    0.28
  -2   4  11    0.42    0.23
  -2   4  11    0.74    0.33
  -2   4  11    0.50    0.31
   2  -4 -11    0.56    0.23
  -1   3  11    6.71    0.51
  -1   3  11    6.28    0.50
  -1   3  11    6.18    0.59
  -1   3  11    6.30    0.61
   1  -3 -11    6.19    0.58
   0   2  11    0.59    0.23
   0   2  11    0.54    0.23
   0   2  11    0.30    0.29
   0  -2 -11    0.48    0.21
   0  -2 -11    0.59    0.32
   1   1  11   18.62    1.07
   1   1  11   14.78    0.81
  -1  -1 -11   17.60    0.92
  -1  -1 -11   16.06    1.04
  -1  -1 -11   15.69    0.82
   2   0  11    6.84    0.50
   2   0  11    7.39    0.69
  -2   0 -11    7.77    0.52
  -2   0 -11    7.84    0.69
  -2   0 -11    6.51    0.56
   3  -1  11   23.89    1.26
   3  -1  11   24.59    1.39
  -3   1 -11   25.62    1.16
  -3   1 -11   27.15    1.46
   4  -2  11    2.02    0.34
   4  -2  11    1.22    0.28
  -4   2 -11    1.84    0.42
  -4   2 -11    1.28    0.34
  -4   2 -11    1.79    0.27
  -4   2 -11    1.43    0.31
   5  -3  11    8.06    0.60
  -5   3 -11    8.69    0.78
  -5   3 -11    7.63    0.62
  -5   3 -11    9.04    0.60
  -6   4 -11    5.12    0.53
  -6   4 -11    5.28    0.51
  -6   4 -11    6.08    0.67
  -7   5 -11    3.46    0.56
  -7   5 -11    2.74    0.40
  -7   5 -11    3.52    0.46
  -8   6 -11   -0.43    0.27
  -8   6 -11    0.31    0.39
  -7   7  11    3.01    0.39
  -7   7  11    3.53    0.53
   7  -7 -11    3.93    0.88
  -6   6  11    0.76    0.23
  -6   6  11    1.25    0.29
  -6   6  11    1.89    0.41
   6  -6 -11    1.39    0.61
  -5   5  11    6.49    0.50
  -5   5  11    5.28    0.45
  -5   5  11    5.62    0.60
   5  -5 -11    4.97    0.79
  -4   4  11    3.34    0.46
  -4   4  11    3.13    0.37
  -4   4  11    3.69    0.36
   4  -4 -11    3.24    0.32
   4  -4 -11    3.76    0.61
  -3   3  11    7.92    0.57
  -3   3  11    7.98    0.68
  -3   3  11    7.68    0.57
  -3   3  11    8.73    0.54
  -3   3  11    8.17    0.70
   3  -3 -11    8.16    0.54
  -2   2  11   10.30    0.66
  -2   2  11    9.46    0.74
  -2   2  11    9.70    0.65
  -2   2  11   10.25    0.60
  -2   2  11   10.58    0.78
   2  -2 -11    8.36    0.60
   2  -2 -11    8.96    0.68
  -1   1  11   15.99    0.91
  -1   1  11   15.50    0.81
  -1   1  11   18.04    1.05
  -1   1  11   18.25    0.93
   1  -1 -11   16.08    1.00
   1  -1 -11   15.48    0.88
   0   0  11    0.06    0.25
   0   0  11    0.08    0.20
   0   0  11   -0.06    0.17
   0   0 -11   -0.14    0.25
   0   0 -11    0.18    0.17
   0   0 -11    0.02    0.18
   1  -1  11   16.41    0.82
   1  -1  11   16.06    1.02
   1  -1  11   16.61    0.92
  -1   1 -11   16.65    1.05
  -1   1 -11   16.71    0.82
  -1   1 -11   16.99    0.92
   2  -2  11    9.27    0.65
   2  -2  11    9.76    0.71
  -2   2 -11    9.37    0.75
  -2   2 -11    9.50    0.59
  -2   2 -11    9.71    0.63
   3  -3  11    9.37    0.62
   3  -3  11    9.53    0.68
  -3   3 -11    8.31    0.61
  -3   3 -11    8.25    0.75
  -3   3 -11    9.66    0.77
   4  -4  11    3.20    0.39
  -4   4 -11    3.68    0.44
  -4   4 -11    3.16    0.37
  -4   4 -11    3.20    0.49
  -5   5 -11    5.28    0.50
  -5   5 -11    5.10    0.60
  -5   5 -11    5.24    0.52
  -6   6 -11    1.01    0.32
  -6   6 -11    0.90    0.27
  -6   6 -11    1.05    0.43
  -7   7 -11    3.50    0.59
  -7   7 -11    3.38    0.43
  -7   7 -11    3.81    0.48
  -8   6  11    0.26    0.32
  -8   6  11    0.08    0.24
   8  -6 -11    0.11    0.58
  -7   5  11    3.25    0.35
  -7   5  11    2.97    0.49
  -7   5  11    3.22    0.37
   7  -5 -11    4.12    0.78
  -6   4  11    6.18    0.53
  -6   4  11    5.74    0.62
  -6   4  11    6.64    0.48
   6  -4 -11    6.26    0.84
  -5   3  11    8.70    0.61
  -5   3  11    8.17    0.55
  -5   3  11    7.88    0.73
   5  -3 -11    8.75    0.84
   5  -3 -11    8.43    0.55
  -4   2  11    1.31    0.27
  -4   2  11    0.96    0.32
  -4   2  11    1.91    0.31
  -4   2  11    1.62    0.27
  -4   2  11    2.09    0.38
   4  -2 -11    1.74    0.29
   4  -2 -11    1.76    0.38
  -3   1  11   25.77    1.13
  -3   1  11   25.10    1.42
  -3   1  11   25.85    1.27
  -3   1  11   23.51    1.39
  -3   1  11   25.04    1.24
   3  -1 -11   25.44    1.40
   3  -1 -11   23.44    1.33
   3  -1 -11   26.83    1.24
  -2   0  11    6.34    0.53
  -2   0  11    7.18    0.55
  -2   0  11    6.54    0.65
  -2   0  11    7.11    0.50
   2   0 -11    8.20    0.65
   2   0 -11    7.47    0.56
  -1  -1  11   16.17    1.03
  -1  -1  11   15.86    0.80
  -1  -1  11   16.79    0.91
   1   1 -11   14.85    0.89
   1   1 -11   16.40    0.80
   1   1 -11   15.38    1.01
   0  -2  11    0.20    0.24
   0  -2  11    0.39    0.21
   0  -2  11    0.68    0.33
   0   2 -11    0.33    0.17
   0   2 -11    0.48    0.25
   0   2 -11    0.14    0.29
   0   2 -11    0.79    0.24
   1  -3  11    7.28    0.61
   1  -3  11    5.86    0.50
  -1   3 -11    6.11    0.49
  -1   3 -11    6.02    0.52
  -1   3 -11    5.95    0.63
   2  -4  11    0.00    0.16
   2  -4  11    0.67    0.28
  -2   4 -11    0.10    0.19
  -2   4 -11    0.35    0.32
  -2   4 -11    0.80    0.27
  -2   4 -11    0.91    0.35
  -2   4 -11    0.79    0.27
   3  -5  11   12.09    0.78
  -3   5 -11   12.60    0.93
  -3   5 -11   10.73    0.71
  -3   5 -11   13.85    0.82
  -4   6 -11    4.43    0.48
  -4   6 -11    3.75    0.45
  -4   6 -11    4.79    0.59
  -5   7 -11    3.83    0.46
  -5   7 -11    2.84    0.53
  -5   7 -11    3.82    0.45
  -6   8 -11    0.99    0.32
  -6   8 -11    0.96    0.35
  -6   8 -11    1.03    0.45
  -9   5  11    1.40    0.43
  -9   5  11    1.00    0.30
  -8   4  11    0.74    0.24
  -8   4  11   -0.25    0.30
  -8   4  11    0.30    0.26
   8  -4 -11    0.27    0.46
  -7   3  11    2.02    0.34
  -7   3  11    1.92    0.45
  -7   3  11    2.25    0.34
   7  -3 -11    2.01    0.56
  -6   2  11    4.22    0.40
  -6   2  11    3.91    0.43
  -6   2  11    3.83    0.52
   6  -2 -11    3.71    0.60
  -5   1  11    1.73    0.30
  -5   1  11    1.64    0.33
  -5   1  11    1.91    0.33
  -5   1  11    1.16    0.37
   5  -1 -11    2.09    0.41
   5  -1 -11    1.52    0.29
  -4   0  11    0.30    0.19
  -4   0  11   -0.02    0.26
  -4   0  11    0.88    0.26
  -4   0  11    0.24    0.24
   4   0 -11    0.71    0.21
   4   0 -11   -0.16    0.15
   4   0 -11    0.39    0.26
  -3  -1  11   25.85    1.32
  -3  -1  11   26.28    1.48
  -3  -1  11   26.74    1.18
   3   1 -11   24.87    1.30
  -2  -2  11   10.17    0.79
  -2  -2  11   10.31    0.72
  -2  -2  11    9.94    0.60
   2   2 -11    9.15    0.59
   2   2 -11    8.03    0.75
   2   2 -11    9.95    0.67
  -1  -3  11    6.89    0.52
  -1  -3  11    7.35    0.67
  -1  -3  11    5.96    0.56
   1   3 -11    4.76    0.61
   1   3 -11    6.14    0.53
   1   3 -11    6.58    0.50
   0  -4  11    0.35    0.30
   0  -4  11   -0.21    0.16
   0   4 -11   -0.37    0.31
   0   4 -11   -0.17    0.20
   1  -5  11   13.81    0.95
   1  -5  11   13.88    0.88
  -1   5 -11   15.14    1.05
  -1   5 -11   13.24    0.79
  -1   5 -11   13.89    0.89
   2  -6  11    4.33    0.47
  -2   6 -11    4.96    0.49
  -2   6 -11    3.83    0.58
  -2   6 -11    5.53    0.55
  -3   7 -11   12.73    1.00
  -3   7 -11   13.26    0.82
  -3   7 -11   11.88    0.84
  -4   8 -11    0.34    0.33
  -4   8 -11   -0.42    0.27
  -4   8 -11   -0.04    0.34
  -5   9 -11    0.33    0.30
  -5   9 -11    0.69    0.45
  -9   3  11    4.25    0.50
  -9   3  11    4.49    0.64
  -9   3  11    4.42    0.50
  -8   2  11    1.94    0.46
  -8   2  11    1.28    0.34
  -8   2  11    1.42    0.34
  -7   1  11   17.34    1.16
  -7   1  11   15.49    0.89
  -7   1  11   15.84    1.00
  -6   0  11    4.49    0.48
  -6   0  11    3.17    0.40
  -6   0  11    3.34    0.55
   6   0 -11    1.60    0.32
  -5  -1  11    1.18    0.30
  -5  -1  11    1.10    0.31
  -5  -1  11    1.71    0.43
   5   1 -11    1.18    0.32
   5   1 -11    1.28    0.35
  -4  -2  11    1.33    0.40
  -4  -2  11    1.29    0.31
  -4  -2  11    1.29    0.30
   4   2 -11    1.53    0.34
   4   2 -11    1.37    0.39
  -3  -3  11    8.25    0.59
  -3  -3  11    8.03    0.66
  -3  -3  11    9.02    0.80
   3   3 -11    9.13    0.79
   3   3 -11    8.15    0.60
   3   3 -11    9.05    0.71
  -2  -4  11    1.15    0.26
  -2  -4  11    0.91    0.29
  -2  -4  11    1.07    0.37
   2   4 -11    0.89    0.28
   2   4 -11    0.98    0.37
   2   4 -11    0.45    0.26
  -1  -5  11   13.64    1.01
  -1  -5  11   13.29    0.90
   1   5 -11   13.40    0.90
   1   5 -11   14.21    0.83
   1   5 -11   16.85    1.13
   0  -6  11    0.73    0.31
   0  -6  11    1.18    0.32
   0   6 -11    1.09    0.32
   0   6 -11    1.01    0.42
   0   6 -11    1.62    0.36
   1  -7  11   13.80    1.01
   1  -7  11   13.18    0.88
  -1   7 -11   12.28    0.82
  -1   7 -11   10.97    1.02
  -1   7 -11   11.20    0.87
   2  -8  11    4.04    0.64
  -2   8 -11    3.76    0.54
  -2   8 -11    3.56    0.61
  -3   9 -11    0.19    0.41
  -3   9 -11    0.16    0.34
 -10   2  11    1.69    0.42
 -10   2  11    1.93    0.41
 -10   2  11    1.95    0.57
  -9   1  11    1.78    0.52
  -9   1  11    1.24    0.37
  -9   1  11    1.17    0.36
  -8   0  11    2.02    0.54
  -8   0  11    1.38    0.40
  -8   0  11    1.49    0.38
  -7  -1  11   15.40    1.18
  -7  -1  11   14.60    1.01
  -7  -1  11   16.30    0.93
   7   1 -11   15.67    1.00
  -6  -2  11    2.95    0.44
  -6  -2  11    4.70    0.67
  -6  -2  11    3.55    0.47
   6   2 -11    3.82    0.49
  -5  -3  11    9.23    0.91
  -5  -3  11    9.05    0.67
  -5  -3  11    7.96    0.70
   5   3 -11    9.11    0.76
   5   3 -11    8.95    0.84
  -4  -4  11    3.40    0.51
  -4  -4  11    3.51    0.60
   4   4 -11    3.46    0.51
   4   4 -11    3.18    0.60
  -3  -5  11   12.77    0.94
  -3  -5  11   13.55    1.08
   3   5 -11   12.84    1.07
   3   5 -11   13.50    0.92
  -2  -6  11    4.05    0.58
  -2  -6  11    5.24    0.66
  -2  -6  11    4.94    0.43
   2   6 -11    4.23    0.66
   2   6 -11    5.27    0.63
  -1  -7  11   11.68    0.86
  -1  -7  11   12.40    0.90
   1   7 -11   12.09    1.06
   1   7 -11   12.56    0.92
   0  -8  11    5.12    0.66
   0   8 -11    6.05    0.78
   0   8 -11    5.21    0.66
   1  -9  11    0.52    0.46
  -1   9 -11    0.30    0.35
  -1   9 -11    0.48    0.49
  -2  10 -11    7.03    0.90
  -2  10 -11    6.53    0.77
 -10   0  11   15.52    1.30
 -10   0  11   15.07    1.07
  -9  -1  11    1.96    0.63
  -9  -1  11    1.62    0.45
  -8  -2  11    1.71    0.46
  -8  -2  11    1.62    0.55
  -7  -3  11    2.32    0.49
  -7  -3  11    1.78    0.55
   7   3 -11    2.38    0.50
  -6  -4  11    5.75    0.70
  -6  -4  11    6.27    0.84
   6   4 -11    5.72    0.67
  -5  -5  11    5.85    0.70
  -5  -5  11    7.18    0.85
   5   5 -11    4.83    0.76
   5   5 -11    5.01    0.67
  -4  -6  11    3.32    0.68
  -4  -6  11    3.99    0.57
   4   6 -11    3.94    0.69
   4   6 -11    3.65    0.55
  -3  -7  11   12.76    1.00
   3   7 -11   11.95    0.97
   3   7 -11    9.92    1.08
  -2  -8  11    3.87    0.63
   2   8 -11    3.47    0.69
   2   8 -11    3.71    0.60
   1   9 -11    1.16    0.53
   1   9 -11   -0.41    0.30
   0  10 -11    2.31    0.53
   0  10 -11    1.91    0.66
 -10  -2  11    2.08    0.53
 -10  -2  11    2.16    0.69
  -9  -3  11    4.94    0.90
  -9  -3  11    5.19    0.73
  -8  -4  11    0.98    0.54
  -8  -4  11   -0.18    0.37
  -7  -5  11    3.24    0.63
  -7  -5  11    3.63    0.74
   7   5 -11    3.66    0.65
  -6  -6  11    0.92    0.48
  -6  -6  11    1.85    0.71
   6   6 -11    1.02    0.40
  -5  -7  11    3.58    0.65
   5   7 -11    2.66    0.58
  -4  -8  11    0.06    0.34
   4   8 -11    0.15    0.41
   4   8 -11    0.25    0.59
   3   9 -11    0.87    0.64
   3   9 -11    0.61    0.39
   2  10 -11    9.33    0.95
   2  10 -11    6.32    1.05
  -9  -5  11    2.52    0.76
  -8  -6  11    0.84    0.50
  -8  -6  11   -0.05    0.65
   8   6 -11   -0.50    0.48
  -7  -7  11    3.28    0.70
   7   7 -11    2.50    0.59
  -6  -8  11    0.12    0.50
   6   8 -11    1.56    0.59
  -5  -9  11    0.38    0.52
   5   9 -11    0.46    0.51
  -6  -8 -12    7.93    0.94
  -7  -7 -12    0.81    0.54
  -8  -6 -12    0.27    0.49
   2  10  12    6.73    0.99
   3   9  12   -0.69    0.45
   4   8  12    1.34    0.71
  -4  -8 -12    1.22    0.48
   5   7  12    5.87    0.89
  -5  -7 -12    4.81    0.73
  -6  -6 -12    5.11    0.91
  -6  -6 -12    4.56    0.67
  -6  -6 -12    5.16    0.93
  -7  -5 -12    6.34    0.98
  -7  -5 -12    6.64    0.78
  -8  -4 -12    0.03    0.33
  -8  -4 -12    0.49    0.59
  -9  -3 -12    0.15    0.60
  -9  -3 -12    0.14    0.41
 -10  -2 -12    3.15    0.75
   0  10  12   24.71    1.80
   1   9  12   -0.14    0.52
   2   8  12    7.66    1.01
   3   7  12   -0.26    0.43
  -3  -7 -12    0.47    0.34
   4   6  12    1.34    0.62
  -4  -6 -12    2.72    0.62
  -4  -6 -12    2.40    0.52
   5   5  12    7.70    0.97
  -5  -5 -12    7.86    0.80
  -5  -5 -12    6.91    0.92
  -6  -4 -12    3.80    0.61
  -6  -4 -12    3.99    0.73
  -7  -3 -12    1.28    0.56
  -7  -3 -12    1.60    0.40
  -8  -2 -12    1.06    0.43
  -8  -2 -12    1.93    0.65
  -9  -1 -12    1.13    0.41
  -9  -1 -12    0.90    0.53
 -10   0 -12   -0.06    0.37
 -10   0 -12    0.05    0.56
  -2  10  12    6.08    0.85
  -2  10  12    6.12    0.67
  -1   9  12   -0.34    0.32
  -1   9  12   -0.49    0.41
   0   8  12    1.81    0.43
   0   8  12    0.70    0.49
   1   7  12   -0.03    0.33
   1   7  12   -0.23    0.41
  -1  -7 -12   -0.63    0.26
   2   6  12    3.55    0.64
  -2  -6 -12    3.19    0.48
   3   5  12   23.58    1.57
  -3  -5 -12   24.18    1.37
  -3  -5 -12   22.31    1.51
   4   4  12   16.55    1.22
  -4  -4 -12   15.42    1.27
  -4  -4 -12   14.47    1.00
   5   3  12    8.12    0.85
  -5  -3 -12    6.56    0.68
  -5  -3 -12    6.88    0.84
  -6  -2 -12   18.56    1.33
  -6  -2 -12   17.25    1.14
  -7  -1 -12   10.00    0.83
  -7  -1 -12   10.01    0.99
  -8   0 -12    6.99    0.71
  -8   0 -12    5.99    0.83
  -9   1 -12    0.51    0.34
  -9   1 -12    0.10    0.50
 -10   2 -12    3.21    0.54
 -10   2 -12    2.00    0.64
  -3   9  12   -0.33    0.38
  -3   9  12   -0.13    0.31
   3  -9 -12   -0.06    0.55
  -2   8  12    7.46    0.64
  -2   8  12    6.32    0.80
  -1   7  12    0.50    0.44
  -1   7  12   -0.33    0.27
   0   6  12   -0.19    0.29
   0   6  12   -0.12    0.35
   0  -6 -12   -0.06    0.25
   1   5  12   33.15    1.90
   1   5  12   32.50    1.51
  -1  -5 -12   34.52    1.66
  -1  -5 -12   30.88    1.81
   2   4  12    1.81    0.47
   2   4  12    1.32    0.30
  -2  -4 -12    1.65    0.49
  -2  -4 -12    1.02    0.34
   3   3  12   10.32    0.67
   3   3  12    9.43    0.88
  -3  -3 -12    9.27    0.68
  -3  -3 -12    9.70    0.73
  -3  -3 -12    9.75    0.89
   4   2  12   10.86    0.69
   4   2  12   11.61    0.92
  -4  -2 -12    9.82    0.75
  -4  -2 -12   10.28    0.93
  -4  -2 -12   10.48    0.73
   5   1  12   16.90    1.18
  -5  -1 -12   16.60    1.03
  -5  -1 -12   17.02    1.26
  -5  -1 -12   16.42    0.96
  -6   0 -12    1.29    0.37
  -6   0 -12    1.72    0.49
  -7   1 -12    9.46    0.77
  -7   1 -12    9.91    0.99
  -7   1 -12   10.73    0.76
  -8   2 -12    1.39    0.51
  -8   2 -12    0.95    0.38
  -9   3 -12    0.59    0.34
  -9   3 -12    0.75    0.45
  -5   9  12    4.63    0.53
  -4   8  12    1.91    0.52
  -4   8  12    1.41    0.38
   4  -8 -12    1.69    0.70
  -3   7  12    0.60    0.38
  -3   7  12    0.32    0.29
  -2   6  12    2.75    0.40
  -2   6  12    2.83    0.53
  -1   5  12   29.76    1.48
  -1   5  12   32.63    1.38
  -1   5  12   26.31    1.67
   0   4  12   22.97    1.10
   0   4  12   23.47    1.42
   0  -4 -12   21.79    1.31
   0  -4 -12   22.01    1.19
   1   3  12   11.77    0.94
   1   3  12   12.15    0.73
  -1  -3 -12   13.22    0.94
  -1  -3 -12   13.35    0.83
   2   2  12   20.75    1.21
   2   2  12   16.66    0.91
  -2  -2 -12   17.53    0.93
  -2  -2 -12   18.66    1.20
  -2  -2 -12   17.12    1.00
   3   1  12   18.62    1.22
   3   1  12   18.30    0.93
  -3  -1 -12   19.02    1.23
  -3  -1 -12   18.05    0.96
  -3  -1 -12   19.82    1.08
   4   0  12   10.32    0.82
  -4   0 -12    9.91    0.66
  -4   0 -12    9.05    0.83
  -5   1 -12   17.18    1.17
  -5   1 -12   15.33    0.97
  -6   2 -12   16.97    1.03
  -6   2 -12   18.21    1.23
  -6   2 -12   17.03    0.95
  -7   3 -12    0.94    0.30
  -7   3 -12    0.44    0.39
  -7   3 -12    1.51    0.37
  -8   4 -12    0.82    0.33
  -8   4 -12    1.54    0.51
  -8   4 -12    0.74    0.35
  -6   8  12    6.12    0.73
  -6   8  12    6.37    0.57
   6  -8 -12    5.75    1.09
  -5   7  12    5.52    0.50
  -5   7  12    6.11    0.67
  -5   7  12    4.76    0.49
   5  -7 -12    5.52    0.95
  -4   6  12    1.30    0.32
  -4   6  12    1.52    0.32
  -4   6  12    0.68    0.38
   4  -6 -12    2.07    0.63
  -3   5  12   21.64    1.32
  -2   4  12    0.99    0.28
  -2   4  12    1.12    0.38
  -2   4  12    1.52    0.31
   2  -4 -12    1.29    0.27
  -1   3  12   10.71    0.87
  -1   3  12   11.74    0.75
  -1   3  12   12.84    0.69
   1  -3 -12   11.34    0.81
   1  -3 -12    9.59    0.68
   0   2  12    3.14    0.36
   0   2  12    2.72    0.43
   0  -2 -12    2.57    0.35
   0  -2 -12    2.77    0.45
   1   1  12    6.41    0.63
   1   1  12    5.90    0.48
  -1  -1 -12    5.61    0.59
  -1  -1 -12    5.90    0.51
  -1  -1 -12    6.80    0.52
   2   0  12   62.55    2.46
   2   0  12   62.25    3.04
  -2   0 -12   62.97    2.72
  -2   0 -12   59.34    2.47
  -2   0 -12   64.66    3.07
   3  -1  12   17.59    1.01
   3  -1  12   19.68    1.13
  -3   1 -12   17.08    1.15
  -3   1 -12   17.45    0.93
   4  -2  12   10.49    0.79
  -4   2 -12   10.76    0.86
  -4   2 -12    9.96    0.72
   5  -3  12    6.88    0.59
  -5   3 -12    9.06    0.66
  -5   3 -12    7.31    0.76
  -5   3 -12    7.95    0.59
  -6   4 -12    3.86    0.58
  -6   4 -12    4.43    0.49
  -6   4 -12    3.59    0.48
  -7   5 -12    6.03    0.59
  -7   5 -12    6.72    0.76
  -7   5 -12    6.33    0.59
  -8   6 -12    0.58    0.33
  -8   6 -12   -0.07    0.28
  -8   6 -12    0.83    0.42
  -7   7  12    0.50    0.35
  -7   7  12    0.54    0.31
   7  -7 -12    0.85    0.64
  -6   6  12    4.52    0.45
  -6   6  12    4.52    0.45
  -6   6  12    5.50    0.62
   6  -6 -12    4.62    0.86
  -5   5  12    6.21    0.51
  -5   5  12    7.17    0.69
  -5   5  12    6.19    0.53
   5  -5 -12    5.60    0.85
  -4   4  12   13.65    0.83
  -4   4  12   13.84    1.00
  -4   4  12   14.38    0.76
   4  -4 -12   14.47    1.14
  -3   3  12    8.53    0.64
  -3   3  12    9.28    0.65
  -3   3  12    8.89    0.76
  -3   3  12    9.87    0.60
  -3   3  12    9.82    0.79
   3  -3 -12   10.22    0.63
  -2   2  12   15.45    0.95
  -2   2  12   17.66    1.12
  -2   2  12   17.53    0.97
  -2   2  12   19.80    1.13
  -2   2  12   17.16    0.88
   2  -2 -12   17.66    1.05
  -1   1  12    4.85    0.48
  -1   1  12    6.21    0.54
  -1   1  12    5.54    0.48
  -1   1  12    6.18    0.61
   1  -1 -12    6.52    0.53
   1  -1 -12    6.16    0.60
   0   0  12   42.45    1.73
   0   0  12   43.09    1.91
   0   0  12   38.32    2.11
   0   0 -12   43.14    2.14
   0   0 -12   41.36    1.89
   0   0 -12   40.71    1.70
   1  -1  12    6.14    0.48
   1  -1  12    5.70    0.51
   1  -1  12    6.35    0.60
  -1   1 -12    5.32    0.45
  -1   1 -12    6.60    0.64
  -1   1 -12    6.52    0.55
   2  -2  12   18.98    1.02
   2  -2  12   18.39    1.12
  -2   2 -12   18.61    1.17
  -2   2 -12   16.76    0.89
   3  -3  12    9.66    0.74
  -3   3 -12    9.41    0.82
  -3   3 -12    8.64    0.77
  -3   3 -12   10.33    0.69
   4  -4  12   14.03    0.85
  -4   4 -12   13.43    0.80
  -4   4 -12   13.65    0.86
  -4   4 -12   13.18    0.99
  -5   5 -12    6.62    0.70
  -5   5 -12    6.26    0.58
  -5   5 -12    6.20    0.55
  -6   6 -12    5.00    0.65
  -6   6 -12    4.29    0.50
  -6   6 -12    4.54    0.51
  -7   7 -12    0.26    0.40
  -7   7 -12    1.10    0.36
  -7   7 -12    0.53    0.28
  -8   6  12    0.04    0.26
  -8   6  12    0.06    0.33
   8  -6 -12   -0.24    0.58
  -7   5  12    6.71    0.52
  -7   5  12    6.57    0.70
  -7   5  12    6.29    0.52
   7  -5 -12    5.74    0.91
  -6   4  12    3.74    0.42
  -6   4  12    3.58    0.54
  -6   4  12    4.52    0.45
   6  -4 -12    4.24    0.74
  -5   3  12    7.22    0.74
  -5   3  12    8.37    0.63
  -5   3  12    8.28    0.57
   5  -3 -12    8.97    0.84
  -4   2  12    9.42    0.67
  -4   2  12   10.01    0.62
  -4   2  12   10.62    0.79
  -4   2  12    9.85    0.68
   4  -2 -12   10.65    0.82
   4  -2 -12    9.13    0.63
  -3   1  12   18.50    1.11
  -3   1  12   17.93    1.12
  -3   1  12   17.20    0.99
  -3   1  12   18.25    0.88
  -3   1  12   15.93    0.96
   3  -1 -12   16.54    1.05
   3  -1 -12   18.39    1.08
  -2   0  12   55.59    2.63
  -2   0  12   61.01    2.98
  -2   0  12   60.82    2.41
   2   0 -12   66.32    2.99
   2   0 -12   60.47    2.64
  -1  -1  12    5.52    0.45
  -1  -1  12    5.10    0.51
  -1  -1  12    6.47    0.63
   1   1 -12    5.16    0.44
   1   1 -12    5.46    0.58
   1   1 -12    6.68    0.53
   0  -2  12    3.73    0.42
   0  -2  12    3.07    0.34
   0  -2  12    2.45    0.42
   0   2 -12    3.15    0.46
   0   2 -12    3.10    0.39
   0   2 -12    2.84    0.34
   0   2 -12    3.06    0.32
   1  -3  12   13.12    0.77
   1  -3  12   10.50    0.85
  -1   3 -12   11.10    0.86
  -1   3 -12   12.03    0.69
   2  -4  12    1.09    0.33
   2  -4  12    1.40    0.29
  -2   4 -12    0.20    0.20
  -2   4 -12    1.76    0.41
  -2   4 -12    1.11    0.31
   3  -5  12   21.46    1.13
  -3   5 -12   20.99    1.16
  -3   5 -12   19.44    1.31
  -3   5 -12   21.23    1.06
  -4   6 -12    1.52    0.34
  -4   6 -12    0.76    0.38
  -4   6 -12    1.32    0.33
  -5   7 -12    6.12    0.56
  -5   7 -12    5.78    0.59
  -5   7 -12    4.56    0.64
  -6   8 -12    6.34    0.63
  -6   8 -12    7.72    0.65
  -6   8 -12    6.96    0.82
  -8   4  12    1.10    0.32
  -8   4  12    0.91    0.30
  -8   4  12    0.98    0.43
   8  -4 -12    0.81    0.53
  -7   3  12    0.85    0.30
  -7   3  12    1.31    0.38
  -7   3  12    0.85    0.29
   7  -3 -12    0.84    0.48
  -6   2  12   19.46    0.98
  -6   2  12   18.53    1.07
  -6   2  12   20.15    1.26
   6  -2 -12   19.46    1.34
  -5   1  12   16.97    0.98
  -5   1  12   15.70    0.86
  -5   1  12   15.09    1.09
  -5   1  12   17.27    0.98
   5  -1 -12   16.56    0.95
   5  -1 -12   17.15    1.11
  -4   0  12   10.18    0.83
  -4   0  12    9.61    0.64
  -4   0  12    9.15    0.66
   4   0 -12    9.55    0.67
   4   0 -12   10.35    0.69
  -3  -1  12   18.03    0.94
  -3  -1  12   20.14    1.22
  -3  -1  12   19.25    1.08
   3   1 -12   18.99    1.18
   3   1 -12   19.10    1.05
  -2  -2  12   17.00    1.15
  -2  -2  12   18.30    1.06
  -2  -2  12   18.04    0.91
   2   2 -12   18.96    1.17
   2   2 -12   17.89    1.02
   2   2 -12   17.23    0.90
  -1  -3  12   11.48    0.69
  -1  -3  12   13.64    0.94
  -1  -3  12   12.06    0.80
   1   3 -12   13.19    0.94
   1   3 -12   12.31    0.72
   1   3 -12   10.10    0.76
   0  -4  12   22.36    1.35
   0  -4  12   24.25    1.25
   0   4 -12   23.53    1.40
   0   4 -12   21.24    1.10
   1  -5  12   32.43    1.56
  -1   5 -12   28.85    1.37
  -1   5 -12   30.77    1.54
  -1   5 -12   28.76    1.74
  -2   6 -12    2.05    0.39
  -2   6 -12    2.99    0.45
  -2   6 -12    2.73    0.50
  -3   7 -12    0.34    0.29
  -3   7 -12    0.31    0.39
  -3   7 -12    0.22    0.28
  -4   8 -12    1.97    0.49
  -4   8 -12    1.41    0.40
  -9   3  12    0.29    0.30
  -9   3  12    0.31    0.31
  -9   3  12    0.08    0.39
  -8   2  12    0.81    0.33
  -8   2  12    0.76    0.40
  -8   2  12    1.06    0.32
  -7   1  12   10.53    0.71
  -7   1  12    9.87    0.91
  -7   1  12    9.58    0.74
  -6   0  12    2.08    0.40
  -6   0  12    1.66    0.35
  -6   0  12    1.61    0.47
   6   0 -12    1.14    0.30
  -5  -1  12   15.65    0.90
  -5  -1  12   15.73    0.97
  -5  -1  12   15.49    1.13
   5   1 -12   16.16    0.98
  -4  -2  12    9.68    0.76
  -4  -2  12   10.80    0.69
  -4  -2  12   10.35    0.96
   4   2 -12   10.36    0.75
   4   2 -12   11.34    0.91
  -3  -3  12    9.78    0.87
  -3  -3  12    9.67    0.73
  -3  -3  12    8.69    0.64
   3   3 -12    9.39    0.72
   3   3 -12   10.09    0.67
   3   3 -12    9.80    0.85
  -2  -4  12    2.01    0.44
  -2  -4  12    1.17    0.38
  -2  -4  12    1.56    0.30
   2   4 -12    1.32    0.30
   2   4 -12    0.87    0.40
   2   4 -12    1.05    0.35
  -1  -5  12   33.52    1.81
  -1  -5  12   30.77    1.61
   1   5 -12   30.98    1.46
   1   5 -12   33.94    1.85
   1   5 -12   28.36    1.61
   0  -6  12    0.17    0.24
   0   6 -12    0.29    0.25
   0   6 -12    0.27    0.29
   0   6 -12    0.32    0.42
  -1   7 -12   -0.22    0.37
  -1   7 -12   -0.18    0.27
  -2   8 -12    6.69    0.79
  -2   8 -12    6.04    0.66
  -3   9 -12    0.04    0.42
  -3   9 -12   -0.12    0.34
 -10   2  12    3.33    0.50
 -10   2  12    3.31    0.53
  -9   1  12    0.12    0.33
  -9   1  12    0.14    0.31
  -9   1  12    1.15    0.51
  -8   0  12    5.50    0.58
  -8   0  12    6.70    0.83
  -8   0  12    6.67    0.69
  -7  -1  12    9.74    0.75
  -7  -1  12    9.48    0.98
  -7  -1  12   11.27    0.85
  -6  -2  12   19.13    1.17
  -6  -2  12   18.88    1.06
  -6  -2  12   19.15    1.36
   6   2 -12   19.18    1.18
  -5  -3  12    8.19    0.66
  -5  -3  12    6.54    0.81
  -5  -3  12    8.68    0.76
   5   3 -12    7.28    0.72
   5   3 -12    8.49    0.84
  -4  -4  12   15.19    0.98
  -4  -4  12   13.37    1.13
   4   4 -12   13.96    0.99
   4   4 -12   13.29    1.09
  -3  -5  12   23.39    1.30
   3   5 -12   18.29    1.37
   3   5 -12   20.62    1.24
  -2  -6  12    3.40    0.57
  -2  -6  12    3.96    0.58
   2   6 -12    3.95    0.54
   2   6 -12    3.25    0.65
  -1  -7  12   -0.31    0.23
   1   7 -12    0.07    0.38
   1   7 -12    0.04    0.23
   0   8 -12    0.64    0.44
   0   8 -12    0.84    0.40
  -1   9 -12    0.14    0.34
  -1   9 -12    0.60    0.50
  -2  10 -12    6.02    0.74
  -2  10 -12    5.47    0.83
 -10   0  12    0.80    0.54
 -10   0  12    0.83    0.40
  -9  -1  12    0.41    0.39
  -9  -1  12    1.35    0.58
  -8  -2  12    0.96    0.41
  -8  -2  12    2.09    0.62
  -7  -3  12    1.30    0.54
  -7  -3  12    1.01    0.40
   7   3 -12    0.41    0.39
  -6  -4  12    4.05    0.72
  -6  -4  12    4.02    0.62
   6   4 -12    4.07    0.61
  -5  -5  12    5.61    0.81
  -5  -5  12    7.02    0.76
   5   5 -12    6.32    0.75
   5   5 -12    7.24    0.90
  -4  -6  12    2.85    0.65
  -4  -6  12    1.37    0.47
   4   6 -12    1.06    0.38
   4   6 -12    1.12    0.51
  -3  -7  12    0.11    0.31
   3   7 -12    1.17    0.39
   3   7 -12   -0.13    0.44
  -2  -8  12    6.88    0.79
   2   8 -12    4.82    0.79
   2   8 -12    5.66    0.70
   1   9 -12   -0.10    0.28
   1   9 -12    0.55    0.51
   0  10 -12   22.91    1.53
   0  10 -12   26.28    1.83
 -10  -2  12    3.00    0.79
  -9  -3  12    0.58    0.62
  -9  -3  12    0.64    0.42
  -8  -4  12    0.35    0.42
  -8  -4  12    1.98    0.64
  -7  -5  12    7.33    0.86
  -7  -5  12    6.29    0.94
   7   5 -12    7.80    0.83
  -6  -6  12    5.79    0.86
  -6  -6  12    4.05    0.64
   6   6 -12    5.11    0.73
  -5  -7  12    5.24    0.73
   5   7 -12    6.10    0.89
   5   7 -12    4.87    0.71
  -4  -8  12    2.21    0.57
   4   8 -12    2.00    0.72
   4   8 -12    1.29    0.48
   3   9 -12    0.45    0.55
   3   9 -12    0.67    0.48
   2  10 -12    5.73    1.01
  -8  -6  12   -0.36    0.35
  -8  -6  12    1.03    0.67
   8   6 -12    0.52    0.42
  -7  -7  12   -0.20    0.37
   7   7 -12    0.80    0.53
  -6  -8  12    8.71    0.97
   6   8 -12    6.26    0.89
  -6  -8 -13    1.30    0.58
  -7  -7 -13    1.60    0.62
   3   9  13    3.58    0.83
   4   8  13   -0.52    0.51
  -4  -8 -13    0.07    0.41
   5   7  13    0.50    0.55
  -5  -7 -13    0.90    0.50
  -6  -6 -13    2.04    0.55
  -7  -5 -13    6.08    0.81
  -7  -5 -13    6.83    0.99
  -8  -4 -13    5.01    0.87
  -8  -4 -13    4.83    0.72
  -9  -3 -13    1.17    0.45
  -9  -3 -13    0.03    0.54
   0  10  13    5.47    0.88
   1   9  13    1.15    0.57
   2   8  13    0.52    0.51
   3   7  13    0.31    0.56
  -3  -7 -13    0.72    0.41
   4   6  13    4.88    0.79
  -4  -6 -13    4.74    0.68
   5   5  13   17.74    1.43
  -5  -5 -13   18.00    1.23
  -5  -5 -13   17.49    1.41
  -6  -4 -13   31.56    2.00
  -6  -4 -13   30.31    1.75
  -7  -3 -13    2.91    0.57
  -7  -3 -13    2.06    0.63
  -8  -2 -13    2.37    0.51
  -8  -2 -13    3.84    0.79
  -9  -1 -13    4.24    0.82
  -9  -1 -13    2.23    0.53
 -10   0 -13    0.30    0.60
  -1   9  13    2.73    0.68
   0   8  13   -0.60    0.43
   1   7  13    5.94    0.79
  -1  -7 -13    5.57    0.61
   2   6  13   33.96    2.04
  -2  -6 -13   32.19    1.73
   3   5  13    5.87    0.82
  -3  -5 -13    7.33    0.74
  -3  -5 -13    7.96    0.89
   4   4  13   19.84    1.43
  -4  -4 -13   20.94    1.47
  -4  -4 -13   20.45    1.24
   5   3  13    1.60    0.51
  -5  -3 -13    1.60    0.40
  -5  -3 -13    2.14    0.55
  -6  -2 -13    8.57    0.95
  -6  -2 -13    9.98    0.84
  -7  -1 -13    4.65    0.72
  -7  -1 -13    4.57    0.57
  -8   0 -13    0.03    0.50
  -8   0 -13    0.58    0.32
  -9   1 -13    3.34    0.72
  -9   1 -13    2.90    0.52
  -3   9  13    3.33    0.49
  -3   9  13    3.79    0.71
  -2   8  13   -0.50    0.27
  -2   8  13   -0.73    0.39
  -1   7  13    6.43    0.79
  -1   7  13    6.71    0.62
   0   6  13   43.36    1.94
   0  -6 -13   45.46    2.12
   1   5  13   13.45    1.11
   1   5  13   13.23    0.86
  -1  -5 -13   12.82    0.90
  -1  -5 -13   14.26    1.04
   2   4  13   11.25    1.01
   2   4  13   12.02    0.78
  -2  -4 -13   13.59    1.04
  -2  -4 -13   12.15    0.87
   3   3  13    3.21    0.43
   3   3  13    3.59    0.59
  -3  -3 -13    2.46    0.40
  -3  -3 -13    2.78    0.43
  -3  -3 -13    2.89    0.55
   4   2  13    1.27    0.49
  -4  -2 -13    1.21    0.34
  -4  -2 -13    0.96    0.32
  -4  -2 -13    1.71    0.49
  -5  -1 -13   21.43    1.26
  -5  -1 -13   22.06    1.17
  -5  -1 -13   23.01    1.49
  -6   0 -13    1.13    0.37
  -6   0 -13    1.12    0.51
  -7   1 -13    4.84    0.57
  -7   1 -13    4.08    0.70
  -8   2 -13    1.70    0.59
  -8   2 -13    3.11    0.48
  -9   3 -13    0.64    0.33
  -9   3 -13    0.34    0.45
  -4   8  13   -0.26    0.33
  -4   8  13    0.48    0.32
   4  -8 -13    0.52    0.51
  -3   7  13    0.19    0.29
  -3   7  13    0.37    0.38
  -2   6  13   30.01    1.78
  -2   6  13   30.14    1.42
  -1   5  13   11.78    0.79
  -1   5  13   13.50    1.07
   1  -5 -13   13.98    0.85
   0   4  13   20.64    1.36
   0   4  13   22.71    1.11
   0  -4 -13   21.59    1.34
   0  -4 -13   21.49    1.18
   1   3  13    3.41    0.41
   1   3  13    2.88    0.52
  -1  -3 -13    3.36    0.55
  -1  -3 -13    3.20    0.44
   2   2  13   27.78    1.56
   2   2  13   26.49    1.22
  -2  -2 -13   27.30    1.57
  -2  -2 -13   24.87    1.22
  -2  -2 -13   23.42    1.34
   3   1  13   15.03    0.85
   3   1  13   17.16    1.12
  -3  -1 -13   16.90    1.15
  -3  -1 -13   15.47    0.98
  -3  -1 -13   14.99    0.86
   4   0  13    2.37    0.43
  -4   0 -13    1.87    0.35
  -4   0 -13    2.71    0.51
   5  -1  13   23.97    1.28
  -5   1 -13   23.69    1.28
  -5   1 -13   22.01    1.48
  -6   2 -13   10.69    0.74
  -6   2 -13    9.49    0.75
  -6   2 -13    9.63    0.93
  -7   3 -13    2.38    0.42
  -7   3 -13    2.26    0.41
  -7   3 -13    2.12    0.53
  -8   4 -13    4.28    0.69
  -8   4 -13    4.27    0.52
  -6   8  13    0.87    0.47
  -6   8  13    1.79    0.39
   6  -8 -13    0.96    0.71
  -5   7  13    0.88    0.32
  -5   7  13    0.64    0.27
  -5   7  13    0.54    0.41
   5  -7 -13    1.45    0.65
  -4   6  13    3.98    0.47
  -4   6  13    3.75    0.45
  -4   6  13    4.42    0.61
   4  -6 -13    2.75    0.72
  -3   5  13    6.52    0.54
  -3   5  13    7.30    0.74
  -2   4  13   11.85    0.93
  -2   4  13   10.58    0.69
  -2   4  13   11.52    0.76
   2  -4 -13   10.48    0.70
  -1   3  13    3.37    0.50
  -1   3  13    3.81    0.40
   1  -3 -13    3.52    0.48
   1  -3 -13    2.77    0.39
   0   2  13    0.00    0.29
   0   2  13    0.29    0.23
   0  -2 -13    0.32    0.28
   0  -2 -13    0.18    0.23
   1   1  13   19.74    1.24
   1   1  13   19.42    0.98
  -1  -1 -13   20.93    0.99
  -1  -1 -13   20.43    1.25
  -1  -1 -13   19.13    1.07
   2   0  13   22.26    1.06
   2   0  13   20.06    1.32
  -2   0 -13   23.28    1.38
  -2   0 -13   22.65    1.19
  -2   0 -13   23.18    1.08
   3  -1  13   16.90    1.08
   3  -1  13   16.70    0.97
  -3   1 -13   15.40    0.89
  -3   1 -13   15.80    1.14
   4  -2  13    1.16    0.32
  -4   2 -13    1.15    0.33
  -4   2 -13    1.28    0.40
  -4   2 -13    0.05    0.21
   5  -3  13    1.57    0.35
  -5   3 -13    1.99    0.48
  -5   3 -13    2.21    0.37
  -5   3 -13    1.77    0.36
  -6   4 -13   34.24    1.68
  -6   4 -13   32.06    1.54
  -7   5 -13    4.42    0.54
  -7   5 -13    4.46    0.67
  -7   5 -13    5.46    0.57
  -8   6 -13    2.19    0.57
  -8   6 -13    1.90    0.39
  -7   7  13    2.68    0.43
  -7   7  13    1.53    0.49
   7  -7 -13    2.70    0.82
  -6   6  13    1.46    0.42
  -6   6  13    1.68    0.31
  -6   6  13    1.22    0.32
   6  -6 -13    0.60    0.59
  -5   5  13   17.08    0.91
  -5   5  13   16.86    1.16
  -5   5  13   17.99    0.98
   5  -5 -13   16.36    1.37
  -4   4  13   19.04    1.05
  -4   4  13   17.48    0.95
  -4   4  13   19.51    1.25
   4  -4 -13   20.15    1.39
  -3   3  13    3.31    0.38
  -3   3  13    2.94    0.40
  -3   3  13    2.83    0.49
  -3   3  13    2.84    0.40
   3  -3 -13    2.24    0.34
  -2   2  13   25.63    1.18
  -2   2  13   26.72    1.30
  -2   2  13   23.87    1.45
   2  -2 -13   25.14    1.40
   2  -2 -13   24.28    1.26
  -1   1  13   21.51    1.12
  -1   1  13   20.05    1.00
  -1   1  13   20.78    1.26
   1  -1 -13   21.15    1.11
   1  -1 -13   19.35    1.22
   0   0  13   -0.05    0.19
   0   0  13   -0.27    0.27
   0   0  13   -0.08    0.21
   0   0 -13   -0.19    0.19
   0   0 -13    0.02    0.20
   0   0 -13    0.20    0.29
   1  -1  13   21.43    1.26
   1  -1  13   21.13    1.01
   1  -1  13   20.73    1.14
  -1   1 -13   21.30    1.30
  -1   1 -13   19.77    1.12
  -1   1 -13   20.43    1.00
   2  -2  13   23.57    1.28
   2  -2  13   24.98    1.44
  -2   2 -13   26.03    1.18
  -2   2 -13   26.25    1.50
   3  -3  13    2.54    0.43
   3  -3  13    3.05    0.41
  -3   3 -13    2.89    0.49
  -3   3 -13    3.50    0.44
   4  -4  13   18.04    1.05
  -4   4 -13   18.58    1.08
  -4   4 -13   19.22    1.27
  -4   4 -13   18.39    0.98
  -5   5 -13   16.71    1.19
  -5   5 -13   17.93    0.95
  -5   5 -13   15.78    1.00
  -6   6 -13    0.35    0.27
  -6   6 -13    1.09    0.43
  -6   6 -13    0.84    0.33
  -7   7 -13    2.26    0.60
  -7   7 -13    3.17    0.47
  -8   6  13    1.75    0.48
  -8   6  13    2.17    0.38
   8  -6 -13    1.89    0.75
  -7   5  13    5.11    0.51
  -7   5  13    6.04    0.53
  -7   5  13    4.91    0.67
   7  -5 -13    5.52    0.89
  -6   4  13   34.30    1.57
  -6   4  13   30.19    1.78
  -6   4  13   32.52    1.43
   6  -4 -13   28.50    1.98
  -5   3  13    1.86    0.34
  -5   3  13    2.43    0.47
  -5   3  13    1.87    0.34
   5  -3 -13    2.03    0.51
  -4   2  13    1.41    0.36
  -4   2  13    1.49    0.32
  -4   2  13    0.54    0.27
  -4   2  13    1.15    0.28
   4  -2 -13    0.59    0.35
   4  -2 -13    0.78    0.28
  -3   1  13   14.76    0.86
  -3   1  13   10.58    0.82
  -3   1  13   14.42    1.01
  -3   1  13   14.28    0.80
   3  -1 -13   16.05    0.96
   3  -1 -13   15.16    0.87
   3  -1 -13   14.86    0.95
  -2   0  13   22.08    1.03
  -2   0  13   19.86    1.12
  -2   0  13   21.99    1.33
   2   0 -13   20.37    1.13
  -1  -1  13   19.23    1.13
  -1  -1  13   20.96    1.01
  -1  -1  13   21.63    1.29
   1   1 -13   20.76    1.27
   1   1 -13   19.83    0.99
   1   1 -13   20.90    1.12
   0  -2  13    0.45    0.23
   0  -2  13    0.07    0.25
   0  -2  13    0.35    0.30
   0   2 -13    0.14    0.22
   0   2 -13    0.45    0.23
   0   2 -13    0.64    0.33
   0   2 -13    0.56    0.18
   1  -3  13    3.11    0.42
   1  -3  13    3.25    0.48
  -1   3 -13    2.36    0.48
  -1   3 -13    3.38    0.38
   2  -4  13   12.05    0.75
  -2   4 -13   10.96    0.91
  -2   4 -13    9.83    0.73
  -2   4 -13    8.95    0.66
  -3   5 -13    6.54    0.59
  -3   5 -13    7.65    0.61
  -3   5 -13    6.70    0.71
  -4   6 -13    3.81    0.49
  -4   6 -13    3.59    0.46
  -4   6 -13    3.56    0.57
  -5   7 -13    1.07    0.37
  -5   7 -13    0.23    0.42
  -5   7 -13    1.22    0.34
  -6   8 -13    2.65    0.60
  -6   8 -13    1.63    0.40
  -8   4  13    4.15    0.50
  -8   4  13    5.64    0.68
  -8   4  13    5.71    0.54
   8  -4 -13    4.86    0.88
  -7   3  13    3.19    0.43
  -7   3  13    2.42    0.51
  -7   3  13    2.76    0.38
   7  -3 -13    2.41    0.59
  -6   2  13    9.66    0.72
  -6   2  13   10.10    0.67
  -6   2  13    9.30    0.85
   6  -2 -13   10.07    0.93
  -5   1  13   18.48    1.17
  -5   1  13   22.75    1.38
  -5   1  13   22.82    1.09
   5  -1 -13   22.66    1.34
  -4   0  13    1.42    0.44
  -4   0  13    2.26    0.36
  -4   0  13    2.38    0.34
   4   0 -13    2.28    0.37
   4   0 -13    2.42    0.33
   4   0 -13    2.36    0.44
  -3  -1  13   15.49    0.84
  -3  -1  13   14.83    0.94
  -3  -1  13   15.82    1.08
   3   1 -13   13.88    0.90
  -2  -2  13   26.46    1.52
  -2  -2  13   23.04    1.17
  -2  -2  13   24.60    1.34
   2   2 -13   25.65    1.33
   2   2 -13   26.16    1.19
   2   2 -13   25.18    1.49
  -1  -3  13    4.03    0.53
  -1  -3  13    3.10    0.39
  -1  -3  13    3.46    0.44
   1   3 -13    2.66    0.37
   1   3 -13    3.37    0.52
   1   3 -13    2.87    0.42
   0  -4  13   21.12    1.29
   0  -4  13   20.55    1.17
   0   4 -13   20.47    1.06
   0   4 -13   19.38    1.34
   0   4 -13   21.19    1.18
   1  -5  13   14.28    0.91
  -1   5 -13   12.14    0.79
  -1   5 -13   13.16    0.87
  -1   5 -13   14.22    1.08
   2  -6  13   30.85    1.56
  -2   6 -13   29.66    1.80
  -2   6 -13   31.03    1.45
  -2   6 -13   30.19    1.59
  -3   7 -13   -0.07    0.27
  -3   7 -13    0.62    0.42
  -4   8 -13    0.33    0.30
  -4   8 -13    0.52    0.40
  -9   3  13    0.84    0.36
  -9   3  13    0.23    0.41
  -9   3  13    0.62    0.33
  -8   2  13    3.24    0.47
  -8   2  13    2.68    0.55
  -8   2  13    2.92    0.45
  -7   1  13    4.68    0.58
  -7   1  13    5.06    0.53
  -7   1  13    4.02    0.63
  -6   0  13    0.97    0.30
  -6   0  13    0.79    0.44
  -6   0  13    0.69    0.28
   6   0 -13    0.78    0.30
  -5  -1  13   20.71    1.25
  -5  -1  13   23.23    1.49
  -5  -1  13   23.05    1.16
   5   1 -13   23.62    1.28
  -4  -2  13    1.01    0.30
  -4  -2  13    0.99    0.41
  -4  -2  13    0.75    0.28
   4   2 -13    1.20    0.37
   4   2 -13    1.02    0.43
  -3  -3  13    3.19    0.54
  -3  -3  13    3.03    0.39
  -3  -3  13    3.32    0.47
   3   3 -13    2.47    0.53
   3   3 -13    2.80    0.46
   3   3 -13    2.61    0.38
  -2  -4  13   11.88    0.86
  -2  -4  13   11.43    1.00
   2   4 -13   12.96    0.88
   2   4 -13   13.51    1.03
  -1  -5  13   14.31    0.98
  -1  -5  13   14.25    1.11
   1   5 -13   13.83    1.09
   1   5 -13   14.40    0.95
   0  -6  13   44.51    2.15
   0   6 -13   43.54    2.41
   0   6 -13   43.50    2.15
  -1   7 -13    5.86    0.76
  -1   7 -13    5.51    0.64
  -2   8 -13    0.79    0.42
  -2   8 -13   -0.08    0.29
  -3   9 -13    2.58    0.60
  -3   9 -13    3.54    0.58
  -9   1  13    4.93    0.72
  -9   1  13    3.98    0.55
  -9   1  13    3.65    0.58
  -8   0  13    0.54    0.33
  -8   0  13    0.67    0.47
  -8   0  13   -0.09    0.33
  -7  -1  13    4.23    0.58
  -7  -1  13    5.11    0.57
  -7  -1  13    4.52    0.73
  -6  -2  13    8.92    0.72
  -6  -2  13   10.27    0.83
  -6  -2  13    8.87    0.94
   6   2 -13    9.76    0.78
  -5  -3  13    1.73    0.56
  -5  -3  13    2.09    0.42
   5   3 -13    1.15    0.40
   5   3 -13    2.18    0.48
  -4  -4  13   18.80    1.19
  -4  -4  13   20.46    1.42
   4   4 -13   17.82    1.33
   4   4 -13   20.43    1.21
  -3  -5  13    6.90    0.82
  -3  -5  13    7.16    0.72
   3   5 -13    6.90    0.81
   3   5 -13    6.42    0.71
  -2  -6  13   31.61    1.70
   2   6 -13   31.47    1.72
  -1  -7  13    4.93    0.67
   1   7 -13    5.80    0.66
   1   7 -13    5.17    0.76
   0   8 -13   -0.39    0.43
   0   8 -13   -0.03    0.26
  -1   9 -13    3.84    0.60
  -1   9 -13    2.57    0.67
  -9  -1  13    3.56    0.77
  -9  -1  13    4.27    0.64
  -8  -2  13    5.19    0.82
  -8  -2  13    2.76    0.52
  -7  -3  13    2.98    0.53
  -7  -3  13    2.35    0.69
   7   3 -13    2.55    0.53
  -6  -4  13   31.92    2.06
  -6  -4  13   33.09    1.83
   6   4 -13   34.62    1.85
  -5  -5  13   16.39    1.19
  -5  -5  13   18.16    1.39
   5   5 -13   16.73    1.15
   5   5 -13   15.37    1.35
  -4  -6  13    3.54    0.67
  -4  -6  13    3.91    0.60
   4   6 -13    3.69    0.63
   4   6 -13    4.22    0.72
  -3  -7  13   -0.22    0.36
   3   7 -13    0.75    0.41
   3   7 -13    1.10    0.51
  -2  -8  13   -0.07    0.32
   2   8 -13    0.48    0.48
   2   8 -13    0.78    0.44
   1   9 -13    2.18    0.53
   1   9 -13    2.06    0.62
   0  10 -13    2.75    0.70
  -9  -3  13    1.00    0.64
  -9  -3  13    0.77    0.40
  -8  -4  13    5.96    0.75
  -8  -4  13    4.80    0.86
  -7  -5  13    3.87    0.78
  -7  -5  13    6.83    0.80
   7   5 -13    5.24    0.74
  -6  -6  13    0.92    0.58
  -6  -6  13    1.14    0.52
   6   6 -13    1.20    0.46
  -5  -7  13    1.57    0.53
   5   7 -13    2.30    0.57
  -4  -8  13   -0.14    0.44
   4   8 -13   -0.04    0.43
   4   8 -13    0.67    0.54
   3   9 -13    2.24    0.70
   3   9 -13    4.75    0.70
  -8  -6  13    2.88    0.83
  -7  -7  13    2.43    0.67
   7   7 -13    1.90    0.63
  -6  -8  13    1.63    0.64
   6   8 -13    0.73    0.49
   3   9  14    0.95    0.70
   4   8  14    0.27    0.60
  -4  -8 -14    1.56    0.49
   5   7  14    0.57    0.68
  -5  -7 -14    1.09    0.45
  -6  -6 -14    0.09    0.37
  -7  -5 -14    0.40    0.39
  -7  -5 -14    0.90    0.66
  -8  -4 -14    0.21    0.44
  -8  -4 -14    0.58    0.66
  -9  -3 -14    2.48    0.72
   1   9  14    1.57    0.68
   2   8  14    3.41    0.74
   3   7  14    2.39    0.68
  -3  -7 -14    2.00    0.53
   4   6  14    1.05    0.54
  -4  -6 -14    0.59    0.42
   5   5  14    0.53    0.57
  -5  -5 -14    0.37    0.40
  -5  -5 -14    0.96    0.54
  -6  -4 -14    2.35    0.54
  -6  -4 -14    1.98    0.66
  -7  -3 -14   -0.11    0.38
  -7  -3 -14    0.08    0.49
  -8  -2 -14    1.77    0.62
  -8  -2 -14    1.70    0.48
  -9  -1 -14    3.85    0.60
  -9  -1 -14    1.84    0.71
  -1   9  14    2.46    0.65
   0   8  14    1.18    0.51
   1   7  14    0.97    0.51
  -1  -7 -14    1.25    0.40
   2   6  14   -0.67    0.45
  -2  -6 -14    0.13    0.34
   3   5  14    3.47    0.66
  -3  -5 -14    4.06    0.67
  -3  -5 -14    3.20    0.54
   4   4  14    1.73    0.55
  -4  -4 -14    1.69    0.42
  -4  -4 -14    2.58    0.62
   5   3  14    0.69    0.52
  -5  -3 -14    1.13    0.39
  -5  -3 -14    1.11    0.52
  -6  -2 -14    3.12    0.65
  -6  -2 -14    3.09    0.55
  -7  -1 -14    0.76    0.49
  -7  -1 -14    0.80    0.32
  -8   0 -14    1.11    0.40
  -8   0 -14   -0.18    0.50
  -9   1 -14    4.06    0.77
  -9   1 -14    1.93    0.48
  -3   9  14    0.65    0.50
  -3   9  14    0.34    0.36
  -2   8  14    2.95    0.65
  -2   8  14    1.53    0.41
  -1   7  14    0.67    0.36
  -1   7  14    0.72    0.45
   0   6  14    0.56    0.43
   0   6  14    1.06    0.33
   0  -6 -14    0.39    0.32
   1   5  14   15.54    1.23
   1   5  14   16.44    0.96
  -1  -5 -14   16.45    1.04
   2   4  14   17.86    1.28
   2   4  14   17.37    0.99
  -2  -4 -14   17.27    1.10
  -2  -4 -14   17.55    1.29
   3   3  14    0.75    0.43
  -3  -3 -14    0.03    0.37
  -3  -3 -14   -0.08    0.23
   4   2  14    7.84    0.80
  -4  -2 -14    6.04    0.63
  -4  -2 -14    5.95    0.77
  -5  -1 -14   21.17    1.49
  -5  -1 -14   23.31    1.31
  -6   0 -14    0.33    0.42
  -6   0 -14    0.26    0.25
  -7   1 -14    1.20    0.37
  -7   1 -14    1.81    0.56
  -8   2 -14    1.33    0.40
  -8   2 -14    2.15    0.54
  -9   3 -14    2.89    0.49
  -9   3 -14    2.60    0.65
  -4   8  14    1.99    0.58
  -4   8  14    1.35    0.37
   4  -8 -14    1.70    0.71
  -3   7  14    2.81    0.58
  -3   7  14    3.89    0.50
  -2   6  14    0.03    0.38
  -2   6  14   -0.09    0.30
  -1   5  14   15.11    0.92
  -1   5  14   15.92    1.17
   1  -5 -14   16.27    0.97
   0   4  14    5.89    0.54
   0   4  14    6.77    0.78
   0  -4 -14    6.27    0.60
   0  -4 -14    6.04    0.68
   1   3  14    3.31    0.41
   1   3  14    2.20    0.50
  -1  -3 -14    3.42    0.53
  -1  -3 -14    3.84    0.46
   2   2  14    6.35    0.72
   2   2  14    6.52    0.55
  -2  -2 -14    6.34    0.61
  -2  -2 -14    6.27    0.73
  -2  -2 -14    7.27    0.58
   3   1  14    8.21    0.81
   3   1  14    7.87    0.61
  -3  -1 -14    7.87    0.66
  -3  -1 -14    8.69    0.84
  -3  -1 -14    8.14    0.63
   4   0  14    0.32    0.38
  -4   0 -14    0.06    0.36
  -4   0 -14    0.12    0.26
  -4   0 -14   -0.07    0.25
   5  -1  14   23.02    1.21
  -5   1 -14   20.02    1.17
  -5   1 -14   14.79    1.00
  -5   1 -14   21.82    1.40
  -6   2 -14    4.54    0.54
  -6   2 -14    4.18    0.65
  -6   2 -14    2.59    0.45
  -7   3 -14    0.09    0.27
  -7   3 -14   -0.31    0.39
  -8   4 -14    0.07    0.46
  -8   4 -14    1.04    0.33
  -5   7  14    1.07    0.31
  -5   7  14    0.78    0.33
  -5   7  14    0.41    0.43
   5  -7 -14    0.99    0.63
  -4   6  14    0.45    0.27
  -4   6  14    0.16    0.31
  -4   6  14    0.38    0.37
   4  -6 -14    0.41    0.54
  -3   5  14    3.59    0.57
  -3   5  14    2.54    0.40
  -2   4  14   17.27    1.16
  -2   4  14   16.23    0.92
  -1   3  14    3.44    0.56
  -1   3  14    3.05    0.39
   1  -3 -14    3.06    0.47
   1  -3 -14    2.91    0.39
   0   2  14    5.46    0.48
   0   2  14    5.53    0.66
   0  -2 -14    3.77    0.47
   0  -2 -14    6.02    0.65
   1   1  14    8.07    0.77
   1   1  14    6.82    0.57
  -1  -1 -14    7.77    0.76
  -1  -1 -14    8.70    0.64
  -1  -1 -14    7.81    0.57
   2   0  14    0.46    0.26
   2   0  14    0.54    0.24
   2   0  14    0.23    0.32
  -2   0 -14   -0.12    0.20
  -2   0 -14    0.37    0.25
  -2   0 -14    0.81    0.40
   3  -1  14    8.95    0.81
   3  -1  14    8.71    0.68
  -3   1 -14    8.60    0.84
  -3   1 -14    8.77    0.63
   4  -2  14    6.38    0.61
  -4   2 -14    6.41    0.72
  -4   2 -14    6.61    0.62
  -5   3 -14    1.03    0.46
  -5   3 -14    1.24    0.36
  -5   3 -14    1.36    0.34
  -6   4 -14    3.12    0.59
  -6   4 -14    2.83    0.47
  -6   4 -14    2.34    0.42
  -7   5 -14    1.28    0.35
  -7   5 -14    1.37    0.52
  -6   6  14    0.13    0.28
  -6   6  14    0.94    0.43
  -6   6  14    0.44    0.29
   6  -6 -14    1.51    0.67
  -5   5  14    0.35    0.35
  -5   5  14    0.28    0.27
  -5   5  14    0.52    0.29
   5  -5 -14    0.86    0.52
  -4   4  14    2.02    0.38
  -4   4  14    2.28    0.38
  -4   4  14    2.54    0.52
   4  -4 -14    2.81    0.59
  -3   3  14    0.11    0.24
  -3   3  14    0.14    0.26
  -3   3  14    0.03    0.33
  -3   3  14    0.13    0.24
   3  -3 -14    0.03    0.18
  -2   2  14    6.50    0.69
  -2   2  14    6.92    0.56
   2  -2 -14    6.21    0.57
   2  -2 -14    5.76    0.61
  -1   1  14    9.17    0.61
  -1   1  14    7.72    0.67
  -1   1  14    8.36    0.78
   1  -1 -14    8.60    0.79
   1  -1 -14    8.34    0.65
   0   0  14    0.81    0.35
   0   0  14    1.02    0.27
   0   0  14    0.42    0.24
   0   0 -14    0.44    0.32
   0   0 -14    0.26    0.27
   0   0 -14    0.52    0.24
   1  -1  14    8.29    0.77
   1  -1  14    8.77    0.63
   1  -1  14    7.81    0.68
  -1   1 -14    8.60    0.60
  -1   1 -14    9.92    0.83
  -1   1 -14    8.63    0.69
   2  -2  14    6.53    0.66
   2  -2  14    5.73    0.59
  -2   2 -14    7.52    0.75
  -2   2 -14    6.13    0.53
   3  -3  14    0.16    0.24
  -3   3 -14    0.04    0.32
  -3   3 -14   -0.11    0.24
  -3   3 -14    0.23    0.26
  -4   4 -14    2.07    0.50
  -4   4 -14    2.46    0.41
  -4   4 -14    1.63    0.39
  -5   5 -14    0.50    0.29
  -5   5 -14    1.23    0.46
  -5   5 -14    0.79    0.32
  -6   6 -14    0.00    0.30
  -6   6 -14    0.75    0.48
  -7   5  14    1.52    0.37
  -7   5  14    1.06    0.45
  -7   5  14    1.21    0.31
   7  -5 -14    0.74    0.59
  -6   4  14    3.48    0.58
  -6   4  14    2.41    0.42
  -6   4  14    3.01    0.42
   6  -4 -14    3.10    0.67
  -5   3  14    1.87    0.36
  -5   3  14    1.33    0.36
  -5   3  14    1.88    0.45
   5  -3 -14    1.61    0.52
  -4   2  14    6.97    0.63
  -4   2  14    6.61    0.73
  -4   2  14    6.52    0.55
   4  -2 -14    7.69    0.72
  -3   1  14    6.80    0.65
  -3   1  14   10.71    0.88
  -3   1  14    8.08    0.61
   3  -1 -14    8.17    0.65
   3  -1 -14    9.42    0.69
   3  -1 -14    7.93    0.73
  -2   0  14    0.15    0.33
  -2   0  14    0.08    0.21
  -2   0  14    0.54    0.29
   2   0 -14    0.11    0.25
   2   0 -14   -0.44    0.29
  -1  -1  14    8.79    0.79
  -1  -1  14    7.98    0.69
  -1  -1  14    8.70    0.60
   1   1 -14    8.27    0.59
   1   1 -14    7.92    0.63
   1   1 -14    7.69    0.77
   0  -2  14    4.63    0.54
   0  -2  14    4.67    0.45
   0  -2  14    4.56    0.58
   0   2 -14    5.21    0.45
   0   2 -14    5.36    0.48
   0   2 -14    5.61    0.64
   0   2 -14    5.03    0.52
   1  -3  14    3.73    0.45
   1  -3  14    3.05    0.50
  -1   3 -14    3.79    0.54
  -1   3 -14    3.15    0.42
  -1   3 -14    2.51    0.38
   2  -4  14   18.00    1.05
  -2   4 -14   17.06    1.19
  -2   4 -14   16.33    1.02
  -2   4 -14   17.38    0.95
   3  -5  14    3.13    0.46
  -3   5 -14    3.17    0.47
  -3   5 -14    3.99    0.48
  -3   5 -14    2.63    0.54
  -4   6 -14    1.10    0.45
  -4   6 -14    1.02    0.34
  -4   6 -14    1.84    0.38
  -5   7 -14    0.67    0.33
  -5   7 -14    0.65    0.42
  -8   4  14    1.31    0.35
  -8   4  14    1.46    0.34
  -8   4  14    0.74    0.44
   8  -4 -14    0.80    0.60
  -7   3  14    0.23    0.31
  -7   3  14   -0.30    0.36
  -7   3  14   -0.17    0.25
   7  -3 -14   -0.26    0.43
  -6   2  14    4.32    0.51
  -6   2  14    3.84    0.45
  -6   2  14    3.41    0.58
   6  -2 -14    4.81    0.68
  -5   1  14   22.40    1.28
  -5   1  14   22.70    1.16
  -5   1  14   24.05    1.49
   5  -1 -14   23.97    1.41
  -4   0  14    0.59    0.40
  -4   0  14    0.65    0.29
  -4   0  14    0.23    0.25
   4   0 -14    0.40    0.23
   4   0 -14    0.50    0.33
   4   0 -14    0.08    0.24
  -3  -1  14    8.92    0.63
  -3  -1  14    8.10    0.70
  -3  -1  14    9.83    0.87
   3   1 -14    9.48    0.85
   3   1 -14    9.13    0.69
  -2  -2  14    6.17    0.55
  -2  -2  14    6.19    0.70
  -2  -2  14    6.64    0.63
   2   2 -14    5.63    0.60
   2   2 -14    7.10    0.72
   2   2 -14    7.04    0.57
  -1  -3  14    2.75    0.43
  -1  -3  14    3.78    0.58
  -1  -3  14    2.38    0.36
   1   3 -14    2.28    0.49
   1   3 -14    3.17    0.41
   1   3 -14    3.17    0.44
   0  -4  14    5.91    0.67
   0  -4  14    6.85    0.60
   0   4 -14    4.96    0.58
   0   4 -14    6.60    0.56
   0   4 -14    5.67    0.69
   1  -5  14   16.39    1.01
  -1   5 -14   14.69    0.90
  -1   5 -14   15.86    1.15
  -1   5 -14   16.06    1.01
  -2   6 -14    0.75    0.35
  -2   6 -14    0.00    0.41
  -3   7 -14    3.16    0.59
  -3   7 -14    2.19    0.44
  -4   8 -14    2.41    0.48
  -4   8 -14    1.44    0.52
  -9   3  14    3.81    0.52
  -9   3  14    3.63    0.51
  -9   3  14    3.61    0.61
  -8   2  14    1.47    0.36
  -8   2  14    1.62    0.41
  -8   2  14    1.15    0.47
  -7   1  14    0.86    0.34
  -7   1  14    0.19    0.43
  -7   1  14    1.37    0.38
  -6   0  14   -0.05    0.35
  -6   0  14    0.42    0.32
  -6   0  14    0.05    0.28
   6   0 -14    0.60    0.30
  -5  -1  14   21.46    1.13
  -5  -1  14   23.23    1.47
  -5  -1  14   21.41    1.25
   5   1 -14   21.35    1.25
  -4  -2  14    6.01    0.56
  -4  -2  14    7.16    0.63
  -4  -2  14    6.33    0.75
   4   2 -14    6.65    0.65
   4   2 -14    6.69    0.71
  -3  -3  14    0.50    0.39
  -3  -3  14    0.00    0.29
   3   3 -14    0.03    0.24
   3   3 -14    0.41    0.41
  -2  -4  14   15.85    1.23
  -2  -4  14   16.98    1.12
   2   4 -14   17.68    1.10
   2   4 -14   20.26    1.30
  -1  -5  14   15.84    1.05
  -1  -5  14   15.16    1.20
   1   5 -14   17.63    1.24
   1   5 -14   16.28    1.06
   0  -6  14    0.14    0.32
   0   6 -14    0.42    0.32
   0   6 -14    0.52    0.40
  -1   7 -14    0.10    0.38
  -1   7 -14    0.61    0.37
  -2   8 -14    2.92    0.52
  -2   8 -14    2.42    0.57
  -3   9 -14    0.75    0.50
  -3   9 -14   -0.31    0.32
  -9   1  14    3.42    0.54
  -9   1  14    2.22    0.50
  -9   1  14    1.94    0.60
  -8   0  14    0.46    0.47
  -8   0  14    0.65    0.38
  -8   0  14    0.81    0.36
  -7  -1  14    1.26    0.54
  -7  -1  14    1.81    0.44
  -6  -2  14    3.84    0.56
  -6  -2  14    4.58    0.74
   6   2 -14    3.88    0.56
  -5  -3  14    0.87    0.49
  -5  -3  14    1.65    0.44
   5   3 -14    2.03    0.46
  -4  -4  14    1.78    0.43
  -4  -4  14    1.18    0.51
   4   4 -14    2.25    0.48
   4   4 -14    2.77    0.56
  -3  -5  14    2.55    0.57
  -3  -5  14    2.96    0.55
   3   5 -14    3.80    0.57
   3   5 -14    3.71    0.65
  -2  -6  14    0.70    0.37
   2   6 -14   -0.11    0.34
   2   6 -14    0.62    0.45
  -1  -7  14   -0.02    0.36
   1   7 -14    0.88    0.38
   1   7 -14    0.98    0.53
   0   8 -14    1.48    0.46
   0   8 -14    1.79    0.60
  -1   9 -14    2.31    0.65
  -1   9 -14    1.16    0.44
  -9  -1  14    2.96    0.58
  -9  -1  14    2.05    0.63
  -8  -2  14    1.82    0.49
  -8  -2  14    2.17    0.66
  -7  -3  14    0.29    0.53
  -7  -3  14    0.28    0.37
   7   3 -14   -0.25    0.29
  -6  -4  14    3.34    0.59
  -6  -4  14    3.23    0.70
   6   4 -14    2.36    0.56
  -5  -5  14    0.42    0.55
  -5  -5  14    0.12    0.31
   5   5 -14    0.54    0.42
  -4  -6  14    0.85    0.50
  -4  -6  14    0.97    0.46
   4   6 -14    0.44    0.41
   4   6 -14    0.56    0.48
  -3  -7  14    2.58    0.52
   3   7 -14    2.67    0.53
   3   7 -14    3.18    0.69
  -2  -8  14    3.28    0.62
   2   8 -14    2.51    0.53
   2   8 -14    3.57    0.71
   1   9 -14    2.01    0.63
   1   9 -14    1.99    0.49
  -9  -3  14    3.67    0.79
  -8  -4  14    1.25    0.51
  -8  -4  14    1.21    0.62
  -7  -5  14    0.48    0.55
  -7  -5  14    1.51    0.48
   7   5 -14    1.50    0.46
  -6  -6  14    0.61    0.42
  -6  -6  14    0.65    0.64
   6   6 -14   -0.08    0.44
  -5  -7  14    1.07    0.46
   5   7 -14    1.32    0.53
  -4  -8  14    0.81    0.53
   4   8 -14    1.94    0.54
   4   8 -14    1.68    0.65
   3   9 -14    0.18    0.54
   3   9 -14   -0.07    0.38
   3   9  15    4.33    0.99
   4   8  15    1.59    0.73
  -4  -8 -15    4.39    0.74
   5   7  15    4.61    0.88
  -5  -7 -15    3.41    0.69
  -6  -6 -15    1.53    0.56
  -7  -5 -15    0.04    0.57
  -7  -5 -15    0.62    0.49
  -8  -4 -15    0.87    0.63
  -8  -4 -15    0.92    0.44
  -9  -3 -15    0.72    0.59
   1   9  15    5.18    0.95
   2   8  15    2.28    0.70
   3   7  15    0.71    0.54
  -3  -7 -15    0.08    0.39
   4   6  15    0.30    0.60
  -4  -6 -15   -0.09    0.33
   5   5  15    4.44    0.78
  -5  -5 -15    1.95    0.48
  -5  -5 -15    3.64    0.74
  -6  -4 -15    1.94    0.64
  -6  -4 -15    1.99    0.47
  -7  -3 -15    1.71    0.46
  -7  -3 -15    2.08    0.66
  -8  -2 -15    5.11    0.91
  -8  -2 -15    3.95    0.64
  -9  -1 -15    1.28    0.51
  -9  -1 -15    0.96    0.60
  -1   9  15    6.12    0.91
   0   8  15    1.62    0.58
   1   7  15    1.68    0.59
   2   6  15    6.37    0.91
  -2  -6 -15    5.28    0.66
   3   5  15    3.81    0.69
  -3  -5 -15    4.62    0.71
  -3  -5 -15    2.53    0.48
   4   4  15   13.07    1.17
  -4  -4 -15   13.83    0.99
  -4  -4 -15   12.10    1.17
   5   3  15    4.80    0.74
  -5  -3 -15    3.52    0.54
  -5  -3 -15    4.53    0.80
  -6  -2 -15    0.34    0.55
  -6  -2 -15    1.25    0.39
  -7  -1 -15    5.75    0.87
  -7  -1 -15    5.65    0.68
  -8   0 -15    0.80    0.52
  -8   0 -15   -0.10    0.26
  -9   1 -15    0.47    0.59
  -9   1 -15    1.68    0.47
  -3   9  15    2.69    0.65
  -3   9  15    2.79    0.55
  -2   8  15    1.06    0.55
  -2   8  15    1.46    0.45
  -1   7  15    1.38    0.42
  -1   7  15    1.08    0.54
   0   6  15    6.24    0.64
   0   6  15    5.50    0.78
   0  -6 -15    6.03    0.64
   1   5  15   -0.53    0.44
   1   5  15   -0.31    0.27
  -1  -5 -15    0.23    0.25
   2   4  15   13.90    1.17
  -2  -4 -15   12.93    1.15
  -2  -4 -15   15.01    0.97
   3   3  15    5.02    0.70
  -3  -3 -15    3.32    0.52
  -3  -3 -15    3.85    0.64
   4   2  15    6.76    0.80
  -4  -2 -15    6.82    0.71
  -4  -2 -15    7.91    0.88
  -5  -1 -15   16.13    1.24
  -5  -1 -15   13.74    0.98
  -6   0 -15    1.03    0.35
  -6   0 -15    1.33    0.56
  -7   1 -15    5.09    0.63
  -7   1 -15    4.20    0.71
  -8   2 -15    4.99    0.63
  -8   2 -15    5.20    0.81
  -9   3 -15    0.71    0.53
  -4   8  15    2.17    0.47
  -4   8  15    2.30    0.44
  -4   8  15    3.19    0.62
   4  -8 -15    3.02    0.86
  -3   7  15    0.34    0.42
  -3   7  15    0.27    0.34
  -2   6  15    7.23    0.63
  -2   6  15    4.15    0.67
  -1   5  15   -0.76    0.28
  -1   5  15   -0.19    0.37
   1  -5 -15   -0.10    0.26
   0   4  15   13.37    0.82
   0   4  15   11.98    1.05
   0  -4 -15   12.16    0.86
   1   3  15   11.29    0.79
   1   3  15   12.16    1.00
  -1  -3 -15   10.19    0.81
  -1  -3 -15   12.22    0.98
   2   2  15   42.24    1.83
   2   2  15   42.92    2.30
  -2  -2 -15   40.91    1.84
  -2  -2 -15   44.87    2.32
  -2  -2 -15   39.01    2.00
   3   1  15   34.26    1.93
  -3  -1 -15   30.28    1.53
  -3  -1 -15   34.22    1.96
  -3  -1 -15   33.99    1.71
   4   0  15    0.20    0.38
  -4   0 -15    0.09    0.38
  -4   0 -15   -0.04    0.22
   5  -1  15   13.89    0.99
  -5   1 -15   16.06    1.01
  -5   1 -15   15.12    1.20
  -6   2 -15    1.90    0.40
  -6   2 -15    1.13    0.45
  -7   3 -15    1.81    0.42
  -7   3 -15    1.68    0.54
  -8   4 -15    1.04    0.55
  -8   4 -15    0.69    0.38
  -5   7  15    3.99    0.50
  -5   7  15    3.25    0.47
  -5   7  15    4.27    0.68
   5  -7 -15    4.95    0.90
  -4   6  15    1.30    0.37
  -4   6  15    0.45    0.32
  -4   6  15    1.32    0.45
   4  -6 -15    1.68    0.61
  -3   5  15    3.06    0.43
  -3   5  15    2.92    0.57
  -3   5  15    2.54    0.42
  -2   4  15   14.39    1.08
  -2   4  15   12.84    0.82
   2  -4 -15   12.52    0.84
  -1   3  15   11.58    0.93
  -1   3  15   10.93    0.74
   1  -3 -15   10.27    0.76
   1  -3 -15    9.48    0.86
   0   2  15   34.49    1.50
   0   2  15   31.36    1.85
   0  -2 -15   33.97    1.85
   0  -2 -15   30.60    1.61
   1   1  15   26.67    1.28
   1   1  15   27.51    1.64
  -1  -1 -15   26.31    1.27
  -1  -1 -15   29.13    1.44
  -1  -1 -15   26.23    1.60
   2   0  15    0.53    0.33
   2   0  15    0.32    0.37
   2   0  15    1.21    0.29
  -2   0 -15    1.29    0.31
  -2   0 -15    0.12    0.36
  -2   0 -15    0.88    0.29
   3  -1  15   32.98    1.66
   3  -1  15   31.72    1.80
  -3   1 -15   31.91    1.49
  -3   1 -15   31.17    1.85
  -3   1 -15   33.35    1.64
   4  -2  15    6.61    0.64
  -4   2 -15    6.66    0.58
  -4   2 -15    7.43    0.78
  -4   2 -15    5.66    0.61
  -5   3 -15    3.65    0.49
  -5   3 -15    3.46    0.63
  -5   3 -15    3.22    0.49
  -6   4 -15    0.79    0.46
  -6   4 -15    1.01    0.38
  -7   5 -15    0.79    0.46
  -7   5 -15    1.80    0.42
  -6   6  15    1.98    0.41
  -6   6  15    1.74    0.50
  -6   6  15    1.80    0.41
   6  -6 -15    2.56    0.73
  -5   5  15    3.02    0.59
  -5   5  15    3.24    0.44
  -5   5  15    2.96    0.41
   5  -5 -15    3.68    0.71
  -4   4  15   12.58    0.88
  -4   4  15   12.78    1.04
  -4   4  15   15.20    0.85
   4  -4 -15   12.36    1.10
  -3   3  15    4.00    0.45
  -3   3  15    3.20    0.44
  -3   3  15    3.39    0.55
  -2   2  15   41.15    1.93
  -2   2  15   43.00    1.77
  -2   2  15   38.66    2.18
   2  -2 -15   36.71    2.08
   2  -2 -15   41.56    1.92
  -1   1  15   28.93    1.68
  -1   1  15   28.01    1.46
   1  -1 -15   26.50    1.42
   0   0  15   -0.47    0.30
   0   0  15    0.37    0.24
   0   0  15   -0.21    0.22
   0   0 -15   -0.04    0.20
   0   0 -15   -0.06    0.30
   0   0 -15   -0.11    0.22
   1  -1  15   26.28    1.40
   1  -1  15   28.17    1.59
  -1   1 -15   25.87    1.60
  -1   1 -15   25.52    1.38
  -1   1 -15   27.28    1.26
   2  -2  15   39.16    2.10
   2  -2  15   38.95    1.88
  -2   2 -15   40.77    1.91
  -2   2 -15   35.19    2.12
  -2   2 -15   39.60    1.71
   3  -3  15    3.99    0.49
  -3   3 -15    4.06    0.63
  -3   3 -15    3.67    0.47
  -3   3 -15    3.72    0.46
  -4   4 -15   11.06    0.85
  -4   4 -15   13.27    0.83
  -4   4 -15   11.30    1.04
  -5   5 -15    2.38    0.57
  -5   5 -15    2.39    0.43
  -6   6 -15    1.93    0.44
  -6   6 -15    1.68    0.53
  -7   5  15    1.13    0.38
  -7   5  15    0.70    0.30
  -7   5  15    1.62    0.50
   7  -5 -15    0.45    0.51
  -6   4  15    1.19    0.48
  -6   4  15    1.31    0.34
  -6   4  15    1.43    0.34
   6  -4 -15    0.81    0.56
  -5   3  15    3.01    0.56
  -5   3  15    3.28    0.43
  -5   3  15    2.98    0.47
   5  -3 -15    3.47    0.62
  -4   2  15    8.42    0.82
  -4   2  15    6.66    0.65
  -4   2  15    5.81    0.55
   4  -2 -15    6.70    0.70
  -3   1  15   32.59    1.67
  -3   1  15   31.25    1.86
  -3   1  15   33.90    1.50
   3  -1 -15   34.61    1.65
   3  -1 -15   34.20    1.82
   3  -1 -15   32.69    1.81
  -2   0  15    0.32    0.29
  -2   0  15    0.95    0.27
  -2   0  15    0.04    0.34
   2   0 -15    1.39    0.34
   2   0 -15    1.09    0.39
  -1  -1  15   27.70    1.63
  -1  -1  15   27.21    1.45
  -1  -1  15   27.89    1.30
   1   1 -15   26.79    1.43
   1   1 -15   28.99    1.65
   1   1 -15   27.50    1.29
   0  -2  15   33.99    1.88
   0  -2  15   32.22    1.66
   0  -2  15   33.95    1.49
   0   2 -15   33.00    1.87
   0   2 -15   32.14    1.65
   0   2 -15   31.11    1.47
   1  -3  15    9.38    0.90
   1  -3  15   10.76    0.77
  -1   3 -15   11.03    0.93
  -1   3 -15   10.14    0.76
  -1   3 -15   10.09    0.70
   2  -4  15   12.96    0.90
  -2   4 -15   12.44    0.88
  -2   4 -15   14.54    0.87
  -2   4 -15   14.53    1.12
  -3   5 -15    3.37    0.51
  -3   5 -15    2.30    0.56
  -4   6 -15    0.37    0.43
  -4   6 -15    0.67    0.32
  -5   7 -15    4.43    0.57
  -5   7 -15    3.62    0.65
  -8   4  15    0.91    0.44
  -8   4  15    0.81    0.33
  -8   4  15    0.98    0.36
   8  -4 -15    1.10    0.63
  -7   3  15    2.39    0.51
  -7   3  15    2.72    0.44
  -7   3  15    1.87    0.40
   7  -3 -15    2.06    0.62
  -6   2  15    1.54    0.37
  -6   2  15    1.86    0.40
  -6   2  15    1.48    0.47
   6  -2 -15    1.16    0.46
  -5   1  15   16.43    1.16
  -5   1  15   15.26    0.90
  -5   1  15   14.22    0.98
   5  -1 -15   14.58    1.05
   5  -1 -15   15.97    0.99
  -4   0  15    0.02    0.40
  -4   0  15    0.24    0.23
  -4   0  15    0.00    0.25
   4   0 -15    0.12    0.21
   4   0 -15    0.21    0.28
  -3  -1  15   33.92    1.52
  -3  -1  15   30.75    1.66
  -3  -1  15   34.49    1.92
   3   1 -15   31.16    1.66
   3   1 -15   34.81    1.88
  -2  -2  15   39.57    1.74
  -2  -2  15   39.89    1.95
  -2  -2  15   40.32    2.19
   2   2 -15   37.88    2.16
   2   2 -15   40.85    1.74
   2   2 -15   38.71    1.93
  -1  -3  15    9.36    0.79
  -1  -3  15   11.32    0.95
   1   3 -15   10.59    0.78
   1   3 -15    9.43    0.91
   0  -4  15   12.84    1.04
   0  -4  15   11.78    0.89
   0   4 -15   13.28    1.09
   0   4 -15   12.33    0.87
   1  -5  15   -0.28    0.26
  -1   5 -15    0.11    0.35
  -1   5 -15    0.02    0.21
  -2   6 -15    6.82    0.71
  -2   6 -15    6.59    0.80
  -3   7 -15    0.35    0.42
  -3   7 -15    0.89    0.34
  -4   8 -15    3.15    0.56
  -4   8 -15    3.62    0.69
  -8   2  15    5.27    0.59
  -8   2  15    5.64    0.63
  -8   2  15    6.44    0.84
  -7   1  15    5.20    0.62
  -7   1  15    4.94    0.74
  -7   1  15    5.97    0.60
  -6   0  15    0.37    0.34
  -6   0  15    0.65    0.35
  -6   0  15    1.60    0.48
  -5  -1  15   16.69    0.98
  -5  -1  15   17.09    1.24
  -5  -1  15   15.02    1.02
   5   1 -15   14.84    1.00
  -4  -2  15    7.47    0.82
  -4  -2  15    7.33    0.70
   4   2 -15    6.13    0.76
   4   2 -15    6.70    0.67
  -3  -3  15    2.92    0.50
  -3  -3  15    4.05    0.63
   3   3 -15    3.79    0.52
   3   3 -15    3.71    0.60
  -2  -4  15   14.26    1.02
  -2  -4  15   15.07    1.21
   2   4 -15   14.71    1.00
  -1  -5  15    0.22    0.30
   1   5 -15   -0.22    0.37
   1   5 -15    0.08    0.27
   0  -6  15    6.13    0.68
   0   6 -15    5.47    0.74
   0   6 -15    5.61    0.66
  -1   7 -15    2.32    0.49
  -1   7 -15    2.09    0.55
  -2   8 -15    1.99    0.47
  -2   8 -15    1.69    0.52
  -3   9 -15    4.98    0.66
  -3   9 -15    2.46    0.65
  -9   1  15    1.85    0.60
  -9   1  15    1.21    0.42
  -8   0  15    0.29    0.35
  -8   0  15    0.83    0.53
  -7  -1  15    5.80    0.80
  -7  -1  15    5.81    0.67
  -6  -2  15    1.91    0.59
  -6  -2  15    1.79    0.41
   6   2 -15    0.72    0.34
  -5  -3  15    3.33    0.65
  -5  -3  15    3.66    0.59
   5   3 -15    2.66    0.48
  -4  -4  15   14.56    1.03
  -4  -4  15   13.93    1.21
   4   4 -15   12.81    1.14
   4   4 -15   12.45    1.00
  -3  -5  15    2.75    0.64
  -3  -5  15    3.46    0.60
   3   5 -15    3.09    0.62
   3   5 -15    3.61    0.54
  -2  -6  15    6.63    0.74
   2   6 -15    7.14    0.85
   2   6 -15    5.97    0.71
  -1  -7  15    1.42    0.48
   1   7 -15    1.48    0.47
   1   7 -15    2.81    0.67
   0   8 -15    1.28    0.43
   0   8 -15    1.49    0.61
  -1   9 -15    6.94    0.82
  -1   9 -15    5.41    0.87
  -9  -1  15    1.33    0.57
  -9  -1  15    0.55    0.44
  -8  -2  15    5.61    0.74
  -8  -2  15    6.19    0.93
  -7  -3  15    2.64    0.54
  -7  -3  15    2.60    0.72
  -6  -4  15    2.25    0.54
  -6  -4  15    2.48    0.63
   6   4 -15    1.36    0.43
  -5  -5  15    2.90    0.68
  -5  -5  15    3.88    0.63
   5   5 -15    3.12    0.61
  -4  -6  15    0.86    0.41
   4   6 -15    0.58    0.59
   4   6 -15    1.10    0.42
  -3  -7  15    0.68    0.46
   3   7 -15    0.74    0.52
   3   7 -15   -0.11    0.33
   2   8 -15    1.34    0.57
   2   8 -15    2.46    0.52
   1   9 -15    5.59    0.89
   1   9 -15    5.71    0.76
  -8  -4  15    0.61    0.67
  -8  -4  15   -0.02    0.46
  -7  -5  15    0.44    0.64
  -7  -5  15    0.75    0.51
   7   5 -15    0.95    0.47
  -6  -6  15    1.81    0.58
   6   6 -15    1.59    0.57
  -5  -7  15    4.50    0.73
   5   7 -15    4.78    0.76
  -4  -8  15    2.89    0.62
   4   8 -15    3.05    0.82
   4   8 -15    1.97    0.57
   3   9 -15    2.96    0.83
   4   8  16    1.08    0.69
  -5  -7 -16   10.87    1.08
  -6  -6 -16    2.33    0.55
  -7  -5 -16    3.56    0.69
  -7  -5 -16    2.63    0.78
  -8  -4 -16    2.28    0.64
  -8  -4 -16    3.25    0.81
   1   9  16    1.01    0.70
   2   8  16    1.44    0.67
   3   7  16    1.18    0.60
  -3  -7 -16    0.62    0.45
   4   6  16    0.05    0.61
  -4  -6 -16    0.30    0.42
  -5  -5 -16    2.07    0.64
  -5  -5 -16    2.60    0.58
  -6  -4 -16    5.57    0.77
  -6  -4 -16    5.95    0.93
  -7  -3 -16    3.26    0.76
  -7  -3 -16    3.92    0.66
  -8  -2 -16   -0.06    0.30
  -8  -2 -16   -0.05    0.63
  -9  -1 -16    0.27    0.57
  -1   9  16    0.52    0.56
   0   8  16    2.09    0.61
   1   7  16    0.26    0.47
   2   6  16   -0.12    0.51
  -2  -6 -16    0.43    0.30
   3   5  16    0.26    0.47
  -3  -5 -16    1.17    0.44
   4   4  16    9.30    1.06
  -4  -4 -16   11.78    0.94
  -4  -4 -16   11.73    1.16
  -5  -3 -16    9.21    1.02
  -5  -3 -16    8.92    0.87
  -6  -2 -16   10.05    1.08
  -6  -2 -16    9.25    0.90
  -7  -1 -16    1.77    0.61
  -7  -1 -16    2.03    0.45
  -8   0 -16    9.70    0.94
  -8   0 -16   11.76    1.22
  -9   1 -16   -0.28    0.48
  -2   8  16    2.46    0.61
  -1   7  16   -0.22    0.44
   0   6  16    2.29    0.64
   0  -6 -16    2.07    0.43
   1   5  16    4.41    0.73
  -1  -5 -16    5.42    0.63
   2   4  16    5.43    0.80
  -2  -4 -16    4.90    0.74
  -2  -4 -16    4.27    0.59
   3   3  16    0.93    0.51
  -3  -3 -16    0.45    0.43
  -3  -3 -16    0.22    0.36
  -4  -2 -16   20.04    1.26
  -4  -2 -16   21.51    1.50
  -5  -1 -16    5.33    0.77
  -5  -1 -16    4.69    0.61
  -6   0 -16    2.74    0.49
  -6   0 -16    3.21    0.68
  -7   1 -16    1.14    0.42
  -7   1 -16    1.94    0.63
  -8   2 -16   -0.20    0.30
  -8   2 -16   -0.29    0.48
  -4   8  16    1.79    0.54
  -4   8  16    1.72    0.43
  -4   8  16    1.34    0.46
   4  -8 -16    0.59    0.68
  -3   7  16    0.35    0.34
  -3   7  16   -0.06    0.43
  -2   6  16   -0.40    0.35
  -2   6  16    0.31    0.34
  -1   5  16    5.45    0.75
  -1   5  16    5.61    0.58
   1  -5 -16    4.89    0.57
   0   4  16   14.49    1.14
   0   4  16   13.64    0.86
   0  -4 -16   12.00    0.90
   1   3  16    5.35    0.55
   1   3  16    6.55    0.79
  -1  -3 -16    6.22    0.65
  -1  -3 -16    6.56    0.78
   2   2  16   10.46    0.99
  -2  -2 -16   10.30    0.98
  -2  -2 -16   10.18    0.79
   3   1  16    0.61    0.39
  -3  -1 -16    0.00    0.41
  -3  -1 -16    0.25    0.26
  -4   0 -16    1.41    0.48
  -4   0 -16    0.46    0.29
   5  -1  16    3.86    0.56
  -5   1 -16    5.06    0.72
  -5   1 -16    4.42    0.57
  -6   2 -16    9.33    1.01
  -6   2 -16   10.31    0.83
  -7   3 -16    3.25    0.67
  -7   3 -16    4.04    0.56
  -8   4 -16    1.93    0.47
  -8   4 -16    1.35    0.56
  -5   7  16    9.58    0.79
  -5   7  16   10.32    0.97
   5  -7 -16   10.76    1.27
  -4   6  16    1.10    0.33
  -4   6  16   -0.11    0.37
  -4   6  16    0.70    0.36
   4  -6 -16    0.52    0.51
  -3   5  16    0.89    0.47
  -3   5  16    0.87    0.33
  -3   5  16    1.44    0.36
  -2   4  16    3.50    0.50
  -2   4  16    3.76    0.66
  -2   4  16    4.35    0.51
   2  -4 -16    4.53    0.51
  -1   3  16    6.17    0.58
  -1   3  16    5.71    0.76
   1  -3 -16    5.12    0.57
   0   2  16    7.35    0.81
   0   2  16    5.30    0.54
   0  -2 -16    5.75    0.61
   0  -2 -16    7.00    0.76
   1   1  16   12.58    0.78
   1   1  16   12.51    1.01
   1   1  16   11.61    0.84
  -1  -1 -16   11.47    0.75
  -1  -1 -16   12.33    1.00
  -1  -1 -16   11.35    0.83
   2   0  16   26.48    1.41
   2   0  16   24.18    1.56
  -2   0 -16   27.13    1.62
  -2   0 -16   24.55    1.40
  -2   0 -16   25.31    1.25
   3  -1  16    0.36    0.42
   3  -1  16    0.70    0.34
  -3   1 -16    0.45    0.40
  -3   1 -16    0.09    0.28
   4  -2  16   19.31    1.16
  -4   2 -16   19.00    1.14
  -4   2 -16   18.62    1.33
  -5   3 -16    8.76    0.75
  -6   4 -16    6.29    0.66
  -6   4 -16    5.32    0.76
  -7   5 -16    3.08    0.50
  -7   5 -16    2.83    0.62
  -6   6  16    3.28    0.62
  -6   6  16    2.71    0.44
  -6   6  16    3.16    0.49
   6  -6 -16    3.86    0.84
  -5   5  16    1.79    0.39
  -5   5  16    2.00    0.52
  -5   5  16    2.92    0.46
   5  -5 -16    2.68    0.65
  -4   4  16   10.66    0.81
  -4   4  16   11.25    0.99
   4  -4 -16   10.48    1.01
  -3   3  16    0.41    0.41
  -3   3  16    1.00    0.33
  -3   3  16    0.48    0.27
   3  -3 -16    0.73    0.28
  -2   2  16   10.26    0.76
  -2   2  16   11.02    0.80
  -2   2  16   11.14    0.97
   2  -2 -16   12.03    0.82
  -1   1  16   12.21    0.88
  -1   1  16   12.18    0.79
  -1   1  16   12.20    1.01
   1  -1 -16   12.15    0.85
   1  -1 -16   13.60    1.00
   0   0  16   40.07    1.99
   0   0  16   39.99    2.24
   0   0 -16   44.81    2.28
   0   0 -16   39.20    1.77
   0   0 -16   41.31    1.99
   1  -1  16   13.90    1.06
   1  -1  16   12.00    0.85
  -1   1 -16   13.90    1.05
  -1   1 -16   11.76    0.77
  -1   1 -16   10.49    0.81
   2  -2  16   11.74    0.83
   2  -2  16   11.96    0.97
  -2   2 -16   10.04    0.75
  -2   2 -16    9.97    0.80
  -2   2 -16    8.76    0.95
   3  -3  16    0.29    0.30
  -3   3 -16    0.50    0.25
  -3   3 -16    0.52    0.47
  -4   4 -16   10.58    0.84
  -4   4 -16   11.05    1.00
  -5   5 -16    2.19    0.59
  -5   5 -16    2.90    0.49
  -6   6 -16    2.02    0.48
  -6   6 -16    3.08    0.65
  -7   5  16    2.50    0.59
  -7   5  16    2.62    0.43
  -7   5  16    2.38    0.45
   7  -5 -16    1.98    0.66
  -6   4  16    5.41    0.59
  -6   4  16    6.29    0.60
  -6   4  16    5.41    0.74
   6  -4 -16    5.59    0.87
  -5   3  16    8.73    0.73
  -5   3  16   10.16    0.93
  -5   3  16    8.40    0.69
   5  -3 -16    7.77    0.85
  -4   2  16   20.43    1.09
  -4   2  16   20.85    1.41
  -4   2  16   21.30    1.23
   4  -2 -16   21.04    1.18
   4  -2 -16   20.51    1.33
  -3   1  16    0.32    0.37
  -3   1  16    0.05    0.22
  -3   1  16    0.70    0.32
   3  -1 -16    0.33    0.26
   3  -1 -16    0.30    0.29
  -2   0  16   25.62    1.41
  -2   0  16   25.92    1.27
  -2   0  16   27.32    1.62
   2   0 -16   27.02    1.58
   2   0 -16   24.06    1.36
  -1  -1  16   12.25    0.82
  -1  -1  16   12.49    1.02
  -1  -1  16   12.58    0.88
   1   1 -16   11.62    1.01
   1   1 -16   13.06    0.80
   1   1 -16   13.91    0.92
   0  -2  16    6.11    0.62
   0  -2  16    5.30    0.68
   0   2 -16    6.72    0.74
   0   2 -16    5.89    0.62
   1  -3  16    5.16    0.60
   1  -3  16    6.05    0.68
  -1   3 -16    5.73    0.72
  -1   3 -16    5.95    0.64
   2  -4  16    4.15    0.55
  -2   4 -16    3.75    0.51
  -2   4 -16    4.34    0.64
  -3   5 -16    0.72    0.48
  -3   5 -16    0.79    0.35
  -4   6 -16   -0.36    0.39
  -4   6 -16    0.13    0.28
  -5   7 -16    8.94    1.01
  -5   7 -16   10.83    0.86
  -8   4  16    2.19    0.43
  -8   4  16    2.22    0.61
  -8   4  16    2.01    0.45
  -7   3  16    3.40    0.67
  -7   3  16    5.14    0.59
  -7   3  16    4.06    0.54
   7  -3 -16    3.96    0.73
  -6   2  16    9.50    0.75
  -6   2  16   11.94    1.03
  -6   2  16   10.51    0.82
   6  -2 -16    9.72    0.93
  -5   1  16    5.02    0.54
  -5   1  16    5.67    0.76
  -5   1  16    5.41    0.61
   5  -1 -16    5.49    0.61
   5  -1 -16    4.27    0.54
  -4   0  16    0.61    0.47
  -4   0  16    1.24    0.33
  -4   0  16    1.44    0.36
   4   0 -16    1.00    0.31
  -3  -1  16    0.88    0.31
  -3  -1  16    0.15    0.31
  -3  -1  16    0.55    0.46
   3   1 -16    0.29    0.27
   3   1 -16   -0.15    0.33
  -2  -2  16    9.44    0.80
  -2  -2  16   12.11    1.02
   2   2 -16   12.29    1.02
   2   2 -16   11.87    0.88
  -1  -3  16    5.56    0.71
  -1  -3  16    5.62    0.61
   1   3 -16    5.22    0.61
   1   3 -16    5.66    0.71
   0  -4  16   12.51    0.94
   0  -4  16   14.10    1.10
   0   4 -16   11.85    0.89
   0   4 -16   12.93    1.05
   1  -5  16    5.65    0.63
  -1   5 -16    3.84    0.66
  -1   5 -16    4.25    0.56
  -2   6 -16   -0.15    0.36
  -2   6 -16    0.80    0.37
  -3   7 -16    0.19    0.47
  -3   7 -16    0.33    0.33
  -4   8 -16    0.45    0.51
  -4   8 -16    1.65    0.48
  -8   2  16    0.06    0.48
  -8   2  16    0.59    0.33
  -8   2  16    0.24    0.35
  -7   1  16    2.26    0.58
  -7   1  16    2.04    0.45
  -7   1  16    1.62    0.45
  -6   0  16    2.35    0.56
  -6   0  16    2.66    0.46
  -6   0  16    2.30    0.48
  -5  -1  16    4.93    0.71
  -5  -1  16    4.31    0.58
   5   1 -16    4.57    0.57
  -4  -2  16   20.45    1.25
  -4  -2  16   20.73    1.46
   4   2 -16   20.42    1.25
   4   2 -16   21.44    1.42
  -3  -3  16    1.23    0.35
  -3  -3  16    1.06    0.46
   3   3 -16    0.66    0.35
   3   3 -16    0.70    0.42
  -2  -4  16    4.80    0.60
  -2  -4  16    4.72    0.69
   2   4 -16    4.23    0.71
   2   4 -16    4.46    0.61
  -1  -5  16    5.51    0.63
   1   5 -16    4.56    0.62
   1   5 -16    3.56    0.70
   0  -6  16    1.97    0.48
   0   6 -16    1.58    0.40
   0   6 -16    1.47    0.51
  -1   7 -16   -0.11    0.40
  -1   7 -16    0.59    0.38
  -2   8 -16    2.64    0.53
  -2   8 -16    2.05    0.61
  -9   1  16   -0.23    0.45
  -9   1  16    0.13    0.36
  -8   0  16   11.02    0.93
  -8   0  16   11.56    1.19
  -7  -1  16    1.71    0.55
  -7  -1  16    1.73    0.43
  -6  -2  16   12.06    1.18
  -6  -2  16   10.24    0.88
   6   2 -16   10.97    0.92
  -5  -3  16   10.30    1.08
  -5  -3  16    9.43    0.91
   5   3 -16    8.87    0.81
  -4  -4  16   10.98    1.10
  -4  -4  16   11.12    0.92
   4   4 -16   10.56    0.93
   4   4 -16   11.48    1.13
  -3  -5  16    0.77    0.45
  -3  -5  16    0.52    0.40
   3   5 -16    0.57    0.43
   3   5 -16    0.78    0.53
  -2  -6  16    0.41    0.35
   2   6 -16    0.40    0.38
   2   6 -16    0.14    0.44
  -1  -7  16    0.08    0.31
   1   7 -16   -0.01    0.52
   1   7 -16    0.70    0.42
   0   8 -16    0.99    0.43
   0   8 -16    1.09    0.61
  -1   9 -16    0.37    0.56
  -9  -1  16   -0.10    0.43
  -8  -2  16   -0.06    0.56
  -8  -2  16    0.24    0.33
  -7  -3  16    3.08    0.72
  -7  -3  16    5.26    0.68
  -6  -4  16    5.14    0.85
  -6  -4  16    5.24    0.73
   6   4 -16    5.63    0.75
  -5  -5  16    2.25    0.64
  -5  -5  16    1.47    0.50
   5   5 -16    1.86    0.53
  -4  -6  16    0.60    0.37
   4   6 -16    0.05    0.49
   4   6 -16    0.01    0.33
  -3  -7  16    0.57    0.47
   3   7 -16    1.06    0.55
   3   7 -16    0.72    0.42
   2   8 -16    2.71    0.74
   2   8 -16    2.61    0.56
   1   9 -16    0.78    0.65
  -8  -4  16    2.68    0.81
  -7  -5  16    3.49    0.69
  -7  -5  16    1.85    0.69
   7   5 -16    1.49    0.61
  -6  -6  16    2.99    0.68
   6   6 -16    3.24    0.69
  -5  -7  16    9.57    1.03
   5   7 -16   10.91    1.07
  -4  -8  16    1.19    0.51
   4   8 -16    1.87    0.57
   4   8 -16    1.53    0.68
  -5  -7 -17    1.84    0.62
  -6  -6 -17    2.82    0.68
  -7  -5 -17    2.71    0.66
   2   8  17    1.02    0.63
   3   7  17   -0.34    0.52
  -3  -7 -17    0.19    0.41
   4   6  17    1.52    0.64
  -4  -6 -17    1.43    0.48
  -5  -5 -17    0.74    0.41
  -6  -4 -17    0.01    0.56
  -6  -4 -17    0.27    0.36
  -7  -3 -17    8.33    1.12
  -7  -3 -17    5.94    0.80
  -8  -2 -17   -0.04    0.40
  -8  -2 -17    0.51    0.58
   0   8  17    1.40    0.67
   1   7  17    3.49    0.80
   2   6  17    2.04    0.64
  -2  -6 -17    2.48    0.54
   3   5  17    6.34    0.90
  -3  -5 -17    5.10    0.68
   4   4  17    3.07    0.66
  -4  -4 -17    0.85    0.38
  -4  -4 -17    2.84    0.72
  -5  -3 -17    1.02    0.56
  -5  -3 -17    2.63    0.50
  -6  -2 -17    3.34    0.56
  -6  -2 -17    3.92    0.74
  -7  -1 -17    2.61    0.72
  -7  -1 -17    2.02    0.51
  -8   0 -17    4.37    0.80
  -8   0 -17    3.28    0.60
  -2   8  17    0.17    0.51
  -1   7  17    3.80    0.78
   0   6  17    0.43    0.46
   1   5  17    7.70    0.98
  -1  -5 -17    8.30    0.81
   2   4  17    1.34    0.53
  -2  -4 -17    0.81    0.34
  -2  -4 -17    0.64    0.45
   3   3  17    1.91    0.59
  -3  -3 -17    1.88    0.43
  -3  -3 -17    2.00    0.57
   4   2  17    3.15    0.69
  -4  -2 -17    2.79    0.64
  -4  -2 -17    2.78    0.54
  -5  -1 -17    2.31    0.60
  -5  -1 -17    1.84    0.42
  -6   0 -17    3.82    0.56
  -6   0 -17    3.15    0.72
  -7   1 -17    3.14    0.71
  -7   1 -17    2.03    0.49
  -8   2 -17    0.68    0.39
  -8   2 -17    0.13    0.55
  -3   7  17    1.41    0.55
  -3   7  17    0.69    0.38
  -2   6  17    3.01    0.50
  -2   6  17    1.60    0.54
  -1   5  17    7.50    0.68
  -1   5  17    8.26    0.93
   1  -5 -17    8.18    0.73
   0   4  17    5.43    0.76
   0  -4 -17    4.38    0.58
   1   3  17   -0.38    0.37
  -1  -3 -17    0.19    0.26
  -1  -3 -17   -0.34    0.38
   2   2  17    9.55    0.98
  -2  -2 -17   10.04    0.83
  -2  -2 -17   10.71    1.06
   3   1  17    6.14    0.79
  -3  -1 -17    5.46    0.62
  -3  -1 -17    5.73    0.78
   4   0  17   22.81    1.45
  -4   0 -17   31.42    1.77
  -4   0 -17   25.37    1.46
   5  -1  17    1.51    0.44
  -5   1 -17    1.27    0.38
  -5   1 -17    1.11    0.57
  -6   2 -17    4.15    0.74
  -6   2 -17    3.60    0.53
  -7   3 -17    5.96    0.86
  -7   3 -17    6.37    0.72
  -5   7  17    1.77    0.48
  -5   7  17    2.43    0.61
  -5   7  17    1.74    0.41
   5  -7 -17    0.72    0.64
  -4   6  17    2.53    0.59
  -4   6  17    2.14    0.46
  -4   6  17    1.80    0.41
   4  -6 -17    1.41    0.62
  -3   5  17    5.91    0.74
  -3   5  17    4.60    0.55
  -3   5  17    4.64    0.58
  -2   4  17    1.20    0.46
  -2   4  17    0.57    0.33
  -2   4  17    0.83    0.36
   2  -4 -17    0.08    0.26
  -1   3  17    0.24    0.23
  -1   3  17    0.01    0.39
  -1   3  17    0.33    0.29
   1  -3 -17    0.06    0.26
   0   2  17   -0.12    0.26
   0   2  17    0.25    0.40
   0   2  17   -0.12    0.23
   0  -2 -17   -0.27    0.38
   0  -2 -17    0.28    0.30
   1   1  17    4.61    0.56
   1   1  17    3.96    0.63
  -1  -1 -17    4.66    0.57
  -1  -1 -17    4.64    0.66
   2   0  17   42.11    2.13
   2   0  17   44.50    2.39
  -2   0 -17   43.25    2.40
  -2   0 -17   43.97    2.14
   3  -1  17    6.77    0.67
  -3   1 -17    6.29    0.78
  -3   1 -17    5.95    0.66
   4  -2  17    2.30    0.46
  -4   2 -17    2.21    0.54
  -4   2 -17    2.91    0.48
  -5   3 -17    2.23    0.60
  -5   3 -17    1.58    0.42
  -6   4 -17    0.09    0.44
  -6   4 -17    0.54    0.33
  -7   5 -17    2.79    0.51
  -7   5 -17    2.95    0.64
  -6   6  17    2.46    0.49
  -6   6  17    4.28    0.70
  -6   6  17    3.33    0.50
   6  -6 -17    2.43    0.75
  -5   5  17    0.42    0.43
  -5   5  17    0.88    0.38
  -5   5  17    1.66    0.41
   5  -5 -17    1.09    0.56
  -4   4  17    2.41    0.57
  -4   4  17    2.32    0.45
  -4   4  17    2.11    0.45
   4  -4 -17    1.08    0.50
  -3   3  17    2.11    0.51
  -3   3  17    2.21    0.44
  -3   3  17    2.44    0.44
   3  -3 -17    2.01    0.40
  -2   2  17    9.10    0.75
  -2   2  17    9.78    0.73
  -2   2  17   13.04    1.06
   2  -2 -17    9.52    0.74
  -1   1  17    7.05    0.76
  -1   1  17    3.54    0.51
  -1   1  17    4.38    0.50
   1  -1 -17    4.66    0.56
   1  -1 -17    4.51    0.65
   0   0  17    0.15    0.24
   0   0  17    0.40    0.38
   0   0 -17    0.33    0.37
   0   0 -17    0.09    0.30
   1  -1  17    3.46    0.51
   1  -1  17    4.17    0.64
  -1   1 -17    3.85    0.64
  -1   1 -17    4.63    0.54
   2  -2  17   10.91    0.95
   2  -2  17   11.33    0.82
  -2   2 -17    9.54    0.81
  -2   2 -17   11.58    1.03
   3  -3  17    1.84    0.42
  -3   3 -17    1.60    0.39
  -3   3 -17    2.45    0.54
  -4   4 -17    1.90    0.44
  -4   4 -17    1.86    0.57
  -5   5 -17    1.24    0.55
  -5   5 -17    1.37    0.43
  -6   6 -17    2.98    0.56
  -6   6 -17    3.15    0.68
  -7   5  17    2.17    0.48
  -7   5  17    2.85    0.60
  -7   5  17    2.47    0.44
   7  -5 -17    2.12    0.69
  -6   4  17   -0.07    0.35
  -6   4  17   -0.22    0.26
  -6   4  17    0.12    0.42
   6  -4 -17   -0.16    0.48
  -5   3  17    2.15    0.56
  -5   3  17    2.09    0.42
  -5   3  17    1.93    0.43
   5  -3 -17    1.57    0.53
  -4   2  17    3.29    0.50
  -4   2  17    3.21    0.60
  -4   2  17    3.44    0.44
   4  -2 -17    3.31    0.52
   4  -2 -17    2.56    0.44
  -3   1  17    4.50    0.57
  -3   1  17    4.98    0.53
  -3   1  17    6.06    0.77
   3  -1 -17    5.38    0.57
   3  -1 -17    5.27    0.56
  -2   0  17   43.72    1.93
  -2   0  17   42.55    2.38
  -2   0  17   43.37    2.14
   2   0 -17   44.09    2.11
  -1  -1  17    4.94    0.67
  -1  -1  17    4.49    0.57
   1   1 -17    4.23    0.54
   1   1 -17    4.11    0.68
   0  -2  17    0.13    0.41
   0  -2  17    0.03    0.23
   0   2 -17    0.20    0.25
   0   2 -17    0.33    0.47
   1  -3  17   -0.15    0.24
   1  -3  17   -0.07    0.32
  -1   3 -17   -0.09    0.30
  -1   3 -17    0.55    0.39
   2  -4  17    0.57    0.30
  -2   4 -17    0.07    0.27
  -2   4 -17    0.78    0.47
  -3   5 -17    5.75    0.67
  -3   5 -17    4.39    0.69
  -4   6 -17    1.83    0.58
  -4   6 -17    1.00    0.39
  -5   7 -17    1.89    0.46
  -5   7 -17    1.25    0.63
  -7   3  17    6.82    0.85
  -7   3  17    7.20    0.67
  -7   3  17    6.66    0.69
  -6   2  17    3.54    0.51
  -6   2  17    3.46    0.68
  -6   2  17    4.16    0.56
  -5   1  17    1.90    0.40
  -5   1  17    1.87    0.56
  -5   1  17    1.40    0.40
  -4   0  17   25.45    1.65
  -4   0  17   24.27    1.28
  -4   0  17   25.10    1.42
   4   0 -17   27.22    1.45
  -3  -1  17    4.98    0.60
  -3  -1  17    5.45    0.74
   3   1 -17    5.63    0.70
   3   1 -17    5.92    0.64
  -2  -2  17   11.51    1.02
  -2  -2  17   10.26    0.85
   2   2 -17    8.54    0.78
   2   2 -17   11.71    1.04
  -1  -3  17   -0.15    0.35
  -1  -3  17    0.48    0.29
   1   3 -17    0.28    0.34
   1   3 -17   -0.10    0.39
   0  -4  17    4.16    0.59
   0   4 -17    5.51    0.66
   0   4 -17    4.88    0.71
   1  -5  17    7.90    0.75
  -1   5 -17    7.52    0.88
  -1   5 -17    8.43    0.81
  -2   6 -17    2.31    0.46
  -2   6 -17    1.46    0.50
  -3   7 -17    0.26    0.28
  -3   7 -17    0.31    0.50
  -8   2  17    1.01    0.52
  -8   2  17    0.16    0.31
  -7   1  17    2.48    0.65
  -7   1  17    2.44    0.50
  -6   0  17    3.52    0.52
  -6   0  17    2.63    0.60
  -5  -1  17    1.51    0.52
  -5  -1  17    0.84    0.32
   5   1 -17    1.85    0.41
  -4  -2  17    3.89    0.67
  -4  -2  17    2.69    0.51
   4   2 -17    2.47    0.52
  -3  -3  17    2.33    0.57
  -3  -3  17    2.27    0.45
   3   3 -17    2.37    0.59
   3   3 -17    2.66    0.46
  -2  -4  17    0.27    0.31
  -2  -4  17    0.78    0.43
   2   4 -17   -0.08    0.27
   2   4 -17    0.32    0.42
  -1  -5  17    7.44    0.77
   1   5 -17    8.91    0.83
   1   5 -17    7.77    0.90
   0  -6  17   -0.24    0.35
   0   6 -17    0.29    0.35
   0   6 -17   -0.35    0.39
  -1   7 -17    3.58    0.73
  -1   7 -17    3.12    0.57
  -2   8 -17    0.33    0.38
  -2   8 -17    1.13    0.59
  -8   0  17    5.32    0.84
  -8   0  17    3.48    0.60
  -7  -1  17    2.25    0.46
  -7  -1  17    2.21    0.61
  -6  -2  17    4.39    0.62
  -6  -2  17    4.20    0.79
   6   2 -17    3.45    0.59
  -5  -3  17    2.42    0.55
  -5  -3  17    2.00    0.60
   5   3 -17    2.25    0.48
  -4  -4  17    1.19    0.54
  -4  -4  17    2.65    0.51
   4   4 -17    2.25    0.53
  -3  -5  17    4.41    0.69
  -3  -5  17    6.70    0.90
   3   5 -17    5.76    0.73
   3   5 -17    3.82    0.71
  -2  -6  17    2.15    0.48
   2   6 -17    2.43    0.55
   2   6 -17    2.17    0.66
  -1  -7  17    4.94    0.67
   1   7 -17    3.17    0.71
   1   7 -17    4.48    0.69
   0   8 -17    1.89    0.50
   0   8 -17    1.77    0.66
  -8  -2  17   -0.01    0.30
  -8  -2  17    0.16    0.55
  -7  -3  17    6.31    0.94
  -7  -3  17    6.62    0.79
  -6  -4  17   -0.09    0.48
  -6  -4  17    0.46    0.42
   6   4 -17   -0.32    0.39
  -5  -5  17    1.84    0.56
  -5  -5  17    1.52    0.68
   5   5 -17    0.98    0.49
  -4  -6  17    2.32    0.52
   4   6 -17    1.47    0.53
  -3  -7  17    0.11    0.46
   3   7 -17    0.62    0.39
   3   7 -17   -0.12    0.57
   2   8 -17    1.20    0.47
   2   8 -17    0.76    0.63
  -7  -5  17    2.61    0.66
  -7  -5  17    2.92    0.89
  -6  -6  17    3.91    0.75
   6   6 -17    3.39    0.73
  -5  -7  17    0.79    0.49
   5   7 -17    2.45    0.65
  -6  -6 -18    1.28    0.53
   2   8  18    0.77    0.62
   3   7  18    9.24    1.19
  -3  -7 -18    5.37    0.79
   4   6  18    1.53    0.68
  -4  -6 -18    0.78    0.49
  -5  -5 -18    0.71    0.49
  -6  -4 -18    1.55    0.67
  -6  -4 -18    1.12    0.48
  -7  -3 -18    0.63    0.61
  -7  -3 -18    1.74    0.53
  -8  -2 -18    3.10    0.87
   0   8  18    0.71    0.56
   1   7  18    3.77    0.80
   2   6  18    0.65    0.55
  -2  -6 -18    1.15    0.41
   3   5  18    3.48    0.75
  -3  -5 -18    3.01    0.59
   4   4  18    0.27    0.56
  -4  -4 -18    0.58    0.43
  -4  -4 -18    0.65    0.54
  -5  -3 -18    7.08    0.94
  -5  -3 -18    6.41    0.80
  -6  -2 -18    1.20    0.60
  -6  -2 -18    1.73    0.52
  -7  -1 -18    6.83    1.02
  -7  -1 -18    7.85    0.85
  -8   0 -18    1.52    0.48
  -8   0 -18    2.40    0.75
  -2   8  18    0.94    0.60
  -1   7  18    3.68    0.75
   0   6  18    1.36    0.58
   1   5  18    6.35    0.89
  -1  -5 -18    6.02    0.68
   2   4  18    3.44    0.70
  -2  -4 -18    3.27    0.57
   3   3  18    1.94    0.66
  -3  -3 -18    1.31    0.59
  -3  -3 -18    1.85    0.44
  -4  -2 -18    0.59    0.35
  -4  -2 -18    0.45    0.49
  -5  -1 -18    8.49    0.82
  -5  -1 -18    7.70    0.97
  -6   0 -18    0.39    0.36
  -6   0 -18   -0.45    0.52
  -7   1 -18    7.63    0.98
  -7   1 -18    7.25    0.80
  -8   2 -18    2.47    0.73
  -8   2 -18    2.74    0.55
  -3   7  18    7.18    0.77
  -3   7  18    6.45    0.89
  -2   6  18   -0.14    0.49
  -1   5  18    5.71    0.82
   0   4  18    0.32    0.49
   0  -4 -18    0.50    0.36
   1   3  18   20.61    1.46
  -1  -3 -18   19.30    1.21
  -1  -3 -18   19.64    1.41
   2   2  18    0.31    0.46
  -2  -2 -18    0.70    0.47
  -2  -2 -18    0.84    0.39
   3   1  18   22.10    1.54
  -3  -1 -18   22.90    1.54
  -3  -1 -18   20.22    1.28
   4   0  18    0.26    0.37
  -4   0 -18    0.49    0.31
  -4   0 -18    0.58    0.48
   5  -1  18    8.31    0.82
  -5   1 -18    9.06    0.80
  -5   1 -18    7.57    0.94
  -6   2 -18    0.95    0.41
  -6   2 -18   -0.05    0.50
  -7   3 -18    1.68    0.46
  -7   3 -18    1.33    0.52
  -4   6  18    0.95    0.49
  -4   6  18    0.99    0.36
  -4   6  18    0.50    0.40
   4  -6 -18    0.72    0.56
  -3   5  18    3.19    0.49
  -3   5  18    1.88    0.45
  -3   5  18    3.02    0.65
  -2   4  18    3.16    0.48
  -2   4  18    2.95    0.66
  -2   4  18    2.99    0.49
   2  -4 -18    3.07    0.46
  -1   3  18   18.46    1.18
  -1   3  18   19.40    1.39
   1  -3 -18   19.20    1.18
   0   2  18    7.94    0.75
   0   2  18    7.79    0.88
   0  -2 -18    8.32    0.88
   0  -2 -18    8.33    0.71
   1   1  18    2.86    0.51
   1   1  18    4.06    0.65
  -1  -1 -18    2.59    0.50
  -1  -1 -18    3.28    0.60
   2   0  18    1.01    0.35
   2   0  18    1.87    0.57
  -2   0 -18    1.17    0.35
  -2   0 -18    1.40    0.54
   3  -1  18   23.48    1.31
  -3   1 -18   18.85    1.43
  -3   1 -18   21.47    1.28
   4  -2  18    0.35    0.33
  -4   2 -18    0.33    0.26
  -4   2 -18   -0.20    0.40
  -5   3 -18    6.23    0.69
  -5   3 -18    5.98    0.87
  -6   4 -18    0.40    0.37
  -6   4 -18    1.49    0.58
  -6   6  18    1.29    0.45
  -6   6  18    1.23    0.41
   6  -6 -18    2.56    0.76
  -5   5  18    1.30    0.55
  -5   5  18    1.55    0.41
  -5   5  18    1.24    0.43
   5  -5 -18    0.62    0.52
  -4   4  18    0.31    0.32
  -4   4  18    1.15    0.40
  -4   4  18    0.29    0.45
   4  -4 -18    0.55    0.41
  -3   3  18    2.56    0.60
  -3   3  18    0.80    0.35
  -3   3  18    0.68    0.35
   3  -3 -18    0.86    0.34
  -2   2  18    0.11    0.25
  -2   2  18    0.76    0.44
  -2   2  18    0.21    0.31
   2  -2 -18    0.55    0.29
  -1   1  18    2.75    0.46
  -1   1  18    3.61    0.63
   1  -1 -18    3.57    0.62
   1  -1 -18    1.74    0.43
   0   0  18    0.37    0.38
   0   0  18   -0.60    0.27
   0   0 -18    0.05    0.31
   0   0 -18   -0.13    0.35
   1  -1  18    3.66    0.65
   1  -1  18    2.73    0.47
  -1   1 -18    2.96    0.48
  -1   1 -18    3.01    0.58
   2  -2  18    1.10    0.35
  -2   2 -18    0.21    0.42
  -2   2 -18    0.72    0.36
   3  -3  18    1.57    0.38
  -3   3 -18    0.95    0.37
  -3   3 -18    1.75    0.54
  -4   4 -18   -0.55    0.46
  -4   4 -18    0.23    0.28
  -5   5 -18    1.90    0.47
  -5   5 -18    1.16    0.54
  -6   6 -18    0.60    0.37
  -6   4  18    1.86    0.55
  -6   4  18    1.88    0.41
  -6   4  18    0.91    0.39
   6  -4 -18    0.95    0.55
  -5   3  18    7.99    0.89
  -5   3  18    7.61    0.70
  -5   3  18    7.29    0.74
   5  -3 -18    8.04    0.89
  -4   2  18    0.51    0.37
  -4   2  18    0.02    0.29
  -4   2  18    0.20    0.39
   4  -2 -18    0.47    0.35
  -3   1  18   22.06    1.53
  -3   1  18   22.33    1.20
  -3   1  18   19.19    1.25
   3  -1 -18   22.88    1.28
   3  -1 -18   22.48    1.32
  -2   0  18    1.38    0.51
  -2   0  18    1.04    0.36
   2   0 -18    1.71    0.42
   2   0 -18    1.53    0.49
  -1  -1  18    3.32    0.51
  -1  -1  18    3.75    0.65
   1   1 -18    3.56    0.63
   1   1 -18    3.46    0.54
   0  -2  18    7.72    0.78
   0  -2  18    7.86    0.86
   0   2 -18    7.60    0.76
   0   2 -18    8.29    0.94
   1  -3  18   18.43    1.18
  -1   3 -18   19.36    1.20
   2  -4  18    2.78    0.48
  -2   4 -18    3.64    0.50
  -2   4 -18    2.33    0.62
  -3   5 -18    1.92    0.44
  -3   5 -18    2.50    0.58
  -4   6 -18    0.37    0.46
  -4   6 -18    0.83    0.37
  -7   3  18    1.59    0.56
  -7   3  18    1.32    0.42
  -7   3  18    1.51    0.44
  -6   2  18    1.26    0.41
  -6   2  18    1.07    0.39
  -6   2  18    0.91    0.51
  -5   1  18    8.97    0.81
  -5   1  18    9.41    0.98
  -4   0  18    0.48    0.30
  -4   0  18    0.01    0.48
   4   0 -18    0.42    0.29
  -3  -1  18   23.76    1.32
  -3  -1  18   20.63    1.48
   3   1 -18   18.53    1.24
  -2  -2  18    0.94    0.53
  -2  -2  18    0.56    0.38
   2   2 -18    0.25    0.31
   2   2 -18    0.38    0.42
  -1  -3  18   20.63    1.28
  -1  -3  18   18.20    1.39
   1   3 -18   20.78    1.25
   0  -4  18    0.20    0.28
   0   4 -18    0.08    0.41
   0   4 -18    0.36    0.34
   1  -5  18    5.02    0.65
  -1   5 -18    4.87    0.62
  -1   5 -18    5.91    0.82
  -2   6 -18    0.77    0.40
  -2   6 -18    0.56    0.53
  -3   7 -18    6.40    0.86
  -3   7 -18    6.53    0.76
  -8   2  18    2.64    0.69
  -8   2  18    3.14    0.54
  -7   1  18    6.87    0.77
  -7   1  18    7.76    0.98
  -6   0  18    0.54    0.35
  -6   0  18    0.28    0.44
  -5  -1  18    9.19    0.88
  -5  -1  18   12.79    1.16
   5   1 -18    8.34    0.84
  -4  -2  18    0.34    0.45
  -4  -2  18    0.72    0.35
   4   2 -18    0.79    0.40
  -3  -3  18    1.22    0.53
  -3  -3  18    1.69    0.43
   3   3 -18    1.25    0.44
   3   3 -18    2.77    0.59
  -2  -4  18    3.51    0.69
  -2  -4  18    3.76    0.59
   2   4 -18    3.47    0.58
   2   4 -18    3.15    0.64
  -1  -5  18    5.41    0.70
   1   5 -18    5.51    0.70
   1   5 -18    5.41    0.79
   0  -6  18    0.69    0.44
   0   6 -18    1.70    0.61
   0   6 -18    1.35    0.41
  -1   7 -18    3.89    0.73
  -1   7 -18    2.69    0.56
  -2   8 -18    0.96    0.44
  -2   8 -18    1.03    0.54
  -8   0  18    1.84    0.52
  -8   0  18    3.10    0.74
  -7  -1  18    5.18    0.87
  -7  -1  18    6.80    0.79
  -6  -2  18    0.90    0.53
  -6  -2  18    1.63    0.47
  -5  -3  18    8.03    0.97
  -5  -3  18    7.61    0.85
   5   3 -18    6.23    0.78
  -4  -4  18    0.18    0.47
  -4  -4  18    0.64    0.36
   4   4 -18    0.39    0.38
  -3  -5  18    3.35    0.63
   3   5 -18    3.94    0.61
   3   5 -18    3.06    0.68
  -2  -6  18    0.19    0.43
   2   6 -18    1.26    0.55
   2   6 -18    0.04    0.33
   1   7 -18    3.60    0.71
   1   7 -18    3.36    0.60
   0   8 -18   -0.09    0.30
   0   8 -18    0.20    0.58
  -8  -2  18    3.75    0.80
  -7  -3  18    1.39    0.52
  -7  -3  18    1.16    0.59
  -6  -4  18    1.77    0.71
  -6  -4  18    1.39    0.51
   6   4 -18    0.74    0.42
  -5  -5  18    1.95    0.53
  -5  -5  18    1.01    0.59
   5   5 -18    1.59    0.56
  -4  -6  18    0.96    0.44
   4   6 -18    0.33    0.46
  -3  -7  18    6.74    0.90
   3   7 -18    6.41    0.86
   3   7 -18    6.09    0.94
   2   8 -18    1.17    0.55
   2   8 -18    0.25    0.57
  -6  -6  18    0.70    0.47
   6   6 -18    1.30    0.59
   3   7  19    0.30    0.63
   4   6  19    2.23    0.83
  -4  -6 -19    1.46    0.49
  -5  -5 -19   -0.01    0.35
  -6  -4 -19    2.98    0.82
  -6  -4 -19    3.84    0.65
  -7  -3 -19    3.46    0.65
  -7  -3 -19    3.59    0.91
   0   8  19    1.78    0.77
   1   7  19    6.78    1.08
   2   6  19   10.47    1.20
  -2  -6 -19    9.24    0.95
   3   5  19    0.39    0.56
  -3  -5 -19    1.30    0.43
  -4  -4 -19    0.19    0.34
  -5  -3 -19    0.95    0.42
  -5  -3 -19    1.65    0.68
  -6  -2 -19    0.30    0.35
  -6  -2 -19   -0.54    0.51
  -7  -1 -19    1.17    0.43
  -7  -1 -19    0.25    0.56
  -8   0 -19    1.44    0.70
  -1   7  19    6.59    0.99
   0   6  19   19.52    1.55
   1   5  19    0.62    0.50
  -1  -5 -19    0.17    0.37
   2   4  19    2.20    0.72
  -2  -4 -19    3.99    0.61
   3   3  19    6.30    0.88
  -3  -3 -19    6.32    0.91
  -3  -3 -19    3.69    0.63
  -4  -2 -19    1.70    0.59
  -4  -2 -19    1.56    0.49
  -5  -1 -19    8.71    0.89
  -5  -1 -19    8.86    1.05
  -6   0 -19    8.87    0.88
  -6   0 -19    8.30    1.08
  -7   1 -19    1.07    0.44
  -7   1 -19    0.07    0.49
  -3   7  19    0.80    0.41
  -3   7  19    2.31    0.66
  -2   6  19    9.36    1.09
  -1   5  19   -0.15    0.49
   0   4  19    5.24    0.80
   0  -4 -19    4.70    0.63
   1   3  19    1.61    0.55
  -1  -3 -19    1.02    0.37
   2   2  19   24.76    1.70
  -2  -2 -19   25.23    1.69
  -2  -2 -19   25.22    1.49
   3   1  19    6.57    0.75
   3   1  19    5.46    0.79
  -3  -1 -19    6.25    0.84
  -3  -1 -19    6.06    0.69
   4   0  19    0.13    0.30
  -4   0 -19   -0.62    0.41
  -4   0 -19    0.28    0.31
   5  -1  19    9.12    0.87
  -5   1 -19    8.70    1.04
  -5   1 -19    9.19    0.87
  -6   2 -19    1.03    0.42
  -6   2 -19    0.31    0.47
  -7   3 -19    3.11    0.58
  -7   3 -19    3.13    0.73
  -4   6  19    1.35    0.45
  -4   6  19    1.27    0.55
   4  -6 -19    1.30    0.65
  -3   5  19    0.95    0.54
  -3   5  19    1.43    0.41
  -2   4  19    1.77    0.44
  -2   4  19    2.30    0.62
  -1   3  19    1.72    0.53
  -1   3  19    0.76    0.38
   1  -3 -19    0.98    0.40
   0   2  19   72.13    3.20
   0   2  19   67.36    3.58
   0  -2 -19   69.43    3.16
   0  -2 -19   67.02    3.52
   1   1  19    4.98    0.79
   1   1  19    5.69    0.64
  -1  -1 -19    3.79    0.56
  -1  -1 -19    5.53    0.76
   2   0  19   -0.73    0.36
   2   0  19   -0.48    0.32
  -2   0 -19   -0.18    0.29
  -2   0 -19   -0.44    0.40
   3  -1  19    5.77    0.70
  -3   1 -19    6.35    0.83
  -3   1 -19    6.01    0.69
   4  -2  19    1.74    0.46
  -4   2 -19    2.82    0.61
  -4   2 -19    2.12    0.47
  -5   3 -19    1.80    0.47
  -5   3 -19    0.20    0.53
  -6   4 -19    4.16    0.75
  -6   4 -19    3.44    0.59
  -5   5  19    0.37    0.51
  -5   5  19    0.58    0.40
  -5   5  19    0.26    0.33
   5  -5 -19    0.25    0.53
  -4   4  19    0.44    0.39
  -4   4  19    0.59    0.44
  -4   4  19   -0.30    0.29
   4  -4 -19    0.33    0.48
  -3   3  19    4.89    0.74
  -3   3  19    4.60    0.61
  -2   2  19   24.70    1.45
  -2   2  19   25.15    1.67
   2  -2 -19   26.06    1.45
  -1   1  19    5.45    0.62
  -1   1  19    5.55    0.77
   1  -1 -19    4.76    0.61
   1  -1 -19    4.96    0.73
   0   0  19   -0.35    0.35
   0   0  19   -0.54    0.30
   0   0 -19   -0.51    0.27
   0   0 -19   -0.05    0.36
   1  -1  19    5.86    0.66
   1  -1  19    5.36    0.77
  -1   1 -19    4.26    0.74
  -1   1 -19    5.52    0.63
   2  -2  19   25.92    1.50
  -2   2 -19   25.36    1.47
   3  -3  19    4.32    0.62
  -3   3 -19    5.36    0.65
  -3   3 -19    5.24    0.81
  -4   4 -19    1.43    0.44
  -4   4 -19    0.39    0.47
  -5   5 -19    0.54    0.38
  -5   5 -19    1.18    0.56
  -6   4  19    5.57    0.64
  -6   4  19    3.30    0.54
  -6   4  19    5.11    0.79
  -5   3  19    1.65    0.44
  -5   3  19    1.72    0.53
  -4   2  19    2.43    0.49
  -4   2  19    3.42    0.65
  -3   1  19    6.73    0.86
  -3   1  19    6.83    0.72
   3  -1 -19    5.28    0.66
  -2   0  19   -0.19    0.40
  -2   0  19   -0.26    0.30
   2   0 -19    0.33    0.29
  -1  -1  19    5.98    0.70
  -1  -1  19    6.64    0.82
   1   1 -19    5.47    0.65
   1   1 -19    5.18    0.74
   0  -2  19   72.76    3.65
   0  -2  19   68.73    3.24
   0   2 -19   70.57    3.24
   1  -3  19    1.23    0.42
  -1   3 -19    0.53    0.38
  -1   3 -19    0.81    0.49
   2  -4  19    2.32    0.47
  -2   4 -19    2.99    0.67
  -2   4 -19    3.56    0.55
  -3   5 -19    0.77    0.41
  -3   5 -19    1.57    0.57
  -4   6 -19    2.64    0.52
  -4   6 -19    1.59    0.60
  -7   3  19    2.90    0.52
  -7   3  19    1.82    0.62
  -6   2  19    0.67    0.38
  -6   2  19    0.19    0.48
  -5   1  19    9.45    0.87
  -5   1  19    8.11    0.99
  -4   0  19    0.26    0.33
  -4   0  19   -0.31    0.39
   4   0 -19    0.39    0.30
  -3  -1  19    5.75    0.79
  -3  -1  19    5.59    0.67
   3   1 -19    6.44    0.71
  -2  -2  19   24.42    1.47
  -2  -2  19   26.48    1.69
   2   2 -19   21.92    1.40
  -1  -3  19    1.60    0.47
  -1  -3  19    1.18    0.50
   1   3 -19    1.66    0.59
   1   3 -19    1.29    0.44
   0  -4  19    5.22    0.65
   0   4 -19    5.13    0.80
   0   4 -19    5.04    0.66
   1  -5  19   -0.26    0.34
  -1   5 -19    0.03    0.28
  -1   5 -19    0.28    0.44
  -2   6 -19   10.85    0.93
  -2   6 -19    9.23    1.09
  -3   7 -19    1.26    0.46
  -3   7 -19    0.51    0.59
  -7   1  19    0.46    0.54
  -7   1  19   -0.11    0.34
  -6   0  19    7.88    0.80
  -6   0  19    8.42    1.04
  -5  -1  19    8.06    1.00
  -5  -1  19    8.47    0.85
   5   1 -19    8.64    0.86
  -4  -2  19    2.14    0.63
  -4  -2  19    2.43    0.48
   4   2 -19    1.61    0.47
  -3  -3  19    4.87    0.67
  -3  -3  19    5.12    0.79
   3   3 -19    5.66    0.79
   3   3 -19    5.25    0.66
  -2  -4  19    1.87    0.46
  -2  -4  19    1.76    0.56
   2   4 -19    2.23    0.48
   2   4 -19    2.84    0.63
  -1  -5  19    0.05    0.31
   1   5 -19   -0.26    0.33
   1   5 -19    0.11    0.53
   0  -6  19   19.10    1.28
   0   6 -19   17.44    1.28
  -1   7 -19    5.44    0.89
  -1   7 -19    5.94    0.76
  -8   0  19    1.19    0.59
  -7  -1  19    0.39    0.59
  -7  -1  19    0.40    0.40
  -6  -2  19    0.58    0.51
  -6  -2  19    0.09    0.37
  -5  -3  19    0.64    0.42
  -5  -3  19    1.53    0.68
   5   3 -19    0.39    0.43
  -4  -4  19    0.09    0.49
  -4  -4  19    1.16    0.47
   4   4 -19    0.42    0.44
  -3  -5  19    0.86    0.40
   3   5 -19    1.29    0.63
   3   5 -19    0.31    0.43
  -2  -6  19    9.52    1.00
   2   6 -19   10.19    1.11
   2   6 -19    8.48    0.96
   1   7 -19    6.76    0.87
   1   7 -19    7.47    1.03
   0   8 -19    1.91    0.72
  -7  -3  19    3.27    0.66
  -7  -3  19    3.84    0.87
  -6  -4  19    3.86    0.83
  -6  -4  19    3.70    0.65
   6   4 -19    3.40    0.65
  -5  -5  19    0.98    0.43
   5   5 -19    1.36    0.47
  -4  -6  19    1.82    0.57
   4   6 -19    2.14    0.54
  -3  -7  19    0.78    0.55
   3   7 -19    1.12    0.62
   3   7 -19    0.71    0.53
   3   7  20    0.41    0.73
  -4  -6 -20    0.62    0.51
  -5  -5 -20    2.39    0.63
  -6  -4 -20    3.04    0.69
  -7  -3 -20    3.04    0.89
   1   7  20    3.00    0.86
   2   6  20    3.24    0.87
  -2  -6 -20    2.31    0.60
   3   5  20    2.27    0.71
  -3  -5 -20    2.35    0.59
  -4  -4 -20    0.53    0.46
  -5  -3 -20    0.39    0.64
  -5  -3 -20    0.26    0.44
  -6  -2 -20    0.63    0.39
  -6  -2 -20    0.49    0.69
  -7  -1 -20    1.07    0.63
  -7  -1 -20    1.35    0.47
  -1   7  20    3.23    0.81
   0   6  20    2.08    0.69
   1   5  20    0.38    0.55
  -1  -5 -20   -0.10    0.37
   2   4  20    3.04    0.81
  -2  -4 -20    4.66    0.64
   3   3  20    0.75    0.55
  -3  -3 -20    1.45    0.66
  -3  -3 -20    0.45    0.41
  -4  -2 -20    1.02    0.45
  -4  -2 -20    1.63    0.61
  -5  -1 -20    0.70    0.66
  -5  -1 -20    0.39    0.40
  -6   0 -20    0.61    0.43
  -6   0 -20    1.43    0.61
  -7   1 -20    0.05    0.54
  -7   1 -20   -0.19    0.36
  -3   7  20    0.28    0.48
  -2   6  20    3.01    0.56
  -2   6  20    3.07    0.75
  -1   5  20   -0.23    0.45
   0   4  20   -0.08    0.45
   0  -4 -20    0.10    0.36
   1   3  20    4.22    0.83
  -1  -3 -20    4.25    0.59
   2   2  20    2.11    0.51
   2   2  20    1.35    0.57
  -2  -2 -20    2.30    0.64
  -2  -2 -20    2.39    0.51
   3   1  20    0.30    0.33
  -3  -1 -20    0.37    0.32
  -3  -1 -20    0.13    0.48
   4   0  20    3.80    0.63
  -4   0 -20    3.80    0.59
  -4   0 -20    4.55    0.76
  -5   1 -20    1.17    0.58
  -5   1 -20    0.27    0.31
  -6   2 -20    1.83    0.66
  -6   2 -20    0.81    0.41
  -4   6  20    0.07    0.34
  -4   6  20   -0.10    0.49
   4  -6 -20    0.09    0.53
  -3   5  20    2.82    0.52
  -3   5  20    2.36    0.68
  -2   4  20    4.92    0.64
  -2   4  20    4.82    0.82
  -1   3  20    4.58    0.75
  -1   3  20    4.52    0.59
   1  -3 -20    3.34    0.51
   0   2  20    5.47    0.80
   0   2  20    5.50    0.70
   0  -2 -20    4.89    0.62
   1   1  20    0.88    0.41
   1   1  20    0.80    0.51
  -1  -1 -20    1.25    0.51
  -1  -1 -20    1.28    0.43
   2   0  20    0.90    0.36
   2   0  20    0.32    0.45
  -2   0 -20    0.30    0.45
  -2   0 -20    0.39    0.32
   3  -1  20    0.38    0.37
  -3   1 -20    0.21    0.29
  -3   1 -20   -0.09    0.43
   4  -2  20    1.42    0.46
  -4   2 -20    2.02    0.63
  -4   2 -20    1.92    0.44
  -5   3 -20    0.23    0.47
  -5   3 -20    0.76    0.35
  -6   4 -20    2.62    0.55
  -6   4 -20    2.38    0.70
  -5   5  20    1.97    0.64
  -5   5  20    0.91    0.39
   5  -5 -20    1.94    0.62
  -4   4  20    0.24    0.50
  -4   4  20    0.20    0.31
   4  -4 -20   -0.38    0.37
  -3   3  20    0.72    0.54
  -3   3  20    0.94    0.38
  -2   2  20    1.63    0.45
  -2   2  20    2.10    0.62
   2  -2 -20    1.23    0.42
  -1   1  20    1.79    0.58
  -1   1  20    1.92    0.47
   1  -1 -20    1.76    0.46
   0   0  20   25.78    1.68
   0   0  20   22.57    1.45
   0   0 -20   24.75    1.46
   1  -1  20    1.71    0.41
   1  -1  20    1.64    0.60
  -1   1 -20    0.93    0.36
  -1   1 -20    1.52    0.54
   2  -2  20    2.25    0.50
  -2   2 -20    1.63    0.42
  -2   2 -20    2.25    0.59
   3  -3  20    1.07    0.37
  -3   3 -20    0.40    0.37
  -3   3 -20    0.88    0.52
  -4   4 -20    0.78    0.56
  -4   4 -20    0.58    0.37
  -5   5 -20    1.04    0.46
  -5   5 -20    1.52    0.63
  -6   4  20    2.69    0.68
  -6   4  20    2.84    0.51
  -5   3  20    0.24    0.34
  -5   3  20    0.98    0.56
  -4   2  20    1.88    0.46
  -4   2  20    2.93    0.62
  -3   1  20    0.55    0.35
  -3   1  20    0.68    0.46
   3  -1 -20    0.08    0.33
  -2   0  20    0.40    0.44
  -2   0  20    0.99    0.36
   2   0 -20    0.44    0.35
  -1  -1  20    1.51    0.53
  -1  -1  20    1.02    0.39
   1   1 -20    1.18    0.59
   1   1 -20    1.32    0.46
   0  -2  20    4.41    0.73
   0  -2  20    5.55    0.71
   0   2 -20    5.35    0.80
   0   2 -20    5.29    0.65
   1  -3  20    4.33    0.63
  -1   3 -20    4.13    0.73
  -1   3 -20    2.98    0.58
   2  -4  20    5.13    0.64
  -2   4 -20    3.63    0.76
  -2   4 -20    2.91    0.53
  -3   5 -20    2.00    0.49
  -3   5 -20    1.29    0.56
  -4   6 -20    1.11    0.56
  -4   6 -20    0.31    0.38
  -6   2  20    0.35    0.55
  -6   2  20    0.97    0.42
  -5   1  20    0.62    0.56
  -5   1  20    0.55    0.32
  -4   0  20    3.59    0.72
  -4   0  20    3.68    0.60
   4   0 -20    5.42    0.68
  -3  -1  20   -0.03    0.29
  -3  -1  20    0.44    0.46
   3   1 -20    0.25    0.38
  -2  -2  20    1.20    0.40
  -2  -2  20    2.22    0.59
   2   2 -20    2.11    0.53
   2   2 -20    1.30    0.52
  -1  -3  20    4.07    0.61
  -1  -3  20    3.27    0.66
   1   3 -20    3.83    0.70
   1   3 -20    4.56    0.65
   0  -4  20    0.50    0.34
   0   4 -20    0.47    0.48
   0   4 -20    0.38    0.32
   1  -5  20   -0.40    0.27
  -1   5 -20   -0.32    0.33
  -1   5 -20    0.46    0.46
  -2   6 -20    3.42    0.61
  -2   6 -20    3.21    0.68
  -3   7 -20    0.19    0.57
  -7   1  20    1.75    0.51
  -7   1  20    1.77    0.67
  -6   0  20    1.49    0.47
  -6   0  20    0.04    0.47
  -5  -1  20    1.05    0.60
  -5  -1  20    0.22    0.30
  -4  -2  20    0.56    0.40
  -4  -2  20    1.66    0.58
   4   2 -20    1.10    0.40
  -3  -3  20    0.94    0.56
  -3  -3  20    0.73    0.44
   3   3 -20    1.46    0.44
  -2  -4  20    3.85    0.61
   2   4 -20    4.16    0.80
   2   4 -20    4.38    0.63
  -1  -5  20    0.22    0.42
   1   5 -20    0.21    0.33
   1   5 -20   -0.38    0.44
   0   6 -20    2.72    0.59
   0   6 -20    2.99    0.74
  -1   7 -20    2.97    0.61
  -1   7 -20    3.43    0.74
  -7  -1  20    1.26    0.60
  -7  -1  20    1.21    0.42
  -6  -2  20    0.29    0.61
  -6  -2  20    0.38    0.42
  -5  -3  20   -0.40    0.50
  -5  -3  20    0.12    0.43
   5   3 -20   -0.49    0.30
  -4  -4  20    0.39    0.37
  -4  -4  20   -0.43    0.50
   4   4 -20    1.19    0.45
  -3  -5  20    2.53    0.60
   3   5 -20    1.81    0.50
  -2  -6  20    2.20    0.56
   2   6 -20    3.58    0.64
   2   6 -20    3.51    0.82
   1   7 -20    2.79    0.73
   1   7 -20    3.74    0.66
  -6  -4  20    3.61    0.90
  -6  -4  20    2.82    0.66
  -5  -5  20    0.62    0.52
   5   5 -20    1.29    0.59
  -4  -6  20    0.58    0.42
   4   6 -20    0.51    0.50
  -3  -7  20    0.33    0.45
   3   7 -20    0.09    0.49
  -5  -5 -21    5.60    0.86
   1   7  21    0.71    0.63
   2   6  21    4.36    0.98
   3   5  21    0.45    0.59
  -3  -5 -21    0.09    0.41
  -4  -4 -21   -0.29    0.40
  -5  -3 -21    1.03    0.48
  -5  -3 -21    1.58    0.68
  -6  -2 -21    1.75    0.55
  -6  -2 -21    2.34    0.82
  -7  -1 -21    0.85    0.66
  -1   7  21    0.52    0.58
   0   6  21   12.41    1.33
   1   5  21    1.35    0.63
  -1  -5 -21    0.14    0.41
   2   4  21    0.17    0.60
  -2  -4 -21    0.01    0.31
   3   3  21    3.53    0.80
  -3  -3 -21    3.55    0.63
  -4  -2 -21    4.94    0.90
  -4  -2 -21    4.47    0.70
   5   1  21    4.56    0.69
  -5  -1 -21    5.36    0.73
  -5  -1 -21    4.54    0.88
  -6   0 -21   -0.34    0.51
  -6   0 -21    0.25    0.43
  -7   1 -21    1.51    0.75
  -2   6  21    5.18    0.67
  -2   6  21    3.97    0.81
  -1   5  21    0.49    0.52
  -1   5  21    1.24    0.39
   0   4  21   -0.43    0.52
   0   4  21   -0.29    0.28
   0  -4 -21    0.07    0.37
   1   3  21    1.98    0.48
   1   3  21    1.89    0.64
  -1  -3 -21    3.13    0.58
   2   2  21    0.50    0.42
   2   2  21    0.92    0.62
  -2  -2 -21    1.25    0.46
  -2  -2 -21    1.51    0.64
   3   1  21    3.99    0.60
  -3  -1 -21    5.56    0.86
  -3  -1 -21    3.99    0.60
   4   0  21    6.54    0.81
  -4   0 -21    7.22    0.99
  -4   0 -21    7.36    0.80
  -5   1 -21    4.64    0.67
  -5   1 -21    5.80    0.88
  -6   2 -21    1.26    0.67
  -6   2 -21    2.09    0.51
  -3   5  21   -0.03    0.34
  -3   5  21   -0.02    0.52
  -2   4  21    0.31    0.52
  -2   4  21    0.25    0.36
  -1   3  21    2.03    0.51
  -1   3  21    2.75    0.72
   1  -3 -21    2.01    0.48
   0   2  21   -0.16    0.45
   0   2  21   -0.37    0.27
   0  -2 -21   -0.11    0.32
   1   1  21    0.56    0.50
   1   1  21    0.16    0.31
  -1  -1 -21    0.45    0.33
  -1  -1 -21   -0.23    0.49
   2   0  21    0.98    0.44
  -2   0 -21    0.20    0.48
  -2   0 -21    0.88    0.42
   3  -1  21    5.84    0.70
  -3   1 -21    5.00    0.69
  -3   1 -21    5.36    0.82
  -4   2 -21    5.02    0.83
  -4   2 -21    3.72    0.62
  -5   3 -21   -0.47    0.45
  -5   3 -21    0.47    0.40
  -5   5  21    6.96    0.97
  -5   5  21    6.61    0.75
  -4   4  21   -0.31    0.47
  -4   4  21   -0.09    0.34
  -3   3  21    4.64    0.64
  -3   3  21    3.85    0.77
  -2   2  21    1.95    0.59
  -2   2  21    0.84    0.41
   2  -2 -21    1.69    0.46
  -1   1  21    0.18    0.36
  -1   1  21    0.44    0.53
   1  -1 -21    0.19    0.35
   0   0  21   -0.26    0.43
   0   0  21    0.21    0.38
   0   0 -21    0.22    0.51
   0   0 -21   -0.20    0.27
   1  -1  21   -0.13    0.26
   1  -1  21   -0.14    0.47
  -1   1 -21   -0.06    0.33
  -1   1 -21    0.10    0.46
   2  -2  21    1.94    0.51
  -2   2 -21    1.09    0.38
  -2   2 -21    0.24    0.49
   3  -3  21    4.35    0.64
  -3   3 -21    3.45    0.76
  -3   3 -21    4.19    0.64
  -4   4 -21    0.30    0.35
  -4   4 -21    0.05    0.49
  -5   5 -21    6.64    0.98
  -5   3  21    0.10    0.37
  -5   3  21    0.44    0.53
  -4   2  21    3.41    0.58
  -4   2  21    4.00    0.74
  -3   1  21    5.41    0.81
  -3   1  21    4.40    0.61
   3  -1 -21    4.12    0.63
  -2   0  21    0.75    0.38
  -2   0  21    0.84    0.50
   2   0 -21    0.70    0.35
  -1  -1  21   -0.08    0.28
  -1  -1  21    0.43    0.54
   1   1 -21   -0.17    0.41
   1   1 -21    0.24    0.32
   0  -2  21    0.30    0.33
   0   2 -21    0.33    0.49
   0   2 -21    0.38    0.39
   1  -3  21    2.01    0.49
  -1   3 -21    3.29    0.67
  -1   3 -21    3.16    0.55
   2  -4  21    0.78    0.44
  -2   4 -21    0.03    0.56
  -2   4 -21    0.49    0.40
  -3   5 -21    0.71    0.34
  -3   5 -21    0.29    0.53
  -6   2  21    1.65    0.67
  -6   2  21    2.52    0.54
  -5   1  21    5.85    0.86
  -5   1  21    5.53    0.73
  -4   0  21    6.85    0.96
  -4   0  21    6.59    0.77
   4   0 -21    6.26    0.73
  -3  -1  21    4.42    0.69
  -3  -1  21    5.55    0.84
   3   1 -21    3.92    0.63
  -2  -2  21    0.13    0.45
  -2  -2  21    1.49    0.44
   2   2 -21    1.56    0.50
  -1  -3  21    2.03    0.50
   1   3 -21    1.41    0.59
   1   3 -21    1.86    0.47
   0  -4  21   -0.27    0.29
   0   4 -21   -0.19    0.29
   0   4 -21    1.12    0.54
  -1   5 -21    0.92    0.62
  -1   5 -21    0.84    0.44
  -2   6 -21    3.46    0.74
  -2   6 -21    4.32    0.69
  -6   0  21    0.91    0.65
  -6   0  21   -0.09    0.35
  -5  -1  21    5.46    0.70
  -5  -1  21    5.33    0.86
  -4  -2  21    5.53    0.91
  -4  -2  21    5.36    0.73
   4   2 -21    3.79    0.63
  -3  -3  21    3.97    0.76
  -3  -3  21    3.55    0.59
   3   3 -21    3.78    0.62
  -2  -4  21    0.06    0.32
   2   4 -21    0.48    0.54
   2   4 -21    0.69    0.38
  -1  -5  21    0.36    0.45
   1   5 -21    0.74    0.38
   1   5 -21    1.35    0.60
   0   6 -21   12.92    1.10
   0   6 -21   10.90    1.23
  -1   7 -21    0.46    0.64
  -6  -2  21    2.72    0.59
  -6  -2  21    1.34    0.65
  -5  -3  21    0.34    0.44
  -5  -3  21    1.13    0.69
   5   3 -21   -0.44    0.42
  -4  -4  21    0.64    0.42
   4   4 -21    0.64    0.49
  -3  -5  21    1.30    0.55
   3   5 -21    0.92    0.50
  -2  -6  21    3.96    0.74
   2   6 -21    4.79    0.85
   2   6 -21    3.88    0.72
   1   7 -21    0.16    0.63
  -5  -5  21    6.15    0.83
   5   5 -21    6.86    0.87
   2   6  22    0.41    0.71
  -3  -5 -22    0.09    0.38
  -4  -4 -22    1.59    0.56
  -5  -3 -22   -0.12    0.44
  -6  -2 -22    2.58    0.78
   0   6  22   10.25    1.25
   1   5  22    0.55    0.67
   2   4  22    2.11    0.72
  -2  -4 -22    2.45    0.54
  -3  -3 -22    1.10    0.44
  -4  -2 -22    3.04    0.63
  -4  -2 -22    2.97    0.76
   5   1  22    4.84    0.77
  -5  -1 -22    4.23    0.86
  -5  -1 -22    4.02    0.70
  -6   0 -22   18.26    1.62
  -6   0 -22   17.77    1.35
  -2   6  22    0.29    0.64
  -1   5  22    1.22    0.45
  -1   5  22    0.33    0.54
   0   4  22    2.59    0.68
   0   4  22    1.76    0.46
   0  -4 -22    1.37    0.44
   1   3  22    7.52    0.82
   1   3  22    7.78    1.08
  -1  -3 -22    6.79    0.82
   2   2  22    5.19    0.85
   2   2  22    3.97    0.68
  -2  -2 -22    6.17    0.73
   3   1  22    3.54    0.65
  -3  -1 -22    3.71    0.60
  -3  -1 -22    3.88    0.77
   4   0  22   13.60    1.08
  -4   0 -22   12.56    1.27
  -4   0 -22   12.69    1.07
  -5   1 -22    3.81    0.83
  -5   1 -22    4.31    0.68
  -6   2 -22    4.03    0.81
  -3   5  22    1.94    0.51
  -3   5  22    1.61    0.68
  -2   4  22    2.15    0.51
  -2   4  22    2.51    0.74
  -1   3  22    7.42    0.84
  -1   3  22    8.89    1.11
   1  -3 -22    8.73    0.85
   0   2  22    3.08    0.58
   0   2  22    3.02    0.71
   0  -2 -22    3.49    0.56
   1   1  22   -0.20    0.36
   1   1  22    0.93    0.59
  -1  -1 -22    0.29    0.40
   2   0  22    4.84    0.68
  -2   0 -22    4.09    0.78
  -2   0 -22    4.38    0.63
   3  -1  22    4.18    0.62
  -3   1 -22    3.13    0.55
  -3   1 -22    2.13    0.65
  -4   2 -22    2.03    0.68
  -4   2 -22    2.84    0.58
  -5   3 -22   -0.05    0.35
  -5   3 -22    1.05    0.58
  -4   4  22    0.82    0.43
  -4   4  22    0.76    0.52
  -3   3  22    1.26    0.57
  -3   3  22    1.37    0.40
  -2   2  22    6.61    0.95
  -2   2  22    5.60    0.72
   2  -2 -22    5.08    0.69
  -1   1  22    0.75    0.43
  -1   1  22    0.43    0.51
   1  -1 -22    0.41    0.40
   0   0  22    6.86    0.98
   0   0  22    7.19    0.82
   0   0 -22    8.66    0.85
   1  -1  22    0.20    0.34
  -1   1 -22    0.63    0.56
  -1   1 -22    0.00    0.38
   2  -2  22    4.98    0.68
  -2   2 -22    5.60    0.85
  -2   2 -22    4.74    0.66
  -3   3 -22    1.14    0.45
  -3   3 -22    1.23    0.56
  -4   4 -22    0.59    0.40
  -4   4 -22    1.07    0.64
  -5   3  22    0.52    0.40
  -5   3  22    1.30    0.64
  -4   2  22    2.89    0.53
  -4   2  22    2.51    0.74
  -3   1  22    2.42    0.67
  -3   1  22    2.88    0.55
   3  -1 -22    3.67    0.60
  -2   0  22    5.76    0.91
  -2   0  22    5.10    0.71
   2   0 -22    4.18    0.66
  -1  -1  22    0.03    0.49
  -1  -1  22    0.07    0.36
   1   1 -22    0.39    0.32
   0  -2  22    3.22    0.61
   0   2 -22    3.67    0.73
   0   2 -22    3.21    0.56
   1  -3  22    7.52    0.85
  -1   3 -22    8.43    1.04
  -1   3 -22    7.03    0.84
  -2   4 -22    2.10    0.50
  -2   4 -22    3.04    0.76
  -3   5 -22    1.62    0.49
  -3   5 -22    1.85    0.65
  -6   2  22    3.38    0.74
  -5   1  22    3.82    0.64
  -5   1  22    5.80    0.90
  -4   0  22   12.64    1.03
  -4   0  22   13.50    1.35
  -3  -1  22    2.15    0.66
  -3  -1  22    3.98    0.66
   3   1 -22    3.83    0.60
  -2  -2  22    5.87    0.93
  -2  -2  22    3.36    0.63
   2   2 -22    4.50    0.66
  -1  -3  22    7.74    0.86
   1   3 -22    8.71    1.05
   1   3 -22    8.53    0.89
   0  -4  22    1.52    0.46
   0   4 -22    1.84    0.63
   0   4 -22    2.44    0.57
  -1   5 -22    0.17    0.61
  -1   5 -22    0.75    0.47
  -2   6 -22    0.90    0.59
  -6   0  22   18.47    1.54
  -6   0  22   16.80    1.27
  -5  -1  22    3.09    0.57
  -5  -1  22    4.38    0.84
  -4  -2  22    3.46    0.78
  -4  -2  22    2.86    0.61
   4   2 -22    2.85    0.56
  -3  -3  22   -0.25    0.51
  -3  -3  22    0.64    0.38
   3   3 -22    1.41    0.48
  -2  -4  22    2.26    0.53
   2   4 -22    2.20    0.52
  -1  -5  22    1.59    0.54
   1   5 -22    1.02    0.68
   1   5 -22    0.26    0.37
   0   6 -22    9.36    1.15
   0   6 -22   10.43    1.07
  -6  -2  22    5.33    1.00
  -5  -3  22    0.20    0.48
  -5  -3  22    1.19    0.63
   5   3 -22    0.47    0.50
  -4  -4  22    0.23    0.50
   4   4 -22    1.58    0.58
  -3  -5  22    1.45    0.51
   3   5 -22    2.42    0.66
  -2  -6  22    0.40    0.53
   2   6 -22    0.50    0.50
  -3  -5 -23    1.18    0.49
  -4  -4 -23    0.64    0.46
  -5  -3 -23    0.73    0.54
   1   5  23    0.34    0.67
   2   4  23    1.88    0.73
  -2  -4 -23    0.79    0.41
  -3  -3 -23    4.24    0.68
   4   2  23    0.24    0.47
  -4  -2 -23   -0.17    0.40
   5   1  23    2.11    0.63
  -5  -1 -23    1.47    0.56
  -5  -1 -23    4.12    0.94
  -1   5  23    0.37    0.39
  -1   5  23    0.13    0.63
   0   4  23    0.02    0.60
   0   4  23    0.02    0.41
   1   3  23    3.90    0.63
   1   3  23    3.45    0.79
  -1  -3 -23    3.51    0.65
   2   2  23   -0.06    0.33
  -2  -2 -23    0.36    0.36
   3   1  23    0.75    0.49
  -3  -1 -23    0.44    0.44
  -3  -1 -23    1.11    0.70
   4   0  23    2.25    0.61
  -4   0 -23    1.42    0.53
  -4   0 -23    1.67    0.66
  -5   1 -23    2.89    0.56
  -5   1 -23    1.88    0.75
  -3   5  23    0.09    0.57
  -2   4  23    1.62    0.72
  -2   4  23    1.16    0.40
  -1   3  23    4.12    0.85
  -1   3  23    2.77    0.55
   0   2  23   -0.45    0.47
   0   2  23    0.23    0.33
   0  -2 -23    0.39    0.41
   1   1  23    9.07    0.92
   1   1  23    8.60    1.09
  -1  -1 -23    7.78    0.85
   2   0  23    2.50    0.54
  -2   0 -23    3.24    0.71
  -2   0 -23    1.51    0.53
   3  -1  23   -0.10    0.40
  -3   1 -23    0.77    0.46
  -3   1 -23    0.68    0.64
  -4   2 -23   -0.36    0.47
  -4   2 -23    0.19    0.34
  -5   3 -23    1.64    0.68
  -4   4  23    0.52    0.61
  -3   3  23    6.57    0.76
  -3   3  23    5.84    0.96
  -2   2  23    0.58    0.54
  -2   2  23    0.44    0.34
  -1   1  23    6.39    0.95
  -1   1  23    8.51    0.86
   1  -1 -23    6.26    0.79
   0   0  23   -0.03    0.48
   0   0  23    0.28    0.31
   0   0 -23    0.23    0.32
   1  -1  23    7.72    0.83
  -1   1 -23    6.26    0.80
  -1   1 -23    6.53    0.91
   2  -2  23    0.60    0.38
  -2   2 -23    0.13    0.32
  -2   2 -23   -0.23    0.47
  -3   3 -23    5.52    0.77
  -4   4 -23    0.68    0.55
  -4   2  23    0.74    0.42
  -4   2  23    0.14    0.58
  -3   1  23    0.30    0.40
  -3   1  23    1.06    0.64
  -2   0  23    2.28    0.54
  -2   0  23    1.73    0.63
   2   0 -23    2.67    0.59
  -1  -1  23    7.08    0.81
  -1  -1  23    7.70    1.04
   1   1 -23    5.75    0.77
   0  -2  23    0.11    0.35
   0   2 -23   -0.11    0.31
   0   2 -23   -0.66    0.50
   1  -3  23    2.36    0.53
  -1   3 -23    3.43    0.64
  -1   3 -23    3.51    0.76
  -2   4 -23    1.52    0.51
  -2   4 -23    0.50    0.59
  -3   5 -23    0.23    0.56
  -5   1  23    1.92    0.53
  -5   1  23    2.87    0.75
  -4   0  23    1.09    0.68
  -4   0  23    2.26    0.53
  -3  -1  23    0.81    0.61
  -3  -1  23    1.27    0.44
   3   1 -23    0.56    0.45
  -2  -2  23    1.05    0.65
  -2  -2  23    0.72    0.39
   2   2 -23   -0.35    0.40
  -1  -3  23    4.13    0.70
   1   3 -23    4.53    0.72
   0  -4  23   -0.03    0.40
   0   4 -23   -0.23    0.51
   0   4 -23   -0.27    0.32
  -1   5 -23    0.74    0.60
  -1   5 -23    0.82    0.41
  -5  -1  23    3.39    0.87
  -5  -1  23    3.52    0.67
  -4  -2  23   -0.47    0.51
  -4  -2  23    0.59    0.43
   4   2 -23    0.78    0.43
  -3  -3  23    5.65    0.80
   3   3 -23    5.11    0.72
  -2  -4  23    1.05    0.46
   2   4 -23    0.95    0.43
  -1  -5  23    0.54    0.49
   1   5 -23    0.73    0.50
   1   5 -23    0.57    0.59
  -5  -3  23    1.56    0.71
  -4  -4  23   -0.11    0.49
   4   4 -23    1.44    0.59
  -3  -5  23   -0.48    0.37
   3   5 -23    1.26    0.59
   2   4  24    4.16    0.69
  -2  -4 -24    2.67    0.61
   3   3  24    0.96    0.48
  -3  -3 -24    0.63    0.49
   4   2  24    1.18    0.54
  -4  -2 -24    0.68    0.52
   0   4  24    0.09    0.42
   0   4  24   -0.44    0.51
   1   3  24   -0.32    0.62
   1   3  24    0.13    0.44
  -1  -3 -24    0.36    0.37
   2   2  24    1.90    0.51
  -2  -2 -24    1.60    0.56
   3   1  24    1.26    0.46
  -3  -1 -24    0.51    0.45
   4   0  24    6.21    0.82
  -4   0 -24    4.80    0.71
  -4   0 -24    4.86    0.91
  -2   4  24    4.47    0.94
  -1   3  24    0.03    0.40
  -1   3  24    0.13    0.60
   0   2  24    0.45    0.56
   0   2  24    0.68    0.45
   0  -2 -24    0.49    0.39
   1   1  24    3.36    0.66
  -1  -1 -24    3.64    0.67
   2   0  24    2.47    0.62
  -2   0 -24    3.35    0.61
  -2   0 -24    2.86    0.72
   3  -1  24    0.91    0.47
  -3   1 -24    0.50    0.66
  -3   1 -24    0.61    0.46
  -4   2 -24    1.02    0.60
  -3   3  24    0.51    0.41
  -3   3  24    0.32    0.52
  -2   2  24    0.88    0.40
  -2   2  24    1.18    0.63
  -1   1  24    2.53    0.78
  -1   1  24    2.51    0.55
   1  -1 -24    3.35    0.63
   0   0  24    0.04    0.32
   0   0  24    0.48    0.59
   0   0 -24    0.03    0.33
   1  -1  24    3.30    0.61
  -1   1 -24    3.30    0.65
  -1   1 -24    3.48    0.81
   2  -2  24    1.73    0.49
  -2   2 -24    0.80    0.58
  -2   2 -24    0.74    0.39
  -3   3 -24    0.32    0.57
  -3   3 -24    0.59    0.45
  -4   2  24    1.65    0.65
  -3   1  24    0.83    0.45
  -3   1  24    1.69    0.72
  -2   0  24    3.27    0.77
  -2   0  24    2.78    0.56
   2   0 -24    2.41    0.53
  -1  -1  24    3.32    0.61
  -1  -1  24    3.95    0.78
   1   1 -24    1.89    0.56
   0  -2  24    0.44    0.39
   0   2 -24    0.39    0.44
   1  -3  24   -0.81    0.37
  -1   3 -24    0.31    0.36
  -1   3 -24   -0.28    0.60
  -2   4 -24    5.45    0.79
  -2   4 -24    3.34    0.79
  -4   0  24    5.29    0.73
  -4   0  24    3.73    0.91
  -3  -1  24    1.01    0.62
  -3  -1  24    0.71    0.45
   3   1 -24    1.21    0.50
  -2  -2  24    1.54    0.53
   2   2 -24    0.97    0.44
  -1  -3  24    0.21    0.39
   1   3 -24    0.16    0.35
   0  -4  24   -0.08    0.42
   0   4 -24    0.95    0.51
   0   4 -24    0.30    0.58
  -4  -2  24    1.32    0.47
  -4  -2  24    1.40    0.68
   4   2 -24    0.93    0.46
  -3  -3  24   -0.54    0.42
   3   3 -24   -0.23    0.37
  -2  -4  24    3.52    0.67
   2   4 -24    4.31    0.76
  -1  -5  24    6.38    0.90
   0   4  25    6.62    1.07
   1   3  25    0.54    0.48
   1   3  25    0.86    0.64
  -1  -3 -25    0.44    0.50
   2   2  25    0.42    0.48
  -2  -2 -25    0.54    0.51
   3   1  25    1.83    0.60
  -3  -1 -25    1.71    0.53
  -4   0 -25    7.02    1.14
  -1   3  25    1.02    0.45
  -1   3  25    0.48    0.65
   0   2  25    6.25    0.80
   0   2  25    7.27    1.05
   0  -2 -25    5.26    0.79
   1   1  25    2.17    0.57
  -1  -1 -25    3.23    0.60
   2   0  25    3.82    0.67
  -2   0 -25    4.28    0.72
   3  -1  25    3.03    0.61
  -3   1 -25    2.14    0.79
  -3   1 -25    2.94    0.62
  -2   2  25    1.47    0.54
  -2   2  25    1.23    0.71
  -1   1  25    2.27    0.59
  -1   1  25    2.77    0.76
   1  -1 -25    2.25    0.55
   0   0  25   -0.66    0.29
   0   0 -25   -0.02    0.42
   1  -1  25    2.03    0.56
  -1   1 -25    2.13    0.53
   2  -2  25    1.56    0.50
  -2   2 -25    2.36    0.61
  -2   2 -25    1.38    0.69
  -3   1  25    1.46    0.54
  -3   1  25    2.60    0.75
  -2   0  25    5.48    0.98
  -2   0  25    2.97    0.59
   2   0 -25    4.45    0.68
  -1  -1  25    2.48    0.57
   1   1 -25    1.97    0.59
   0  -2  25    7.74    0.93
   0   2 -25    5.50    0.81
   1  -3  25    0.85    0.53
  -1   3 -25    0.87    0.42
  -1   3 -25   -0.26    0.55
  -4   0  25    9.63    1.25
  -3  -1  25    2.40    0.73
  -3  -1  25    2.34    0.57
   3   1 -25    2.67    0.60
  -2  -2  25    1.38    0.49
   2   2 -25    2.17    0.61
  -1  -3  25    0.78    0.52
   1   3 -25    0.36    0.50
   0  -4  25    5.37    0.80
   0   2  26    0.28    0.60
   0   2  26    0.94    0.52
   0  -2 -26    0.22    0.39
   1   1  26   -0.33    0.46
  -1  -1 -26   -0.05    0.46
   2   0  26    0.51    0.49
  -2   0 -26    0.56    0.41
  -1   1  26   -0.33    0.57
  -1   1  26    0.71    0.51
   1  -1 -26    0.41    0.41
   0   0  26    0.30    0.46
   0   0 -26   -0.15    0.43
   1  -1  26    0.06    0.40
  -1   1 -26    0.68    0.43
  -2   0  26    0.83    0.62
  -2   0  26    0.62    0.42
   2   0 -26    0.12    0.50
  -1  -1  26    0.50    0.49
   1   1 -26   -0.22    0.37
   0  -2  26    1.25    0.54
   0   2 -26   -0.12    0.46
   0   0   0    0.00    0.00
;
_shelx_hkl_checksum     66805
_shelx_res_file
;
    C:\Crystal\x-step32\s2063lm.res created by SHELXL-2014/7
TITL S2063LM, C222(1)
CELL  0.71073  8.55090  8.63270 20.05700 90.00000 90.00000 90.00000
ZERR 8  0.00110  0.00110  0.00270  0.00000  0.00000  0.00000
LATT -7
SYMM -X, -Y, Z+ 0.50000
SYMM X, -Y, -Z
SYMM -X, Y, -Z+ 0.50000
SFAC C H O
UNIT 56 80 40
TEMP -173
PLAN 30
FMAP 2
L.S. 5
BOND $H
ACTA
CONF
WGHT    0.033500    0.595100
EXTI    0.006125
FVAR       0.13416
O1    3    0.357764    0.737937    0.154383    11.00000    0.02021    0.02281 =
         0.01955    0.00118   -0.00264   -0.00657
C1    1    0.219605    0.656861    0.176472    11.00000    0.01805    0.01967 =
         0.01719   -0.00096    0.00238   -0.00151
AFIX  13
H1    2    0.143019    0.732198    0.195663    11.00000   -1.20000
AFIX   0
O2    3    0.236082    0.448178    0.094919    11.00000    0.02580    0.01295 =
         0.02126   -0.00140   -0.00294    0.00429
C2    1    0.264165    0.538592    0.228539    11.00000    0.02902    0.02826 =
         0.01757    0.00257    0.00282   -0.00064
AFIX  23
H2A   2    0.335227    0.587430    0.261351    11.00000   -1.20000
H2B   2    0.168866    0.505054    0.252565    11.00000   -1.20000
AFIX   0
O3    3    0.339214    0.405986    0.200578    11.00000    0.02126    0.02412 =
         0.02171    0.00478   -0.00235    0.00261
C3    1    0.247397    0.344470    0.149011    11.00000    0.02364    0.01810 =
         0.02682    0.00418   -0.00259   -0.00094
AFIX  23
H3A   2    0.141329    0.321689    0.166197    11.00000   -1.20000
H3B   2    0.294133    0.245945    0.133485    11.00000   -1.20000
AFIX   0
O4    3    0.283656    0.951795    0.088148    11.00000    0.01996    0.01410 =
         0.03469   -0.00019    0.00323   -0.00018
C4    1    0.153471    0.586480    0.112881    11.00000    0.01710    0.01394 =
         0.02140   -0.00140   -0.00242    0.00119
AFIX  13
H4    2    0.038109    0.568883    0.115975    11.00000   -1.20000
AFIX   0
O5    3    0.075345    0.817264    0.049366    11.00000    0.02751    0.01447 =
         0.02968   -0.00037   -0.00941    0.00342
C5    1    0.194785    0.704303    0.059589    11.00000    0.02451    0.01492 =
         0.01622   -0.00255   -0.00229    0.00408
AFIX  13
H5    2    0.224626    0.652597    0.016826    11.00000   -1.20000
AFIX   0
C6    1    0.332813    0.795681    0.089233    11.00000    0.01903    0.01635 =
         0.02052    0.00051    0.00461    0.00242
AFIX  13
H6    2    0.428699    0.781698    0.061332    11.00000   -1.20000
AFIX   0
C7    1    0.118100    0.950884    0.085827    11.00000    0.02200    0.01530 =
         0.02668   -0.00152    0.00036    0.00019
AFIX  23
H7A   2    0.074075    0.946694    0.131443    11.00000   -1.20000
H7B   2    0.078767    1.045380    0.063444    11.00000   -1.20000
HKLF 4
REM  S2063LM, C222(1)
REM R1 =  0.0328 for   1667 Fo > 4sig(Fo)  and  0.0396 for all   1858 data
REM    110 parameters refined using      0 restraints
END
WGHT      0.0335      0.5951
REM Highest difference peak  0.228,  deepest hole -0.194,  1-sigma level  0.042
Q1    1   0.1965  0.6030  0.1479  11.00000  0.05    0.23
Q2    1   0.2733  0.7426  0.0719  11.00000  0.05    0.19
Q3    1   0.2043  0.9622  0.0836  11.00000  0.05    0.19
Q4    1   0.1758  0.6572  0.0907  11.00000  0.05    0.19
Q5    1   0.2488  0.5972  0.2018  11.00000  0.05    0.15
Q6    1   0.2996  0.8614  0.0871  11.00000  0.05    0.14
Q7    1   0.0577  0.5384  0.1129  11.00000  0.05    0.13
Q8    1   0.4779  0.5775  0.1957  11.00000  0.05    0.13
Q9    1   0.2943  0.6833  0.1678  11.00000  0.05    0.13
Q10   1   0.4991  0.8223  0.0879  11.00000  0.05    0.13
;
_shelx_res_checksum     58032
data_global
_journal_date_recd_electronic     2015-10-18
_journal_date_accepted     2015-10-22
_journal_name_full     'Acta Crystallographica, Section E'
_journal_year     2015
_journal_volume     71
_journal_issue     11
_journal_page_first     o889
_journal_page_last     o889
_journal_paper_category     HO
_journal_paper_doi     10.1107/S2056989015020022
_journal_coeditor_code     ZL2650
_publ_contact_author_name     'Prof. Dr. Willi Kantlehner'
_publ_contact_author_address
;
Fakult\"at Chemie/Organische Chemie
Hochschule Aalen
Beethovenstrasse 1
D-73430 Aalen
Germany
;
_publ_contact_author_email     willi.kantlehner@hs-aalen.de
_publ_contact_author_fax     '49 7361 5762250'
_publ_contact_author_phone     '49 7361 5762152'
_publ_section_title
;
Crystal structure of 1,2,3,5-di-<i>O</i>-methylene-\a-<i>D</i>-xylofuranose
;
loop_
    _publ_author_name
    _publ_author_address
    'Tiritiris, Ioannis'
;
 Fakult\"at Chemie/Organische Chemie
 Hochschule Aalen
 Beethovenstra\&se 1
 D-73430 Aalen
 Germany
;
    'Tussetschl\"ager, Stefan'
;
 Fakult\"at Chemie/Organische Chemie
 Hochschule Aalen
 Beethovenstra\&se 1
 D-73430 Aalen
 Germany
;
    'Kantlehner, Willi'
;
 Fakult\"at Chemie/Organische Chemie
 Hochschule Aalen
 Beethovenstra\&se 1
 D-73430 Aalen
 Germany
;
_publ_section_synopsis
;
In the title compound, the central part of the molecule consist of a
five-membered C~4~O ring with envelope conformation. C---H...O hydrogen bonds
between adjacent molecules are present, generating a three-dimensional
network.
;
