# Supplementary material for: Crystal structure of 1,2,3,5-di-O-methyl­ene-α-d-xylo­furan­ose
Source: Acta Crystallogr E Crystallogr Commun. 2015 Oct 28;71(Pt 11):o889. doi: 10.1107/S2056989015020022 (PMC4645044; doi:10.1107/S2056989015020022)
Supplement: Supplementary file 2 [file e-71-0o889-Isup2.hkl]

# 
# h,k,l, Fc-squared, Fo-squared, sigma(Fo-squared) and status flag 
# 
data_I
_shelx_title ' S2063LM IN C222(1)' 
_shelx_refln_list_code          4 
_shelx_F_calc_maximum      279.44 
_exptl_crystal_F_000       736.00 
_reflns_d_resolution_high  0.7479 
 
loop_ 
 _symmetry_equiv_pos_as_xyz 
 'x, y, z' 
 '-x, -y, z+1/2' 
 'x, -y, -z' 
 '-x, y, -z+1/2' 
 'x+1/2, y+1/2, z' 
 '-x+1/2, -y+1/2, z+1/2' 
 'x+1/2, -y+1/2, -z' 
 '-x+1/2, y+1/2, -z+1/2' 
 
_cell_length_a     8.5509 
_cell_length_b     8.6327 
_cell_length_c    20.0570 
_cell_angle_alpha  90.000 
_cell_angle_beta   90.000 
_cell_angle_gamma  90.000 
 
_shelx_F_squared_multiplier     1.000 
 
loop_ 
 _refln_index_h 
 _refln_index_k 
 _refln_index_l 
 _refln_F_squared_calc 
 _refln_F_squared_meas 
 _refln_F_squared_sigma 
 _refln_observed_status 
   2   0   0    78088.00    74141.95   1751.08 o 
   4   0   0        8.63        6.00      4.06 o 
   6   0   0      115.22      104.15      6.72 o 
   8   0   0      231.51      207.79     14.77 o 
  10   0   0      665.62      547.58     43.10 o 
   1   1   0     1059.81     1004.52     13.76 o 
   3   1   0      662.13      712.63     10.17 o 
   5   1   0     4300.85     4470.73     60.98 o 
   7   1   0      718.46      709.95     14.06 o 
   9   1   0      158.11      142.27     11.93 o 
  11   1   0      111.24      134.42     20.13 o 
   0   2   0       58.45       56.91      2.59 o 
   2   2   0     2902.79     3171.54     44.52 o 
   4   2   0     3109.95     3088.30     48.13 o 
   6   2   0      789.64      800.02     16.35 o 
   8   2   0      554.73      530.43     15.00 o 
  10   2   0        0.07        5.23      7.79 o 
   1   3   0       83.45       78.99      2.54 o 
   3   3   0     1057.50     1186.36     23.12 o 
   5   3   0      528.55      555.52     12.42 o 
   7   3   0       63.24      104.32     13.30 o 
   9   3   0       34.77       63.72     14.60 o 
  11   3   0        0.52       10.33     22.58 o 
   0   4   0      919.52      934.97     15.59 o 
   2   4   0       55.33       58.12      2.64 o 
   4   4   0      100.72      117.74      8.30 o 
   6   4   0        0.31       -5.94      5.94 o 
   8   4   0       23.45       16.88      9.26 o 
  10   4   0       13.70       24.27      9.91 o 
   1   5   0       29.41       30.88      3.13 o 
   3   5   0     1531.05     1522.69     28.36 o 
   5   5   0     1288.96     1286.16     31.02 o 
   7   5   0       27.19       57.71     13.88 o 
   9   5   0       66.39       65.70      8.79 o 
   0   6   0      644.30      661.16     15.85 o 
   2   6   0      126.41      155.90      5.43 o 
   4   6   0     1558.98     1506.12     25.88 o 
   6   6   0     1737.11     1702.56     45.85 o 
   8   6   0       55.90       75.89     16.97 o 
   1   7   0        5.13        0.13      4.08 o 
   3   7   0      147.62      125.24      6.12 o 
   5   7   0      556.01      483.36     23.29 o 
   7   7   0       42.84       45.39     15.40 o 
   9   7   0       47.32       81.18     26.72 o 
   0   8   0     3698.56     3669.93     81.49 o 
   2   8   0      475.22      449.57     13.98 o 
   4   8   0      109.49      116.67      8.40 o 
   6   8   0      279.27      280.77     14.96 o 
   8   8   0       18.59       11.07     14.94 o 
   1   9   0       45.53       39.70     10.71 o 
   3   9   0       81.26       72.18      8.62 o 
   5   9   0      422.36      427.10     14.77 o 
   7   9   0       51.33       38.37     10.67 o 
   0  10   0      471.59      493.68     36.81 o 
   2  10   0      717.30      718.92     25.87 o 
   4  10   0      842.04      892.57     40.42 o 
   1  11   0        0.94       -0.37     10.82 o 
   3  11   0       15.46       10.18     11.43 o 
   2   0   1     3159.78     3039.70     31.39 o 
   4   0   1     2223.35     2157.54     23.85 o 
   6   0   1       69.61       56.48      4.84 o 
   8   0   1      479.79      497.26     14.85 o 
  10   0   1        2.08       30.51      9.06 o 
 -11   1   1      217.99      233.43     17.93 o 
  -9   1   1      281.05      315.78     16.99 o 
  -7   1   1      254.91      272.42      8.66 o 
  -5   1   1       83.45       89.59      4.40 o 
  -3   1   1     3864.84     3669.46     68.72 o 
  -1   1   1     1264.11     1200.97     14.37 o 
   1   1   1     1264.35     1163.76     13.98 o 
   3   1   1     3867.47     3734.82     46.30 o 
   5   1   1       83.27       90.64      3.83 o 
   7   1   1      255.41      282.63      9.54 o 
   9   1   1      282.03      288.44     13.26 o 
  11   1   1      218.81      243.12     18.16 o 
 -10   2   1       69.76       55.62      9.94 o 
  -8   2   1      607.99      558.37     15.38 o 
  -6   2   1     1660.31     1586.95     25.14 o 
  -4   2   1       55.56       58.19      3.93 o 
  -2   2   1     1134.95     1059.82     17.64 o 
   0   2   1     3245.83     3300.72     29.37 o 
   2   2   1     1131.54     1051.90     14.16 o 
   4   2   1       55.18       62.52      5.09 o 
   6   2   1     1659.10     1605.17     26.24 o 
   8   2   1      607.22      542.48     15.21 o 
  10   2   1       69.95       66.57      9.29 o 
 -11   3   1      242.11      281.22     20.85 o 
  -9   3   1      561.52      531.22     17.65 o 
  -7   3   1     2272.76     2140.64     37.87 o 
  -5   3   1      428.68      434.75     14.10 o 
  -3   3   1     5306.56     5570.59     83.93 o 
  -1   3   1     4591.28     4627.58     50.90 o 
   1   3   1     4596.34     4687.20     45.37 o 
   3   3   1     5308.76     5567.79     65.40 o 
   5   3   1      427.42      453.85     10.04 o 
   7   3   1     2269.88     2145.41     35.44 o 
   9   3   1      561.71      546.12     18.37 o 
  11   3   1      242.13      271.78     21.19 o 
 -10   4   1      114.58      117.34     12.32 o 
  -8   4   1       14.24       18.31      7.36 o 
  -6   4   1       27.20       31.23     11.35 o 
  -4   4   1      185.30      243.81     11.31 o 
  -2   4   1     1648.36     1737.08     18.53 o 
   0   4   1     1192.97     1108.60     13.08 o 
   2   4   1     1650.66     1747.63     18.53 o 
   4   4   1      185.60      229.52      7.55 o 
   6   4   1       27.09       20.25      7.06 o 
   8   4   1       14.05       12.09      4.83 o 
  10   4   1      114.99      105.92     12.16 o 
  -9   5   1      185.14      188.18     11.45 o 
  -7   5   1      469.22      506.87     27.97 o 
  -5   5   1      609.26      620.69     19.98 o 
  -3   5   1     1469.40     1595.25     32.70 o 
  -1   5   1      522.69      517.31     11.25 o 
   1   5   1      521.79      509.78      8.60 o 
   3   5   1     1470.95     1527.61     19.11 o 
   5   5   1      610.50      628.91     18.43 o 
   7   5   1      469.20      412.97     42.06 o 
   9   5   1      184.29      193.22     12.04 o 
  -8   6   1       73.51       61.13     22.92 o 
  -6   6   1       96.18      137.19     19.40 o 
  -4   6   1       35.46       25.66      4.60 o 
  -2   6   1      381.81      388.98      8.43 o 
   0   6   1      117.38      126.09      5.11 o 
   2   6   1      380.84      402.24      8.49 o 
   4   6   1       35.96       34.03      3.26 o 
   6   6   1       95.25      125.86     13.86 o 
   8   6   1       73.57       73.44     16.32 o 
  -9   7   1       10.92       16.21     31.39 o 
  -7   7   1       32.08       40.11     13.15 o 
  -5   7   1      410.90      387.31      9.93 o 
  -3   7   1      140.46      131.72      6.46 o 
  -1   7   1       11.43        9.66      4.59 o 
   1   7   1       11.29        9.11      4.23 o 
   3   7   1      140.55      126.98      6.14 o 
   5   7   1      411.41      374.70      9.07 o 
   7   7   1       32.39       35.55     12.76 o 
   9   7   1       10.72        5.91     20.44 o 
  -8   8   1      100.50       99.85     20.81 o 
  -6   8   1       72.22       68.10      7.69 o 
  -4   8   1      103.76      102.22      6.90 o 
  -2   8   1      644.09      621.69     26.28 o 
   0   8   1       39.14       41.83      6.60 o 
   2   8   1      644.78      629.92     15.22 o 
   4   8   1      103.03      103.75      9.54 o 
   6   8   1       71.99       75.94      6.54 o 
   8   8   1      100.70       75.72     23.54 o 
  -7   9   1       34.56       23.88      7.65 o 
  -5   9   1      138.22      148.23     12.05 o 
  -3   9   1      729.35      735.44     21.41 o 
  -1   9   1      201.34      195.44     12.24 o 
   1   9   1      201.18      196.71     12.08 o 
   3   9   1      728.28      714.59     18.14 o 
   5   9   1      138.18      139.30      9.44 o 
   7   9   1       34.48       35.30      7.98 o 
  -4  10   1        8.80       46.12     11.07 o 
  -2  10   1        8.02        5.01      9.36 o 
   0  10   1       92.28       80.54     11.02 o 
   2  10   1        7.88       16.98      8.37 o 
   4  10   1        8.64       18.18     12.96 o 
  -3  11   1        0.57       16.34     10.03 o 
  -1  11   1        7.34        6.83     11.90 o 
   1  11   1        7.26       -4.66     10.21 o 
   3  11   1        0.51       -0.16     10.98 o 
   0   0   2      311.70      279.79      5.97 o 
   2   0   2     2639.69     2416.24     25.53 o 
   4   0   2        3.59        8.86      2.27 o 
   6   0   2      703.38      642.95     12.81 o 
   8   0   2      373.41      391.44     14.11 o 
  10   0   2      277.89      260.97     17.41 o 
 -11   1   2       25.37       48.11     12.68 o 
  -9   1   2       41.69       56.04      8.10 o 
  -7   1   2      348.26      358.51     10.65 o 
  -5   1   2     3224.70     3090.23     48.60 o 
  -3   1   2     5462.61     5290.77     73.89 o 
  -1   1   2    12359.29    12357.09    117.03 o 
   1   1   2    12356.58    12339.33    120.09 o 
   3   1   2     5464.07     5268.27     61.60 o 
   5   1   2     3226.36     3146.61     37.39 o 
   7   1   2      347.94      342.28      8.90 o 
   9   1   2       41.70       46.68      9.03 o 
  11   1   2       25.47       33.40     15.78 o 
 -10   2   2       26.43       42.46      8.75 o 
  -8   2   2      558.09      550.10     19.02 o 
  -6   2   2      248.89      299.51      9.32 o 
  -4   2   2     4527.27     4697.27     58.56 o 
  -2   2   2     1717.45     1805.74     23.46 o 
   0   2   2     1074.84     1022.40     10.51 o 
   2   2   2     1721.62     1764.00     20.27 o 
   4   2   2     4531.21     4751.17     65.04 o 
   6   2   2      248.80      281.94     11.54 o 
   8   2   2      557.86      567.78     20.34 o 
  10   2   2       26.40       21.45      7.81 o 
 -11   3   2      250.99      341.82     31.68 o 
  -9   3   2      187.67      191.15     16.92 o 
  -7   3   2      828.05      766.15     17.99 o 
  -5   3   2      189.03      197.82     10.63 o 
  -3   3   2      281.09      294.92      7.75 o 
  -1   3   2     1947.69     1952.96     20.87 o 
   1   3   2     1948.95     1961.84     20.26 o 
   3   3   2      280.38      301.84      7.39 o 
   5   3   2      189.09      191.89      5.88 o 
   7   3   2      827.02      776.49     16.52 o 
   9   3   2      186.28      197.48     15.52 o 
  11   3   2      249.96      255.11     28.90 o 
 -10   4   2       43.57       57.66     10.52 o 
  -8   4   2      148.58      132.94     12.56 o 
  -6   4   2       58.48       36.80     11.79 o 
  -4   4   2      173.81      201.59     10.75 o 
  -2   4   2      590.55      590.29      8.31 o 
   0   4   2      674.37      710.40      9.16 o 
   2   4   2      589.11      600.57      8.06 o 
   4   4   2      173.48      195.65      7.14 o 
   6   4   2       58.70       58.32      5.91 o 
   8   4   2      148.81      145.63      8.02 o 
  10   4   2       43.44       54.63     10.89 o 
  -9   5   2      219.06      192.03     18.54 o 
  -7   5   2       12.37       36.42     13.85 o 
  -5   5   2      906.30      902.95     28.01 o 
  -3   5   2      181.20      161.56      7.45 o 
  -1   5   2     2016.62     2002.70     24.88 o 
   1   5   2     2019.07     2058.60     25.54 o 
   3   5   2      180.74      176.87      4.89 o 
   5   5   2      905.25      839.20     18.08 o 
   7   5   2       12.35       26.26      6.21 o 
   9   5   2      218.19      256.64     14.10 o 
  -8   6   2       79.58       86.91     17.57 o 
  -6   6   2      537.80      547.60     23.52 o 
  -4   6   2     1147.95     1126.60     27.98 o 
  -2   6   2      350.01      356.24      9.17 o 
   0   6   2      408.97      401.11      8.98 o 
   2   6   2      349.43      352.57      8.34 o 
   4   6   2     1146.81     1118.26     22.81 o 
   6   6   2      537.77      509.17     15.68 o 
   8   6   2       80.09       72.58     17.07 o 
  -9   7   2      347.64      366.96     39.13 o 
  -7   7   2       54.29       53.49     14.89 o 
  -5   7   2      434.25      437.58     12.55 o 
  -3   7   2      800.22      769.33     16.51 o 
  -1   7   2      234.55      237.99      8.36 o 
   1   7   2      234.69      229.74      7.61 o 
   3   7   2      800.69      755.44     14.55 o 
   5   7   2      433.70      422.96     10.12 o 
   7   7   2       54.62       55.12     14.25 o 
   9   7   2      347.43      472.78     41.93 o 
  -8   8   2      244.88      233.25     44.74 o 
  -6   8   2       88.17       96.28     11.20 o 
  -4   8   2      109.43      112.05      8.54 o 
  -2   8   2      490.63      501.02     15.89 o 
   0   8   2     1415.46     1372.10     36.05 o 
   2   8   2      491.17      543.72     16.02 o 
   4   8   2      109.40      105.41      7.10 o 
   6   8   2       87.56      102.62     11.89 o 
   8   8   2      245.03      246.59     34.80 o 
  -7   9   2       42.35       46.08      8.95 o 
  -5   9   2       32.87       29.40      8.45 o 
  -3   9   2      103.03      114.97     10.37 o 
  -1   9   2      252.86      237.26     17.81 o 
   1   9   2      254.23      246.03     14.71 o 
   3   9   2      103.24      105.57      9.33 o 
   5   9   2       33.30       42.16     12.05 o 
   7   9   2       42.71       36.19      8.94 o 
  -4  10   2       82.75       92.95     12.39 o 
  -2  10   2       48.95       39.74      9.41 o 
   0  10   2       52.14       64.92     10.27 o 
   2  10   2       49.62       50.77     13.25 o 
   4  10   2       83.30       92.29      9.96 o 
  -3  11   2      115.86      112.39     13.10 o 
  -1  11   2       59.28       39.53     10.61 o 
   1  11   2       59.71       72.48     12.70 o 
   3  11   2      115.84      142.55     18.45 o 
   2   0   3     6669.68     6991.66     67.17 o 
   4   0   3      160.31      150.79      4.27 o 
   6   0   3      321.89      339.07      9.13 o 
   8   0   3      334.55      338.38     14.79 o 
  10   0   3      159.11      162.36     13.43 o 
 -11   1   3      174.31      207.43     16.77 o 
  -9   1   3      153.29      163.05     10.87 o 
  -7   1   3      263.82      265.50     12.48 o 
  -5   1   3      412.96      461.01      9.76 o 
  -3   1   3     1093.22     1027.41     13.79 o 
  -1   1   3    12290.53    12259.90    114.55 o 
   1   1   3    12291.72    12215.00    109.93 o 
   3   1   3     1090.83     1049.13     12.83 o 
   5   1   3      412.15      457.03     12.03 o 
   7   1   3      264.34      246.96      7.67 o 
   9   1   3      152.80      155.07     10.35 o 
  11   1   3      173.91      164.03     15.75 o 
 -10   2   3       14.72       19.19      9.97 o 
  -8   2   3      205.02      221.64     10.96 o 
  -6   2   3     2753.90     2838.17     45.13 o 
  -4   2   3     1709.79     1816.27     24.43 o 
  -2   2   3     4189.29     4126.98     49.26 o 
   0   2   3     8101.58     7847.10     75.51 o 
   2   2   3     4187.58     4242.08     44.31 o 
   4   2   3     1710.30     1830.92     24.92 o 
   6   2   3     2754.83     2851.72     42.40 o 
   8   2   3      205.22      219.16     12.77 o 
  10   2   3       14.86       13.21      8.39 o 
  -9   3   3      116.18      120.49     11.27 o 
  -7   3   3     1480.36     1383.62     27.59 o 
  -5   3   3     1464.58     1505.73     23.17 o 
  -3   3   3       22.01       22.18      2.75 o 
  -1   3   3     3351.42     3372.56     33.85 o 
   1   3   3     3356.67     3401.57     34.12 o 
   3   3   3       21.59       23.06      2.98 o 
   5   3   3     1466.01     1515.99     21.00 o 
   7   3   3     1481.69     1396.93     23.72 o 
   9   3   3      116.59      130.95      9.89 o 
 -10   4   3      376.71      431.48     19.98 o 
  -8   4   3      458.40      459.81     32.43 o 
  -6   4   3      906.08      987.69     31.96 o 
  -4   4   3     3288.91     3347.61     87.24 o 
  -2   4   3     6567.30     6965.70     77.87 o 
   0   4   3     1322.34     1339.57     16.05 o 
   2   4   3     6565.33     7030.81     69.79 o 
   4   4   3     3286.01     3325.31     51.98 o 
   6   4   3      904.52      920.25     14.80 o 
   8   4   3      457.71      457.23     15.62 o 
  10   4   3      376.05      365.03     19.34 o 
  -9   5   3        1.98        8.61     10.59 o 
  -7   5   3      723.28      685.26     33.21 o 
  -5   5   3      921.73      903.02     28.69 o 
  -3   5   3      204.02      228.13      6.22 o 
  -1   5   3      138.34      148.73      6.38 o 
   1   5   3      138.96      151.23      5.04 o 
   3   5   3      204.67      225.10      5.81 o 
   5   5   3      920.94      894.56     21.48 o 
   7   5   3      722.20      666.35     16.76 o 
   9   5   3        2.06       13.89     10.83 o 
  -8   6   3      150.60      143.99     20.69 o 
  -6   6   3      322.45      304.48     18.53 o 
  -4   6   3      841.71      819.11     16.01 o 
  -2   6   3     1936.47     1935.55     29.34 o 
   0   6   3     7180.25     7640.65     92.81 o 
   2   6   3     1935.32     1920.52     26.89 o 
   4   6   3      843.77      823.93     14.80 o 
   6   6   3      323.63      287.21     14.55 o 
   8   6   3      152.07      162.67      9.84 o 
  -7   7   3       48.67       56.82     15.84 o 
  -5   7   3      951.55      924.62     22.72 o 
  -3   7   3      573.80      597.65     14.61 o 
  -1   7   3      345.38      332.91     10.27 o 
   1   7   3      346.93      326.38     10.01 o 
   3   7   3      573.52      591.35     15.64 o 
   5   7   3      950.13      909.62     19.98 o 
   7   7   3       48.22       55.96      9.86 o 
  -8   8   3      177.28      183.95     26.52 o 
  -6   8   3      159.71      173.98      9.64 o 
  -4   8   3      169.17      162.90     10.78 o 
  -2   8   3     1185.26     1181.26     33.18 o 
   0   8   3     3220.56     2973.59     70.03 o 
   2   8   3     1185.42     1202.64     24.64 o 
   4   8   3      169.54      171.69      9.56 o 
   6   8   3      159.48      165.36     10.70 o 
   8   8   3      176.78      175.11     10.98 o 
  -7   9   3      153.55      169.91     11.24 o 
  -5   9   3      482.10      494.29     18.56 o 
  -3   9   3      250.57      276.50     17.88 o 
  -1   9   3      185.15      182.13     12.14 o 
   1   9   3      185.91      164.48     11.32 o 
   3   9   3      250.32      251.03     14.02 o 
   5   9   3      481.53      500.92     19.68 o 
   7   9   3      153.95      168.62     12.29 o 
  -4  10   3       23.42        9.08      9.08 o 
  -2  10   3       82.37       88.92     16.11 o 
   0  10   3        1.84       -4.01      8.49 o 
   2  10   3       82.30       98.27     12.27 o 
   4  10   3       23.36       27.78      9.10 o 
  -3  11   3       74.44       76.82     12.17 o 
  -1  11   3        5.21       15.43     10.18 o 
   1  11   3        5.26       13.39     10.11 o 
   3  11   3       74.25       80.28     14.71 o 
   0   0   4    30830.25    32038.04    423.61 o 
   2   0   4     6940.53     6805.89     67.43 o 
   4   0   4        9.47        8.95      2.49 o 
   6   0   4       29.33       43.23      4.52 o 
   8   0   4      456.79      463.97     17.36 o 
  10   0   4      215.19      215.49     13.02 o 
 -11   1   4      180.87      181.46     14.11 o 
  -9   1   4      298.91      308.29     16.42 o 
  -7   1   4      564.99      556.45     18.11 o 
  -5   1   4     1624.97     1688.62     24.29 o 
  -3   1   4     3425.13     3462.18     39.16 o 
  -1   1   4     6303.40     6050.68     57.33 o 
   1   1   4     6305.80     5998.69     60.95 o 
   3   1   4     3426.09     3478.71     35.82 o 
   5   1   4     1622.72     1681.07     22.05 o 
   7   1   4      563.87      578.53     14.75 o 
   9   1   4      298.26      292.07     13.42 o 
  11   1   4      180.86      192.04     19.26 o 
 -10   2   4      110.21      127.05     11.10 o 
  -8   2   4       33.84       48.96      7.70 o 
  -6   2   4      483.30      491.55     12.17 o 
  -4   2   4      635.62      656.28     10.77 o 
  -2   2   4     1648.37     1601.72     18.81 o 
   0   2   4       47.93       42.61      2.40 o 
   2   2   4     1653.69     1615.84     21.59 o 
   4   2   4      633.82      654.76     10.62 o 
   6   2   4      482.96      489.42     16.23 o 
   8   2   4       33.57       55.84      6.93 o 
  10   2   4      109.20      107.89     11.07 o 
  -9   3   4      314.55      281.11     15.55 o 
  -7   3   4       79.77      100.37      7.21 o 
  -5   3   4     2917.59     2891.02     46.46 o 
  -3   3   4      769.86      861.74     13.42 o 
  -1   3   4     1302.32     1261.17     17.46 o 
   1   3   4     1304.73     1240.89     14.07 o 
   3   3   4      768.44      849.74     15.60 o 
   5   3   4     2917.38     2944.97     35.56 o 
   7   3   4       80.41      110.19      6.31 o 
   9   3   4      314.91      298.37     15.33 o 
 -10   4   4       15.81       18.97     11.95 o 
  -8   4   4      567.44      527.84     23.36 o 
  -6   4   4      749.73      709.75     14.44 o 
  -4   4   4     1909.03     1961.43     28.13 o 
  -2   4   4      538.98      567.10      9.04 o 
   0   4   4      423.31      455.35      7.83 o 
   2   4   4      540.13      573.88      8.66 o 
   4   4   4     1909.54     1956.26     28.98 o 
   6   4   4      749.44      714.58     13.17 o 
   8   4   4      566.28      536.22     16.60 o 
  10   4   4       15.66       28.60     10.32 o 
  -9   5   4      149.50      129.03     14.64 o 
  -7   5   4      297.53      265.77     15.26 o 
  -5   5   4      149.24      162.59      9.79 o 
  -3   5   4      341.36      374.56      7.96 o 
  -1   5   4       72.66       74.26      3.95 o 
   1   5   4       72.36       68.15      4.09 o 
   3   5   4      342.10      379.42      8.28 o 
   5   5   4      149.42      146.01      6.12 o 
   7   5   4      297.76      265.62      9.74 o 
   9   5   4      149.61      140.98     12.03 o 
  -8   6   4        6.65        5.24     13.06 o 
  -6   6   4      460.09      446.95     22.22 o 
  -4   6   4     2305.11     2163.00     40.00 o 
  -2   6   4      334.54      328.43      8.99 o 
   0   6   4      840.63      929.93     17.08 o 
   2   6   4      335.02      320.80      8.81 o 
   4   6   4     2306.60     2253.63     33.96 o 
   6   6   4      460.62      426.10     13.62 o 
   8   6   4        6.60       15.69      6.91 o 
  -7   7   4        2.73      -15.24     15.24 o 
  -5   7   4      188.98      188.48      9.02 o 
  -3   7   4      899.67      865.05     21.16 o 
  -1   7   4      167.33      166.03      7.26 o 
   1   7   4      167.55      158.46      7.47 o 
   3   7   4      898.73      828.16     17.97 o 
   5   7   4      189.88      187.11      8.98 o 
   7   7   4        2.61        4.50      9.11 o 
  -8   8   4       36.57       21.31     16.88 o 
  -6   8   4        1.17       13.29      6.21 o 
  -4   8   4       66.64       57.83      8.66 o 
  -2   8   4      412.77      364.93     15.28 o 
   0   8   4      213.40      190.34      9.94 o 
   2   8   4      410.91      418.93     14.31 o 
   4   8   4       65.58       75.86     11.29 o 
   6   8   4        1.11        7.75      6.88 o 
   8   8   4       36.56       51.57      8.94 o 
  -5   9   4      179.76      197.64     12.36 o 
  -3   9   4       39.05       46.16      7.72 o 
  -1   9   4      941.49      898.63     25.50 o 
   1   9   4      942.76      942.47     25.02 o 
   3   9   4       39.12       40.03     12.57 o 
   5   9   4      179.79      171.57     12.63 o 
  -4  10   4       99.95      124.18     13.39 o 
  -2  10   4      438.01      475.27     20.50 o 
   0  10   4      497.56      552.69     20.89 o 
   2  10   4      438.27      470.99     22.76 o 
   4  10   4      100.25      108.70     11.36 o 
  -3  11   4       90.20       88.91     23.34 o 
  -1  11   4      391.71      422.44     19.63 o 
   1  11   4      391.84      397.82     22.07 o 
   3  11   4       90.22       91.13     42.23 o 
   2   0   5     3594.81     3503.42     37.59 o 
   4   0   5        0.15        0.20      2.63 o 
   6   0   5     1046.81     1008.85     16.72 o 
   8   0   5      479.49      476.32     15.83 o 
  10   0   5        0.04       24.07      9.37 o 
 -11   1   5       82.17      103.43     12.26 o 
  -9   1   5       73.36      101.10     11.33 o 
  -7   1   5       23.95       15.76      6.02 o 
  -5   1   5      779.80      745.83     17.63 o 
  -3   1   5      760.35      782.93     10.87 o 
  -1   1   5     8957.46     9032.27     90.48 o 
   1   1   5     8949.59     9046.05     97.02 o 
   3   1   5      759.73      767.54     10.25 o 
   5   1   5      780.95      760.04     15.09 o 
   7   1   5       24.35       41.93      5.50 o 
   9   1   5       73.34       82.35      9.01 o 
  11   1   5       82.45       52.35     12.38 o 
 -10   2   5        8.89       19.87      8.65 o 
  -8   2   5      165.71      163.00     11.38 o 
  -6   2   5      203.55      192.87      7.01 o 
  -4   2   5      996.72      976.08     14.00 o 
  -2   2   5     4773.60     4821.12     54.49 o 
   0   2   5     1079.05     1190.93     13.51 o 
   2   2   5     4772.81     4757.07     57.09 o 
   4   2   5      996.22      972.78     14.05 o 
   6   2   5      202.67      183.88      6.13 o 
   8   2   5      165.65      206.43     10.77 o 
  10   2   5        8.81       12.72      8.63 o 
  -9   3   5       16.37       24.27      7.21 o 
  -7   3   5       67.46       95.02      7.22 o 
  -5   3   5      115.14      133.26      4.62 o 
  -3   3   5     2011.10     2113.46     27.91 o 
  -1   3   5     2232.51     2403.91     26.38 o 
   1   3   5     2231.37     2399.12     25.41 o 
   3   3   5     2010.03     2061.26     25.66 o 
   5   3   5      115.17      126.67      5.38 o 
   7   3   5       67.26       95.25      7.08 o 
   9   3   5       16.38       24.25     13.41 o 
 -10   4   5      151.03      144.46     13.29 o 
  -8   4   5      407.02      400.86     19.68 o 
  -6   4   5      209.13      238.66      7.69 o 
  -4   4   5      551.57      591.66      9.99 o 
  -2   4   5     1919.09     1976.63     24.37 o 
   0   4   5      142.36      165.88      4.85 o 
   2   4   5     1918.91     2041.29     23.12 o 
   4   4   5      550.98      598.49     11.11 o 
   6   4   5      208.68      245.33      8.44 o 
   8   4   5      407.52      425.28     15.78 o 
  10   4   5      150.90      160.37     18.53 o 
  -9   5   5       21.48       26.38      7.96 o 
  -7   5   5      415.67      413.03     16.04 o 
  -5   5   5       11.82       16.46      3.21 o 
  -3   5   5      291.46      263.45      7.49 o 
  -1   5   5      112.13      105.43      4.90 o 
   1   5   5      112.00      113.99      4.81 o 
   3   5   5      291.70      265.30      7.27 o 
   5   5   5       11.54       16.95      4.48 o 
   7   5   5      414.57      431.37     13.28 o 
   9   5   5       21.65       31.58      9.67 o 
  -8   6   5      151.14      153.79     13.32 o 
  -6   6   5       71.41       94.58      7.99 o 
  -4   6   5      737.27      717.37     17.17 o 
  -2   6   5     1489.53     1481.82     21.69 o 
   0   6   5      480.78      425.17      9.12 o 
   2   6   5     1488.09     1478.52     23.49 o 
   4   6   5      736.71      707.25     15.77 o 
   6   6   5       71.46       81.21      8.13 o 
   8   6   5      150.75      161.18     13.55 o 
  -7   7   5       74.96       95.53     10.59 o 
  -5   7   5      471.57      439.94     21.88 o 
  -3   7   5      334.11      338.59     13.05 o 
  -1   7   5      104.09       92.58      8.35 o 
   1   7   5      103.88       91.21      6.64 o 
   3   7   5      335.23      336.54     11.29 o 
   5   7   5      471.75      438.50     13.59 o 
   7   7   5       74.67       75.79      8.89 o 
  -6   8   5       31.28       26.05     11.01 o 
  -4   8   5       32.83       38.95      8.23 o 
  -2   8   5       30.69       29.97      6.74 o 
   0   8   5       37.44       32.53      6.65 o 
   2   8   5       30.77       29.91      6.79 o 
   4   8   5       33.10       31.38      6.76 o 
   6   8   5       31.57       32.91      8.21 o 
  -5   9   5       40.22       64.13     14.08 o 
  -3   9   5       30.19       30.11      8.74 o 
  -1   9   5       21.55       25.43      8.15 o 
   1   9   5       21.27       36.13      7.84 o 
   3   9   5       30.19       18.87      7.46 o 
   5   9   5       40.29       39.90      9.50 o 
  -4  10   5      138.95      135.85     13.33 o 
  -2  10   5        7.62        4.93      8.21 o 
   0  10   5       82.84       89.75     12.09 o 
   2  10   5        7.61        1.72      9.35 o 
   4  10   5      138.98      122.81     11.73 o 
  -1  11   5       68.92      100.53     13.74 o 
   1  11   5       68.75       76.67     13.23 o 
   0   0   6    14299.43    14403.77    192.96 o 
   2   0   6     2650.72     2725.24     29.19 o 
   4   0   6      733.29      782.79     12.15 o 
   6   0   6      241.55      256.50      7.55 o 
   8   0   6       85.13      100.33     10.23 o 
  10   0   6       66.72       84.71     11.34 o 
 -11   1   6       21.95       26.39      9.27 o 
  -9   1   6      318.22      285.66     14.75 o 
  -7   1   6      278.69      264.92     16.55 o 
  -5   1   6     4963.82     4921.19     60.23 o 
  -3   1   6     1289.05     1262.42     15.88 o 
  -1   1   6      794.95      738.78     10.01 o 
   1   1   6      796.05      758.90     10.48 o 
   3   1   6     1292.70     1310.33     16.20 o 
   5   1   6     4965.02     4853.52     59.88 o 
   7   1   6      279.71      310.76     12.43 o 
   9   1   6      316.00      298.13     13.69 o 
  11   1   6       21.56       28.63     12.13 o 
 -10   2   6       83.17       86.29     10.09 o 
  -8   2   6     1257.54     1186.40     27.35 o 
  -6   2   6      716.64      687.27     13.05 o 
  -4   2   6     1799.84     1676.01     22.60 o 
  -2   2   6     6665.60     6805.84     78.03 o 
   0   2   6    17539.96    18123.73    180.06 o 
   2   2   6     6666.25     6812.49     77.34 o 
   4   2   6     1800.26     1691.64     22.15 o 
   6   2   6      715.66      660.85     12.84 o 
   8   2   6     1254.22     1176.96     27.23 o 
  10   2   6       83.11       53.79     10.29 o 
  -9   3   6      274.60      286.66     13.11 o 
  -7   3   6     1465.81     1442.35     37.20 o 
  -5   3   6     1138.59     1158.57     17.61 o 
  -3   3   6      975.97     1006.61     14.44 o 
  -1   3   6     1261.39     1368.27     16.43 o 
   1   3   6     1260.63     1393.40     16.42 o 
   3   3   6      976.23      991.61     14.18 o 
   5   3   6     1139.07     1174.40     18.87 o 
   7   3   6     1466.48     1464.97     28.87 o 
   9   3   6      274.33      270.77     13.99 o 
 -10   4   6      140.38      127.94     18.21 o 
  -8   4   6        1.55        3.67      5.88 o 
  -6   4   6      441.81      462.49     10.37 o 
  -4   4   6     2403.79     2421.60     32.37 o 
  -2   4   6     2372.35     2436.33     31.87 o 
   0   4   6     2098.07     2278.25     26.15 o 
   2   4   6     2376.92     2493.55     28.83 o 
   4   4   6     2405.29     2443.48     32.30 o 
   6   4   6      442.62      447.22     16.80 o 
   8   4   6        1.54       15.15      6.20 o 
  10   4   6      140.28      154.78     18.61 o 
  -9   5   6       15.56        3.40      7.56 o 
  -7   5   6       23.99       37.30      6.43 o 
  -5   5   6      154.19      144.08      5.54 o 
  -3   5   6      725.42      746.61     16.88 o 
  -1   5   6      425.94      402.42      9.09 o 
   1   5   6      426.41      425.71      9.58 o 
   3   5   6      724.25      746.85     11.20 o 
   5   5   6      153.65      157.79      7.50 o 
   7   5   6       24.03       25.65      5.93 o 
   9   5   6       15.57       14.30      9.79 o 
  -8   6   6       52.98       69.15      7.73 o 
  -6   6   6      349.63      357.31     11.71 o 
  -4   6   6      935.19      904.43     23.00 o 
  -2   6   6      717.13      748.81     14.34 o 
   0   6   6      204.17      218.60      7.06 o 
   2   6   6      718.47      761.73     14.76 o 
   4   6   6      935.15      918.66     24.91 o 
   6   6   6      349.92      346.72     13.20 o 
   8   6   6       52.97       53.01      9.33 o 
  -7   7   6       77.60       58.13      7.59 o 
  -5   7   6      715.94      685.10     19.21 o 
  -3   7   6     1036.82      995.55     25.19 o 
  -1   7   6     2176.27     2100.73     34.51 o 
   1   7   6     2176.42     2136.69     67.50 o 
   3   7   6     1034.16      983.86     21.83 o 
   5   7   6      715.52      712.49     23.17 o 
   7   7   6       77.51       80.31     12.29 o 
  -6   8   6       11.17        2.42     16.36 o 
  -4   8   6       26.98       13.94      7.43 o 
  -2   8   6      899.71      846.87     23.62 o 
   0   8   6     3472.50     3308.11     63.02 o 
   2   8   6      901.33      853.11     33.66 o 
   4   8   6       26.69       18.77      6.52 o 
   6   8   6       11.00       32.00      9.23 o 
  -5   9   6      142.32      144.44     12.06 o 
  -3   9   6      331.75      343.89     22.95 o 
  -1   9   6      358.16      341.42     15.95 o 
   1   9   6      358.46      350.44     14.81 o 
   3   9   6      330.61      353.35     18.57 o 
   5   9   6      142.74      155.13     12.55 o 
  -4  10   6       88.06      103.58     13.10 o 
  -2  10   6      131.02      115.07     13.43 o 
   0  10   6        0.58       -5.33      8.63 o 
   2  10   6      132.70      133.49     13.14 o 
   4  10   6       87.77       73.50     10.58 o 
  -1  11   6        0.91       16.61     12.91 o 
   1  11   6        0.89        4.16     11.36 o 
   2   0   7      453.22      425.77      7.27 o 
   4   0   7     1489.29     1486.88     20.05 o 
   6   0   7      480.81      544.06     11.60 o 
   8   0   7       29.25       48.60      7.87 o 
  10   0   7       17.42       10.15      9.28 o 
  -9   1   7       23.43       22.98     10.41 o 
  -7   1   7     1172.03     1136.71     25.74 o 
  -5   1   7      560.25      595.28     12.77 o 
  -3   1   7     1065.56     1047.09     14.58 o 
  -1   1   7      874.08      852.24     11.71 o 
   1   1   7      872.67      863.64     12.69 o 
   3   1   7     1065.23     1028.88     14.30 o 
   5   1   7      561.66      567.28     10.71 o 
   7   1   7     1171.77     1155.45     26.23 o 
   9   1   7       23.19       34.76      8.34 o 
 -10   2   7      189.13      180.62     12.52 o 
  -8   2   7       27.86       40.49      7.95 o 
  -6   2   7      331.05      335.94     12.06 o 
  -4   2   7     2287.38     2385.43     32.25 o 
  -2   2   7     4350.65     4485.58     48.12 o 
   0   2   7        5.84       -0.69      2.40 o 
   2   2   7     4347.72     4461.41     51.74 o 
   4   2   7     2288.48     2413.52     30.39 o 
   6   2   7      331.72      360.67      9.33 o 
   8   2   7       28.09       38.59      7.57 o 
  10   2   7      189.26      185.29     15.08 o 
  -9   3   7      341.17      372.73     15.54 o 
  -7   3   7      367.23      362.82     13.17 o 
  -5   3   7     1153.50     1211.63     18.62 o 
  -3   3   7      300.68      310.03      7.86 o 
  -1   3   7     1008.94      993.28     14.96 o 
   1   3   7     1010.81     1026.89     13.87 o 
   3   3   7      302.85      327.20      7.38 o 
   5   3   7     1155.06     1199.18     17.71 o 
   7   3   7      366.64      378.11     13.30 o 
   9   3   7      341.44      347.55     20.69 o 
 -10   4   7       72.35       56.47     16.68 o 
  -8   4   7      197.24      212.70      9.84 o 
  -6   4   7     2165.62     2144.09     40.29 o 
  -4   4   7      671.41      692.87     12.24 o 
  -2   4   7     1649.16     1721.62     22.90 o 
   0   4   7       68.44       61.29      3.87 o 
   2   4   7     1645.00     1747.83     23.60 o 
   4   4   7      670.40      675.89     12.69 o 
   6   4   7     2164.56     2049.55     36.80 o 
   8   4   7      196.45      205.84     11.92 o 
  10   4   7       72.46       79.71     14.71 o 
  -9   5   7       54.65       86.99     10.83 o 
  -7   5   7      175.83      184.07      9.55 o 
  -5   5   7      615.70      599.90     13.65 o 
  -3   5   7      440.00      448.03     14.24 o 
  -1   5   7      932.23      990.00     16.73 o 
   1   5   7      930.54      993.37     17.66 o 
   3   5   7      440.72      437.33      9.38 o 
   5   5   7      615.94      599.41     20.27 o 
   7   5   7      175.78      191.25     10.57 o 
   9   5   7       54.24       70.01     13.63 o 
  -8   6   7       24.36       27.75      7.32 o 
  -6   6   7      162.28      179.98      8.23 o 
  -4   6   7       13.43        7.58      5.87 o 
  -2   6   7     1191.45     1228.74     23.83 o 
   0   6   7     1873.23     1914.41     27.53 o 
   2   6   7     1191.96     1144.00     19.26 o 
   4   6   7       13.74       12.08      5.38 o 
   6   6   7      161.67      178.97     11.08 o 
   8   6   7       24.55       24.06      8.87 o 
  -7   7   7      304.60      287.49     14.33 o 
  -5   7   7      375.31      380.47     13.90 o 
  -3   7   7      761.32      715.56     29.32 o 
  -1   7   7      355.62      356.85     12.11 o 
   1   7   7      354.94      317.55     10.86 o 
   3   7   7      760.97      743.52     18.78 o 
   5   7   7      375.36      390.14     16.43 o 
   7   7   7      304.08      317.88     15.44 o 
  -6   8   7       13.56       23.88      8.51 o 
  -4   8   7      167.04      153.99     10.96 o 
  -2   8   7      190.54      179.70     11.72 o 
   0   8   7      400.03      383.63     13.52 o 
   2   8   7      190.85      165.51     11.11 o 
   4   8   7      166.41      150.13     13.97 o 
   6   8   7       13.62       33.96      9.32 o 
  -5   9   7       61.18       68.36     10.04 o 
  -3   9   7        8.05       14.04      8.96 o 
  -1   9   7      243.73      269.47     16.22 o 
   1   9   7      242.95      240.44     18.76 o 
   3   9   7        8.02       15.20      7.75 o 
   5   9   7       61.28       80.15      9.11 o 
  -4  10   7      171.03      197.80     16.29 o 
  -2  10   7      164.61      160.44     14.86 o 
   0  10   7      225.03      215.52     17.16 o 
   2  10   7      164.46      199.70     17.40 o 
   4  10   7      171.57      191.98     13.71 o 
  -1  11   7       99.01       81.81     38.87 o 
   1  11   7       98.70       94.19     18.65 o 
   0   0   8     7227.39     7695.96    138.51 o 
   2   0   8       81.56       90.21      4.39 o 
   4   0   8      182.74      160.37      6.67 o 
   6   0   8        0.02       15.62      5.02 o 
   8   0   8      482.42      509.24     17.20 o 
  10   0   8      167.65      171.66     13.64 o 
  -9   1   8      266.40      243.69     30.27 o 
  -7   1   8      494.50      490.24     16.03 o 
  -5   1   8      393.18      391.60     10.37 o 
  -3   1   8     1334.26     1361.25     20.36 o 
  -1   1   8     1437.95     1433.21     22.02 o 
   1   1   8     1442.43     1402.13     18.54 o 
   3   1   8     1334.06     1385.98     18.90 o 
   5   1   8      394.44      391.53      9.15 o 
   7   1   8      494.27      461.16     15.42 o 
   9   1   8      265.18      267.90     14.04 o 
 -10   2   8      239.92      251.69     15.11 o 
  -8   2   8      520.93      509.55     18.35 o 
  -6   2   8       26.71       31.12      4.42 o 
  -4   2   8      193.90      197.38      6.38 o 
  -2   2   8     2041.32     2062.24     25.79 o 
   0   2   8     2316.98     2497.23     28.31 o 
   2   2   8     2044.31     2047.30     25.87 o 
   4   2   8      193.88      199.50      6.23 o 
   6   2   8       27.01       39.47      4.79 o 
   8   2   8      520.43      534.15     17.74 o 
  10   2   8      239.79      275.18     19.01 o 
  -9   3   8      113.88      134.51     10.30 o 
  -7   3   8      150.82      136.43      8.89 o 
  -5   3   8      437.09      429.15      9.67 o 
  -3   3   8      823.06      858.59     13.69 o 
  -1   3   8      745.78      694.96     11.38 o 
   1   3   8      743.81      698.83     11.31 o 
   3   3   8      824.73      872.88     14.82 o 
   5   3   8      438.00      422.15      9.96 o 
   7   3   8      150.10      161.90      9.34 o 
   9   3   8      114.16      144.18     15.03 o 
 -10   4   8        2.07        8.01     15.27 o 
  -8   4   8       11.95       14.85      6.07 o 
  -6   4   8      221.50      219.47      8.79 o 
  -4   4   8      388.43      363.59      8.82 o 
  -2   4   8      542.02      631.94     11.44 o 
   0   4   8       56.38       57.99      4.00 o 
   2   4   8      542.06      624.93     11.34 o 
   4   4   8      389.51      365.02      9.18 o 
   6   4   8      222.13      236.64     10.92 o 
   8   4   8       11.91       12.10      7.14 o 
  10   4   8        2.10       20.74     13.71 o 
  -9   5   8      343.37      335.38     20.25 o 
  -7   5   8      140.45      143.12      8.80 o 
  -5   5   8      585.56      562.71     16.14 o 
  -3   5   8     1748.25     1724.89     26.59 o 
  -1   5   8      108.35      112.78      5.54 o 
   1   5   8      107.62      107.78      5.54 o 
   3   5   8     1748.28     1684.67     23.02 o 
   5   5   8      586.77      593.34     16.04 o 
   7   5   8      140.69      149.27     11.35 o 
   9   5   8      343.92      329.40     19.61 o 
  -8   6   8       59.23       90.15     12.52 o 
  -6   6   8       62.49       73.27      9.56 o 
  -4   6   8       46.33       57.73      7.57 o 
  -2   6   8      133.53      144.49      7.14 o 
   0   6   8      317.96      318.63      9.96 o 
   2   6   8      133.12      140.62      6.92 o 
   4   6   8       46.40       44.89      6.78 o 
   6   6   8       63.00       65.08      7.39 o 
   8   6   8       59.55       65.39     15.24 o 
  -7   7   8       41.16       49.01      8.71 o 
  -5   7   8      330.33      330.28     13.12 o 
  -3   7   8       32.17       20.51      7.64 o 
  -1   7   8      745.39      709.22     17.26 o 
   1   7   8      745.02      707.61     16.27 o 
   3   7   8       32.08       31.99      7.08 o 
   5   7   8      331.15      365.51     13.61 o 
   7   7   8       41.71       46.49      9.42 o 
  -6   8   8      112.70      113.62     14.44 o 
  -4   8   8      241.10      227.13     17.36 o 
  -2   8   8      681.93      693.23     21.44 o 
   0   8   8      333.96      294.14     16.15 o 
   2   8   8      681.09      676.70     19.39 o 
   4   8   8      241.02      223.47     12.20 o 
   6   8   8      112.43      153.97     15.29 o 
  -5   9   8      409.88      454.15     25.06 o 
  -3   9   8       35.49       44.95     10.28 o 
  -1   9   8       31.32       33.97     10.10 o 
   1   9   8       31.38       37.32     10.09 o 
   3   9   8       35.74       45.47      8.45 o 
   5   9   8      410.48      429.13     20.23 o 
  -4  10   8       25.84       31.50     11.83 o 
  -2  10   8       12.71       31.40     10.82 o 
   0  10   8       76.15       80.11     14.67 o 
   2  10   8       12.74       21.33     13.07 o 
   4  10   8       25.56        6.00     11.47 o 
   2   0   9      262.93      281.79      6.99 o 
   4   0   9       10.42       19.00      3.46 o 
   6   0   9     1820.59     1742.62     30.32 o 
   8   0   9      842.02      761.58     21.55 o 
  10   0   9       28.78       38.91     10.22 o 
  -9   1   9      114.36      113.35     11.52 o 
  -7   1   9      267.24      292.00     12.59 o 
  -5   1   9       62.06       54.14      4.83 o 
  -3   1   9      458.29      464.97      9.54 o 
  -1   1   9     1308.39     1310.71     17.22 o 
   1   1   9     1308.98     1347.40     18.50 o 
   3   1   9      457.97      461.09      9.01 o 
   5   1   9       62.16       67.30      4.87 o 
   7   1   9      267.04      278.87     12.71 o 
   9   1   9      113.58      110.01     11.60 o 
 -10   2   9       81.95      100.57     11.73 o 
  -8   2   9       59.75       80.07      9.27 o 
  -6   2   9      822.38      822.94     17.60 o 
  -4   2   9      375.47      395.11      8.84 o 
  -2   2   9     1124.14     1132.02     16.18 o 
   0   2   9     3700.01     3825.73     43.69 o 
   2   2   9     1126.93     1135.27     17.63 o 
   4   2   9      373.54      386.06      8.85 o 
   6   2   9      823.28      825.20     18.84 o 
   8   2   9       59.81       61.37      8.27 o 
  10   2   9       81.72       93.51     13.88 o 
  -9   3   9      299.83      319.03     18.45 o 
  -7   3   9      290.42      258.29     11.87 o 
  -5   3   9      139.15      153.96      6.23 o 
  -3   3   9     3338.30     3382.03     41.10 o 
  -1   3   9     2473.72     2573.59     33.29 o 
   1   3   9     2474.00     2562.21     31.88 o 
   3   3   9     3335.84     3388.05     48.41 o 
   5   3   9      138.46      146.15      6.80 o 
   7   3   9      290.19      281.50     13.20 o 
   9   3   9      299.51      300.59     16.44 o 
 -10   4   9       19.47       38.89     17.22 o 
  -8   4   9      221.08      244.59     13.00 o 
  -6   4   9      734.18      734.06     21.15 o 
  -4   4   9      561.50      523.24     11.19 o 
  -2   4   9     2932.94     2934.63     46.10 o 
   0   4   9     7645.99     7833.30     99.87 o 
   2   4   9     2930.01     2930.18     37.74 o 
   4   4   9      560.49      525.94     11.43 o 
   6   4   9      735.05      698.56     23.38 o 
   8   4   9      221.87      207.39     15.23 o 
  10   4   9       19.53       32.92     15.34 o 
  -9   5   9       95.49       97.55     11.57 o 
  -7   5   9      982.93      926.29     21.87 o 
  -5   5   9     1992.09     1886.21     41.52 o 
  -3   5   9      209.01      216.71      7.92 o 
  -1   5   9     1034.38     1005.06     18.44 o 
   1   5   9     1033.57     1001.79     17.53 o 
   3   5   9      209.28      214.56      7.47 o 
   5   5   9     1991.22     1955.00     41.96 o 
   7   5   9      981.15      909.84     24.75 o 
   9   5   9       95.54       92.00     13.56 o 
  -8   6   9      229.62      251.81     14.14 o 
  -6   6   9      127.21      144.88      8.79 o 
  -4   6   9      207.20      199.66     10.88 o 
  -2   6   9     2760.00     2632.73     42.32 o 
   0   6   9     2867.63     2841.23     47.17 o 
   2   6   9     2758.25     2726.03     44.18 o 
   4   6   9      205.87      232.40     10.73 o 
   6   6   9      126.98      125.71     11.51 o 
   8   6   9      229.92      253.01     16.45 o 
  -7   7   9       53.02       56.56      9.62 o 
  -5   7   9      253.78      243.31     11.57 o 
  -3   7   9      435.77      387.11     16.01 o 
  -1   7   9      294.65      267.76     16.49 o 
   1   7   9      295.47      273.81     12.46 o 
   3   7   9      436.38      392.56     15.54 o 
   5   7   9      254.02      246.56     12.26 o 
   7   7   9       53.21       38.47     11.02 o 
  -6   8   9      178.28      168.43     13.42 o 
  -4   8   9       92.25      124.79     11.02 o 
  -2   8   9      338.81      344.83     15.90 o 
   0   8   9      154.30      160.85     17.48 o 
   2   8   9      340.16      330.16     14.49 o 
   4   8   9       92.70      107.00      9.68 o 
   6   8   9      178.92      182.48     12.32 o 
  -5   9   9       35.87       46.23     10.95 o 
  -3   9   9       32.24       50.47     10.70 o 
  -1   9   9       99.27      117.63     12.73 o 
   1   9   9       99.69      110.55     16.74 o 
   3   9   9       31.97       35.35      9.51 o 
   5   9   9       35.82       36.94      8.98 o 
  -4  10   9        0.71       15.39     11.80 o 
  -2  10   9       92.86      104.19     13.30 o 
   0  10   9      103.47      129.86     18.95 o 
   2  10   9       93.25       97.71     17.01 o 
   4  10   9        0.72        1.45     12.08 o 
   0   0  10      387.15      370.17     10.83 o 
   2   0  10     2583.28     2562.65     38.11 o 
   4   0  10       40.71       49.28      4.48 o 
   6   0  10      676.95      646.94     17.68 o 
   8   0  10       27.06       24.48      8.63 o 
  10   0  10       23.70       20.86     10.44 o 
  -9   1  10      116.57      105.66     11.41 o 
  -7   1  10      640.24      617.71     22.55 o 
  -5   1  10      211.55      181.73      7.36 o 
  -3   1  10      176.87      180.38      6.53 o 
  -1   1  10     1707.55     1825.31     23.48 o 
   1   1  10     1707.76     1796.23     24.17 o 
   3   1  10      176.70      174.46      5.94 o 
   5   1  10      211.63      195.12      7.28 o 
   7   1  10      639.26      635.51     19.22 o 
   9   1  10      115.64      114.32     12.27 o 
 -10   2  10       49.60       46.96     10.30 o 
  -8   2  10      371.14      361.67     19.32 o 
  -6   2  10      732.02      719.90     17.79 o 
  -4   2  10      256.90      244.59      8.41 o 
  -2   2  10     1706.35     1772.47     24.44 o 
   0   2  10    14233.32    14437.74    154.49 o 
   2   2  10     1706.95     1764.52     25.50 o 
   4   2  10      257.25      236.84      8.53 o 
   6   2  10      731.47      705.86     28.17 o 
   8   2  10      370.71      356.97     17.80 o 
  10   2  10       49.36       59.24     14.26 o 
  -9   3  10      157.91      176.61     12.58 o 
  -7   3  10      153.55      155.48      9.85 o 
  -5   3  10      974.55      920.61     18.25 o 
  -3   3  10       68.26       55.81      4.15 o 
  -1   3  10     1179.96     1265.68     19.66 o 
   1   3  10     1182.06     1254.23     18.79 o 
   3   3  10       67.88       59.85      4.90 o 
   5   3  10      974.34      894.48     18.18 o 
   7   3  10      153.60      151.14     11.01 o 
   9   3  10      157.97      167.73     13.44 o 
  -8   4  10       62.21       58.44     10.70 o 
  -6   4  10      871.26      873.91     22.20 o 
  -4   4  10     1156.78     1107.29     19.48 o 
  -2   4  10      710.71      676.45     13.44 o 
   0   4  10      483.26      493.55     13.53 o 
   2   4  10      710.53      723.19     14.50 o 
   4   4  10     1159.47     1109.06     19.77 o 
   6   4  10      871.35      907.04     24.24 o 
   8   4  10       62.45       55.00      8.79 o 
  -9   5  10      128.11      143.77     29.92 o 
  -7   5  10       44.83       63.64      7.51 o 
  -5   5  10      501.32      509.68     15.20 o 
  -3   5  10      547.93      515.13     13.82 o 
  -1   5  10      617.92      626.53     17.71 o 
   1   5  10      616.11      637.11     13.21 o 
   3   5  10      545.96      502.60     12.44 o 
   5   5  10      501.78      456.84     15.88 o 
   7   5  10       44.82       48.83      8.34 o 
   9   5  10      128.33      150.35     14.93 o 
  -8   6  10       13.23       18.48      8.19 o 
  -6   6  10      365.13      355.46     13.25 o 
  -4   6  10      315.95      282.73     15.93 o 
  -2   6  10      252.01      247.12     12.46 o 
   0   6  10     1869.88     1828.30     32.71 o 
   2   6  10      252.08      244.29     11.98 o 
   4   6  10      316.35      302.40     13.17 o 
   6   6  10      365.79      354.07     14.51 o 
   8   6  10       13.15        7.16      9.54 o 
  -7   7  10       31.78       53.90     14.92 o 
  -5   7  10       80.66       98.28      8.86 o 
  -3   7  10       66.71       57.59      9.47 o 
  -1   7  10      157.90      164.83     14.41 o 
   1   7  10      157.71      152.39     11.11 o 
   3   7  10       66.95       59.76      9.44 o 
   5   7  10       80.89       87.71      9.69 o 
   7   7  10       32.16       23.08     11.07 o 
  -6   8  10      111.69      107.99     12.19 o 
  -4   8  10       67.77       64.62     10.37 o 
  -2   8  10      506.92      465.98     18.36 o 
   0   8  10      378.54      385.28     18.45 o 
   2   8  10      506.94      475.43     19.92 o 
   4   8  10       68.27       70.61      9.59 o 
   6   8  10      111.52      120.50     11.52 o 
  -5   9  10      198.27      213.83     16.58 o 
  -3   9  10       46.93       55.32     11.35 o 
  -1   9  10        8.53        4.01      9.82 o 
   1   9  10        8.58       -3.09     12.54 o 
   3   9  10       47.26       28.05     12.93 o 
   5   9  10      198.51      225.14     14.37 o 
  -2  10  10       18.55       11.16     11.02 o 
   0  10  10        7.84        3.42     13.52 o 
   2  10  10       18.81       26.02     13.98 o 
   2   0  11      398.23      400.21      9.56 o 
   4   0  11       14.57       19.10      5.26 o 
   6   0  11      174.92      181.73     16.03 o 
   8   0  11      113.70       92.97     10.95 o 
  10   0  11      752.71      765.74     49.77 o 
  -9   1  11      104.13       84.96     10.88 o 
  -7   1  11      915.75      873.93     23.42 o 
  -5   1  11       98.09       90.05      7.66 o 
  -3   1  11     1361.66     1375.60     21.60 o 
  -1   1  11      906.67      912.36     14.00 o 
   1   1  11      908.07      910.77     16.09 o 
   3   1  11     1362.47     1444.87     22.85 o 
   5   1  11       97.77       84.08      7.37 o 
   7   1  11      913.71      889.92     26.88 o 
   9   1  11      103.57       98.28     13.80 o 
 -10   2  11       89.80      102.70     13.61 o 
  -8   2  11       73.93       81.12     11.67 o 
  -6   2  11      197.16      216.04     10.08 o 
  -4   2  11       85.79       92.80      5.53 o 
  -2   2  11      574.44      545.26     10.46 o 
   0   2  11       32.38       25.38      3.82 o 
   2   2  11      573.29      527.42     11.68 o 
   4   2  11       86.08       87.15      5.49 o 
   6   2  11      196.94      200.42     10.42 o 
   8   2  11       73.70       70.82     10.41 o 
  10   2  11       90.48       83.96     18.05 o 
  -9   3  11      227.21      247.29     14.81 o 
  -7   3  11      106.62      118.42      9.55 o 
  -5   3  11      534.09      470.71     13.52 o 
  -3   3  11      484.25      476.29      9.99 o 
  -1   3  11      395.58      356.12      9.31 o 
   1   3  11      395.15      358.19     10.47 o 
   3   3  11      485.43      466.95     12.25 o 
   5   3  11      534.20      474.90     12.88 o 
   7   3  11      106.89      104.36      9.96 o 
   9   3  11      226.52      264.71     19.11 o 
  -8   4  11       25.02       19.47     12.28 o 
  -6   4  11      325.64      331.27     13.66 o 
  -4   4  11      207.77      183.02      8.73 o 
  -2   4  11       46.72       37.21      4.84 o 
   0   4  11        0.10       -4.38      4.38 o 
   2   4  11       46.60       43.43      4.63 o 
   4   4  11      207.75      189.99      8.97 o 
   6   4  11      324.87      314.60     14.60 o 
   8   4  11       24.83       12.85     10.64 o 
  -9   5  11       71.23       70.12     12.31 o 
  -7   5  11      173.79      180.38     10.74 o 
  -5   5  11      311.94      309.33     12.59 o 
  -3   5  11      692.39      675.23     17.97 o 
  -1   5  11      772.88      783.35     16.15 o 
   1   5  11      774.04      797.65     17.96 o 
   3   5  11      692.82      681.32     22.89 o 
   5   5  11      312.29      301.36     13.72 o 
   7   5  11      174.32      185.99     12.38 o 
   9   5  11       71.43      103.33     17.95 o 
  -8   6  11       11.67        3.30      8.68 o 
  -6   6  11       67.16       61.17      9.34 o 
  -4   6  11      213.29      228.24     14.46 o 
  -2   6  11      278.84      257.65     12.43 o 
   0   6  11       70.64       66.01      6.76 o 
   2   6  11      278.19      274.78     10.87 o 
   4   6  11      213.77      227.90     12.10 o 
   6   6  11       67.07       60.83      9.03 o 
   8   6  11       11.46        4.79     10.21 o 
  -7   7  11      186.28      183.76     19.65 o 
  -5   7  11      182.29      176.44     11.57 o 
  -3   7  11      717.30      641.14     26.83 o 
  -1   7  11      716.43      704.08     19.58 o 
   1   7  11      718.22      654.67     18.73 o 
   3   7  11      717.71      693.50     23.41 o 
   5   7  11      182.40      201.08     12.79 o 
   7   7  11      186.61      198.09     13.91 o 
  -6   8  11       57.79       71.72     12.00 o 
  -4   8  11        3.10        4.27      9.18 o 
  -2   8  11      223.68      207.08     13.39 o 
   0   8  11      278.66      288.01     16.65 o 
   2   8  11      223.33      205.80     17.06 o 
   4   8  11        2.95        0.74      8.08 o 
   6   8  11       57.25       48.11     10.24 o 
  -5   9  11       18.91       24.30     12.74 o 
  -3   9  11       26.00       39.35     11.98 o 
  -1   9  11       15.12       26.10     12.90 o 
   1   9  11       15.24       23.33     13.75 o 
   3   9  11       25.84       17.71     12.02 o 
   5   9  11       18.74       23.12     11.10 o 
  -2  10  11      415.88      436.21     30.49 o 
   0  10  11       91.23      115.37     19.01 o 
   2  10  11      415.43      388.40     28.54 o 
   0   0  12     2198.90     2325.29     43.15 o 
   2   0  12     3486.77     3445.03     47.99 o 
   4   0  12      580.24      543.28     14.02 o 
   6   0  12       91.23       88.24      8.62 o 
   8   0  12      379.12      352.79     17.62 o 
  10   0  12        9.93       21.90     13.15 o 
  -9   1  12       35.24       33.33     12.89 o 
  -7   1  12      562.38      557.82     20.32 o 
  -5   1  12      922.02      912.96     19.71 o 
  -3   1  12     1008.26     1018.71     16.79 o 
  -1   1  12      313.26      328.10      8.04 o 
   1   1  12      312.98      333.32      9.37 o 
   3   1  12     1007.01     1012.03     19.49 o 
   5   1  12      922.53      901.40     20.31 o 
   7   1  12      561.80      565.17     18.92 o 
   9   1  12       34.97       30.58     11.79 o 
 -10   2  12      163.73      182.81     18.19 o 
  -8   2  12       50.61       58.17      9.68 o 
  -6   2  12     1122.75     1051.91     25.96 o 
  -4   2  12      615.49      567.94     13.12 o 
  -2   2  12      999.00      991.13     15.70 o 
   0   2  12      220.37      166.50      6.38 o 
   2   2  12      999.89      994.89     20.14 o 
   4   2  12      616.86      576.85     14.14 o 
   6   2  12     1123.26     1016.73     23.89 o 
   8   2  12       50.88       71.34     12.64 o 
  10   2  12      163.15      159.82     20.33 o 
  -9   3  12       20.42       11.61      9.16 o 
  -7   3  12       65.98       58.45      8.61 o 
  -5   3  12      443.39      422.08     14.45 o 
  -3   3  12      534.31      528.68     11.45 o 
  -1   3  12      635.81      678.97     19.61 o 
   1   3  12      636.60      648.43     14.39 o 
   3   3  12      535.64      538.73     13.51 o 
   5   3  12      444.32      456.10     14.24 o 
   7   3  12       65.96       57.21      8.90 o 
   9   3  12       20.56       35.56     11.88 o 
  -8   4  12       44.37       40.50      9.67 o 
  -6   4  12      255.31      222.07     12.05 o 
  -4   4  12      876.18      784.69     18.50 o 
  -2   4  12       66.41       68.47      5.87 o 
   0   4  12     1261.06     1262.73     24.58 o 
   2   4  12       66.69       72.85      7.38 o 
   4   4  12      876.76      788.10     21.88 o 
   6   4  12      254.89      224.20     13.16 o 
   8   4  12       44.32       53.34     11.27 o 
  -7   5  12      378.80      371.48     15.09 o 
  -5   5  12      357.09      372.84     14.23 o 
  -3   5  12     1219.01     1197.54     32.21 o 
  -1   5  12     1767.16     1742.79     40.50 o 
   1   5  12     1766.34     1732.87     36.10 o 
   3   5  12     1215.85     1204.98     38.70 o 
   5   5  12      355.90      356.73     14.85 o 
   7   5  12      380.44      355.72     16.64 o 
  -8   6  12       12.84       10.45      9.56 o 
  -6   6  12      250.05      268.09     12.77 o 
  -4   6  12       93.43       85.23     13.10 o 
  -2   6  12      166.43      176.91     12.44 o 
   0   6  12        8.42        5.31      5.96 o 
   2   6  12      166.02      170.19     13.01 o 
   4   6  12       93.54       86.03     10.55 o 
   6   6  12      250.44      257.55     14.18 o 
   8   6  12       12.87       13.21     12.88 o 
  -7   7  12       16.91       34.96     10.99 o 
  -5   7  12      294.26      296.48     14.11 o 
  -3   7  12       19.54       27.14      8.88 o 
  -1   7  12        2.48       -7.11      9.43 o 
   1   7  12        2.46       -7.49      7.49 o 
   3   7  12       19.36        9.19      8.10 o 
   5   7  12      294.47      310.91     15.57 o 
   7   7  12       16.96       27.19     10.73 o 
  -6   8  12      367.92      366.00     20.51 o 
  -4   8  12       83.06       85.08     12.06 o 
  -2   8  12      356.76      353.16     27.01 o 
   0   8  12       54.22       60.05     14.37 o 
   2   8  12      356.88      372.38     21.84 o 
   4   8  12       82.63       97.16     13.28 o 
   6   8  12      367.53      400.47     25.48 o 
  -5   9  12      197.50      257.32     29.46 o 
  -3   9  12       12.68        5.27     12.67 o 
  -1   9  12        3.89       -7.69     10.27 o 
   1   9  12        3.95       10.87     13.74 o 
   3   9  12       12.84      -11.28     11.70 o 
  -2  10  12      296.88      335.10     25.94 o 
   0  10  12     1172.73     1363.43     54.72 o 
   2  10  12      297.37      335.71     26.81 o 
   2   0  13     1243.89     1215.84     21.62 o 
   4   0  13      135.85      126.25      7.14 o 
   6   0  13       50.63       49.74      7.76 o 
   8   0  13        3.30       19.46      9.18 o 
  10   0  13       13.46       16.67     33.34 o 
  -9   1  13      203.22      213.29     19.08 o 
  -7   1  13      252.77      258.72     14.82 o 
  -5   1  13     1270.19     1241.46     25.31 o 
  -3   1  13      886.54      825.74     24.20 o 
  -1   1  13     1109.15     1148.41     17.82 o 
   1   1  13     1109.44     1130.51     19.78 o 
   3   1  13      888.35      862.77     16.68 o 
   5   1  13     1269.93     1258.54     29.95 o 
   7   1  13      253.58      257.48     15.39 o 
   9   1  13      203.09      196.05     17.79 o 
  -8   2  13      167.46      165.64     13.02 o 
  -6   2  13      545.01      537.84     17.85 o 
  -4   2  13       56.25       65.74      5.89 o 
  -2   2  13     1422.03     1407.85     22.32 o 
   0   2  13       13.10       17.68      4.05 o 
   2   2  13     1420.34     1419.67     24.67 o 
   4   2  13       56.72       45.02      5.94 o 
   6   2  13      546.52      542.77     17.22 o 
   8   2  13      167.88      180.93     33.14 o 
  -9   3  13       30.14       33.50      9.95 o 
  -7   3  13      154.53      153.44     11.04 o 
  -5   3  13      121.86      103.24      7.85 o 
  -3   3  13      171.86      157.23      6.89 o 
  -1   3  13      157.78      179.38      8.25 o 
   1   3  13      157.21      180.82      8.10 o 
   3   3  13      173.27      171.35      8.70 o 
   5   3  13      121.45      109.17      9.27 o 
   7   3  13      154.29      135.05     11.41 o 
   9   3  13       30.01       36.88     11.63 o 
  -8   4  13      258.17      283.17     15.51 o 
  -6   4  13     1809.35     1807.35     38.96 o 
  -4   4  13     1083.72     1061.70     23.54 o 
  -2   4  13      617.81      673.95     16.59 o 
   0   4  13     1166.29     1175.03     22.51 o 
   2   4  13      617.76      597.83     17.84 o 
   4   4  13     1083.09     1067.88     25.60 o 
   6   4  13     1811.21     1797.12     44.54 o 
   8   4  13      259.34      266.36     17.39 o 
  -7   5  13      285.33      312.60     15.29 o 
  -5   5  13      997.51      956.44     23.81 o 
  -3   5  13      392.24      388.45     16.15 o 
  -1   5  13      750.73      750.31     19.93 o 
   1   5  13      751.01      751.61     18.36 o 
   3   5  13      392.67      384.03     15.76 o 
   5   5  13      998.22      946.37     24.74 o 
   7   5  13      285.55      285.97     20.96 o 
  -8   6  13      109.13      112.75     16.56 o 
  -6   6  13       50.07       84.62      9.55 o 
  -4   6  13      237.42      227.07     12.83 o 
  -2   6  13     1918.31     1721.95     40.50 o 
   0   6  13     2634.32     2460.66     53.39 o 
   2   6  13     1916.94     1737.45     41.94 o 
   4   6  13      236.87      208.27     12.27 o 
   6   6  13       50.36       43.11      9.03 o 
   8   6  13      109.59      117.77     15.48 o 
  -7   7  13      135.09      119.25     15.57 o 
  -5   7  13       54.82       55.72     13.05 o 
  -3   7  13       18.38       31.70      9.45 o 
  -1   7  13      319.57      333.80     16.82 o 
   1   7  13      320.35      307.91     19.65 o 
   3   7  13       18.32        6.05     10.10 o 
   5   7  13       54.70       55.52     10.69 o 
   7   7  13      135.09      154.71     16.74 o 
  -6   8  13      109.30       71.36     13.01 o 
  -4   8  13       18.30        8.83      9.57 o 
  -2   8  13        6.56       -4.97     19.97 o 
   0   8  13        1.15      -10.98     10.98 o 
   2   8  13        6.56       12.25     11.71 o 
   4   8  13       18.49        9.62     10.32 o 
   6   8  13      109.43      100.40     16.39 o 
  -3   9  13      191.77      204.15     23.82 o 
  -1   9  13      167.05      128.76     19.26 o 
   1   9  13      167.52      158.41     38.91 o 
   3   9  13      192.20      180.54     20.71 o 
   0  10  13      249.12      237.09     75.59 o 
   0   0  14       22.46       32.64      6.21 o 
   2   0  14       12.21       12.45      4.71 o 
   4   0  14       17.83       15.05      4.97 o 
   6   0  14       10.31       14.92      6.97 o 
   8   0  14       24.60       33.95     10.24 o 
  -9   1  14      151.81      161.93     23.25 o 
  -7   1  14       68.46       46.41      9.40 o 
  -5   1  14     1318.67     1258.77     27.31 o 
  -3   1  14      468.09      476.95     14.14 o 
  -1   1  14      452.74      458.56     10.65 o 
   1   1  14      451.73      467.33     11.98 o 
   3   1  14      467.86      477.10     12.32 o 
   5   1  14     1318.82     1155.35     48.22 o 
   7   1  14       68.38       84.72     12.72 o 
   9   1  14      151.63      153.46     24.38 o 
  -8   2  14       83.88       85.27     11.08 o 
  -6   2  14      214.04      206.92     12.24 o 
  -4   2  14      371.88      361.56     12.77 o 
  -2   2  14      383.85      366.25     10.95 o 
   0   2  14      219.65      281.92      8.76 o 
   2   2  14      384.12      353.77     11.30 o 
   4   2  14      372.03      380.16     14.12 o 
   6   2  14      213.60      225.11     14.83 o 
   8   2  14       83.61      101.34     13.83 o 
  -9   3  14      161.36      197.61     15.94 o 
  -7   3  14        0.76       -5.39      7.35 o 
  -5   3  14       98.79       90.29      9.34 o 
  -3   3  14        2.52        5.31      4.96 o 
  -1   3  14      152.03      182.76      8.55 o 
   1   3  14      152.06      165.39      8.04 o 
   3   3  14        2.50        8.31      5.65 o 
   5   3  14       98.62       69.22      9.04 o 
   7   3  14        0.83        1.00      9.19 o 
   9   3  14      160.94      167.08     19.49 o 
  -8   4  14       55.96       55.64     12.45 o 
  -6   4  14      127.38      150.72     11.66 o 
  -4   4  14      114.09      126.11      9.62 o 
  -2   4  14      939.73      981.76     23.36 o 
   0   4  14      348.26      341.41     11.52 o 
   2   4  14      940.30      946.85     22.98 o 
   4   4  14      114.40      112.38      9.86 o 
   6   4  14      127.32      162.52     12.36 o 
   8   4  14       56.15       48.23     11.55 o 
  -7   5  14       51.85       63.72      9.23 o 
  -5   5  14       42.26       25.95      7.93 o 
  -3   5  14      215.30      186.02     11.08 o 
  -1   5  14      943.28      902.71     24.05 o 
   1   5  14      943.39      877.15     20.49 o 
   3   5  14      214.51      180.22     12.14 o 
   5   5  14       41.97       33.72      8.12 o 
   7   5  14       51.75       62.65     11.75 o 
  -6   6  14       36.70       16.41      8.53 o 
  -4   6  14       42.84       23.03      8.07 o 
  -2   6  14       13.19        4.80      8.76 o 
   0   6  14       17.91       28.70      7.85 o 
   2   6  14       13.00       13.84     17.00 o 
   4   6  14       42.79       63.55      9.25 o 
   6   6  14       36.88       32.17     10.94 o 
  -5   7  14       48.72       51.45      9.60 o 
  -3   7  14      134.46      170.49     14.77 o 
  -1   7  14       43.96       49.88     10.25 o 
   1   7  14       43.42       20.73     12.03 o 
   3   7  14      134.41      143.18     14.91 o 
   5   7  14       48.45       43.40     11.28 o 
  -4   8  14       90.04       92.58     12.35 o 
  -2   8  14      139.94      142.36     19.89 o 
   0   8  14       55.06       81.57     16.49 o 
   2   8  14      140.09      166.31     16.60 o 
   4   8  14       90.08       83.29     17.16 o 
  -3   9  14       19.73       14.36     11.83 o 
  -1   9  14      105.65      118.81     18.47 o 
   1   9  14      105.94       91.41     17.85 o 
   3   9  14       19.57       16.01     22.55 o 
   2   0  15       41.70       44.89      7.46 o 
   4   0  15        1.97        5.74      5.27 o 
   6   0  15       38.76       52.13     11.12 o 
   8   0  15        1.33       18.75     11.55 o 
  -9   1  15       73.40       73.12     14.31 o 
  -7   1  15      301.90      308.01     17.00 o 
  -5   1  15      926.81      827.24     21.45 o 
  -3   1  15     1888.87     1822.57     30.07 o 
  -1   1  15     1499.48     1536.87     25.77 o 
   1   1  15     1497.72     1500.96     26.37 o 
   3   1  15     1889.59     1847.99     30.14 o 
   5   1  15      929.33      880.49     22.25 o 
   7   1  15      302.14      293.68     19.30 o 
   9   1  15       73.32       58.14     15.96 o 
  -8   2  15      283.34      295.20     17.19 o 
  -6   2  15       71.73       71.87     10.64 o 
  -4   2  15      375.39      377.59     13.55 o 
  -2   2  15     2267.61     2255.12     33.05 o 
   0   2  15     1882.42     1824.95     29.29 o 
   2   2  15     2266.86     2234.06     34.41 o 
   4   2  15      376.11      378.74     14.63 o 
   6   2  15       71.75       90.64     11.17 o 
   8   2  15      283.32      301.72     20.97 o 
  -9   3  15       30.42       40.01     32.78 o 
  -7   3  15      124.82      123.03     11.77 o 
  -5   3  15      193.21      180.71     11.73 o 
  -3   3  15      202.87      204.20     10.12 o 
  -1   3  15      573.45      593.89     16.53 o 
   1   3  15      574.01      585.05     15.25 o 
   3   3  15      202.89      214.02     12.33 o 
   5   3  15      193.23      201.82     12.27 o 
   7   3  15      125.07      119.50     13.46 o 
   9   3  15       30.36       39.45     29.45 o 
  -8   4  15       43.72       49.87     10.19 o 
  -6   4  15       76.45       83.91      9.53 o 
  -4   4  15      795.50      742.07     20.85 o 
  -2   4  15      773.81      767.63     22.31 o 
   0   4  15      740.47      698.41     19.55 o 
   2   4  15      771.32      766.98     20.73 o 
   4   4  15      793.75      711.97     23.73 o 
   6   4  15       75.98       82.88     20.07 o 
   8   4  15       43.38       36.19     12.52 o 
  -7   5  15       39.90       48.11      9.69 o 
  -5   5  15      184.73      166.62     11.63 o 
  -3   5  15      170.38      174.75     11.42 o 
  -1   5  15        0.86       -6.55      6.55 o 
   1   5  15        0.80       -4.26      6.39 o 
   3   5  15      170.50      177.80     14.67 o 
   5   5  15      183.75      178.77     17.94 o 
   7   5  15       40.26       54.67     12.90 o 
  -6   6  15       82.50       98.85     11.80 o 
  -4   6  15       46.66       41.92     11.51 o 
  -2   6  15      300.14      340.32     28.31 o 
   0   6  15      255.63      326.84     15.53 o 
   2   6  15      299.72      368.75     21.67 o 
   4   6  15       45.88       41.22     10.79 o 
   6   6  15       82.36      109.13     15.08 o 
  -5   7  15      217.54      215.82     14.59 o 
  -3   7  15       20.50       12.54      9.56 o 
  -1   7  15       89.28       93.47     17.92 o 
   1   7  15       88.89      108.08     14.50 o 
   3   7  15       20.67       37.11     11.72 o 
   5   7  15      217.06      243.48     17.71 o 
  -4   8  15      144.64      155.55     17.36 o 
  -2   8  15       80.28       94.05     15.92 o 
   0   8  15       66.53       80.21     16.70 o 
   2   8  15       80.53      109.11     17.34 o 
   4   8  15      144.87      166.19     16.67 o 
  -3   9  15      173.63      155.32     20.82 o 
  -1   9  15      308.09      322.38     27.12 o 
   1   9  15      308.46      335.38     31.23 o 
   3   9  15      174.73      231.78     35.10 o 
   0   0  16     2260.80     2284.05     50.62 o 
   2   0  16     1449.11     1432.71     25.20 o 
   4   0  16       63.12       57.67      8.37 o 
   6   0  16      152.91      146.47     12.89 o 
   8   0  16      658.35      606.94     29.05 o 
  -9   1  16        3.08        2.66     14.01 o 
  -7   1  16      111.46      108.74     12.28 o 
  -5   1  16      283.44      272.89     12.93 o 
  -3   1  16       12.69       15.05      5.68 o 
  -1   1  16      726.60      688.20     14.82 o 
   1   1  16      725.75      683.96     14.72 o 
   3   1  16       12.36       22.25      6.30 o 
   5   1  16      282.49      262.97     13.86 o 
   7   1  16      111.09       89.35     13.52 o 
   9   1  16        3.17      -10.28     17.80 o 
  -8   2  16        4.28       10.00      9.35 o 
  -6   2  16      602.53      574.83     20.33 o 
  -4   2  16     1159.99     1146.46     25.00 o 
  -2   2  16      589.30      620.95     16.22 o 
   0   2  16      312.67      339.31     12.98 o 
   2   2  16      591.35      582.18     22.28 o 
   4   2  16     1161.39     1117.55     28.84 o 
   6   2  16      602.72      572.05     23.51 o 
   8   2  16        4.25       -3.53     10.53 o 
  -7   3  16      239.52      231.31     16.59 o 
  -5   3  16      519.55      498.93     18.60 o 
  -3   3  16       46.59       29.18      6.79 o 
  -1   3  16      354.18      324.91     12.99 o 
   1   3  16      354.09      313.89     13.47 o 
   3   3  16       46.27       45.14      7.86 o 
   5   3  16      518.90      499.77     25.68 o 
   7   3  16      239.13      226.85     17.64 o 
  -8   4  16      116.41      127.72     13.48 o 
  -6   4  16      308.50      319.04     15.98 o 
  -4   4  16      605.49      622.01     22.06 o 
  -2   4  16      220.97      232.70     11.64 o 
   0   4  16      758.41      724.12     20.34 o 
   2   4  16      221.85      251.69     13.65 o 
   4   4  16      604.99      592.00     22.17 o 
   6   4  16      309.01      311.87     18.95 o 
   8   4  16      115.74      107.12     18.28 o 
  -7   5  16      111.32      143.18     12.54 o 
  -5   5  16      110.77      126.30     11.35 o 
  -3   5  16       42.86       55.47      9.32 o 
  -1   5  16      280.05      288.42     15.05 o 
   1   5  16      279.86      259.42     15.44 o 
   3   5  16       42.84       34.50     10.46 o 
   5   5  16      111.05      133.51     13.96 o 
   7   5  16      111.93      156.95     15.35 o 
  -6   6  16      170.53      163.30     13.35 o 
  -4   6  16       15.37       21.13      9.57 o 
  -2   6  16       10.74       10.19      8.78 o 
   0   6  16      138.69      104.23     11.77 o 
   2   6  16       10.75       14.47     11.87 o 
   4   6  16       15.26       10.12      9.65 o 
   6   6  16      170.60      160.04     17.33 o 
  -5   7  16      510.84      573.05     26.52 o 
  -3   7  16       15.96       28.09     10.51 o 
  -1   7  16       12.46        9.69     14.58 o 
   1   7  16       12.32       11.07     10.48 o 
   3   7  16       15.80       28.45     12.12 o 
   5   7  16      511.69      561.77     28.17 o 
  -4   8  16       77.98       92.08     12.81 o 
  -2   8  16      119.94      143.65     20.02 o 
   0   8  16       58.69       76.18     18.09 o 
   2   8  16      119.99      121.99     19.09 o 
   4   8  16       77.98       57.73     13.77 o 
  -1   9  16       45.11       35.58     23.57 o 
   1   9  16       44.96       36.36     24.30 o 
   2   0  17     2565.21     2426.56     43.13 o 
   4   0  17     1563.56     1439.03     42.67 o 
   6   0  17      209.61      188.30     16.32 o 
   8   0  17      192.48      223.80     23.50 o 
  -7   1  17      138.05      131.35     15.95 o 
  -5   1  17       81.99      100.10      9.36 o 
  -3   1  17      318.66      311.49     12.66 o 
  -1   1  17      256.64      247.82     12.74 o 
   1   1  17      256.55      249.80     11.73 o 
   3   1  17      318.69      310.08     13.72 o 
   5   1  17       82.37       63.93     11.47 o 
   7   1  17      138.12      131.17     15.09 o 
  -8   2  17       11.44       19.19     11.50 o 
  -6   2  17      220.28      203.31     13.45 o 
  -4   2  17      167.57      164.93     10.85 o 
  -2   2  17      610.77      581.10     21.40 o 
   0   2  17        1.33        3.41      5.47 o 
   2   2  17      611.05      569.16     20.07 o 
   4   2  17      166.67      163.89     11.16 o 
   6   2  17      219.45      224.93     17.95 o 
   8   2  17       11.54       13.04     11.27 o 
  -7   3  17      354.30      384.86     19.57 o 
  -5   3  17      117.68      116.40     10.94 o 
  -3   3  17      109.16      123.05      9.27 o 
  -1   3  17        0.29        3.31      5.52 o 
   1   3  17        0.27        4.56      7.27 o 
   3   3  17      109.39      115.76     10.67 o 
   5   3  17      117.36      108.86     13.07 o 
   7   3  17      353.07      352.53     22.67 o 
  -6   4  17        2.83       -2.79      8.18 o 
  -4   4  17       99.91      117.04     11.03 o 
  -2   4  17       21.49       31.55      6.85 o 
   0   4  17      320.45      269.36     16.15 o 
   2   4  17       21.25       24.15     10.27 o 
   4   4  17       99.84      114.10     15.73 o 
   6   4  17        2.82       11.32     10.37 o 
  -7   5  17      145.97      139.83     14.55 o 
  -5   5  17       77.26       54.84     10.43 o 
  -3   5  17      292.64      277.25     15.37 o 
  -1   5  17      429.02      449.50     18.23 o 
   1   5  17      428.19      439.28     20.41 o 
   3   5  17      292.13      304.99     25.03 o 
   5   5  17       77.29       78.49     13.38 o 
   7   5  17      145.95      150.84     16.08 o 
  -6   6  17      161.03      180.91     14.72 o 
  -4   6  17       96.27      106.37     12.00 o 
  -2   6  17      108.42      137.17     13.70 o 
   0   6  17       24.71        0.96     10.57 o 
   2   6  17      108.04      114.24     14.11 o 
   4   6  17       95.82       91.61     12.99 o 
   6   6  17      161.71      176.18     18.62 o 
  -5   7  17       80.52      111.43     13.12 o 
  -3   7  17       12.53       30.85     11.64 o 
  -1   7  17      228.01      217.38     23.22 o 
   1   7  17      226.39      216.03     20.25 o 
   3   7  17       12.39        6.52     11.07 o 
   5   7  17       80.01       70.40     14.93 o 
  -2   8  17       33.77       40.07     16.84 o 
   0   8  17      107.10       95.85     19.03 o 
   2   8  17       33.61       41.37     15.83 o 
   0   0  18        1.93       -6.53      9.22 o 
   2   0  18       74.94       75.83      8.36 o 
   4   0  18       32.07       21.60      7.91 o 
   6   0  18       20.55       13.55     11.17 o 
   8   0  18       92.49      119.90     17.16 o 
  -7   1  18      367.00      408.25     24.68 o 
  -5   1  18      483.41      476.23     19.63 o 
  -3   1  18     1209.05     1183.14     37.60 o 
  -1   1  18      170.40      175.71     10.72 o 
   1   1  18      169.96      175.07     10.84 o 
   3   1  18     1209.70     1221.14     28.81 o 
   5   1  18      483.51      534.33     49.67 o 
   7   1  18      367.85      378.93     23.65 o 
  -8   2  18      186.51      166.51     21.23 o 
  -6   2  18       56.19       68.62     11.63 o 
  -4   2  18       22.63       22.06      7.59 o 
  -2   2  18       36.94       28.02      6.79 o 
   0   2  18      453.95      443.91     15.92 o 
   2   2  18       36.65       30.21      8.73 o 
   4   2  18       22.88       19.16      8.54 o 
   6   2  18       56.04       50.12     13.88 o 
   8   2  18      186.45      165.54     21.40 o 
  -7   3  18       84.69       77.09     12.34 o 
  -5   3  18      413.06      397.59     18.07 o 
  -3   3  18      107.29       88.57     12.49 o 
  -1   3  18     1150.46     1075.51     28.63 o 
   1   3  18     1150.39     1091.91     32.09 o 
   3   3  18      107.61       74.87     10.04 o 
   5   3  18      413.95      397.63     24.01 o 
   7   3  18       84.51       79.02     14.35 o 
  -6   4  18       69.21       76.03     10.49 o 
  -4   4  18       32.40       30.58      9.17 o 
  -2   4  18      151.07      172.66     11.43 o 
   0   4  18        0.24       16.18      8.87 o 
   2   4  18      151.29      186.38     12.98 o 
   4   4  18       32.62       13.49      8.91 o 
   6   4  18       69.78       61.24     12.61 o 
  -5   5  18       75.80       71.95     11.84 o 
  -3   5  18      171.56      169.44     12.69 o 
  -1   5  18      315.65      308.02     17.89 o 
   1   5  18      314.74      307.72     20.45 o 
   3   5  18      170.85      151.95     19.33 o 
   5   5  18       76.03       78.32     13.72 o 
  -6   6  18       62.31       70.68     13.35 o 
  -4   6  18       27.35       39.74     10.69 o 
  -2   6  18       34.51       29.37     20.13 o 
   0   6  18       71.57       68.94     13.57 o 
   2   6  18       34.56       30.00     12.91 o 
   4   6  18       27.43       46.80     11.70 o 
   6   6  18       62.38       60.72     30.82 o 
  -3   7  18      339.41      354.44     20.96 o 
  -1   7  18      184.66      195.93     21.73 o 
   1   7  18      184.45      188.11     21.59 o 
   3   7  18      339.19      392.23     29.54 o 
  -2   8  18       37.02       43.83     18.36 o 
   0   8  18        1.05       10.66     13.37 o 
   2   8  18       37.23       51.63     16.61 o 
   2   0  19        0.00       -6.90      6.90 o 
   4   0  19        0.16        3.46      7.73 o 
   6   0  19      439.32      464.75     25.82 o 
   8   0  19       82.48       72.48     25.07 o 
  -7   1  19       11.67       23.06     12.22 o 
  -5   1  19      479.91      492.70     20.74 o 
  -3   1  19      357.97      352.64     16.90 o 
  -1   1  19      281.84      293.12     13.33 o 
   1   1  19      282.38      300.51     13.69 o 
   3   1  19      359.27      325.64     15.39 o 
   5   1  19      479.99      481.09     25.84 o 
   7   1  19       11.69       27.66     12.93 o 
  -6   2  19        9.43       11.41     11.52 o 
  -4   2  19      124.87      119.10     14.61 o 
  -2   2  19     1437.60     1373.55     34.61 o 
   0   2  19     3983.11     3904.68     70.92 o 
   2   2  19     1436.02     1415.84     38.46 o 
   4   2  19      124.42      132.39     14.81 o 
   6   2  19        9.45       27.21     12.03 o 
  -7   3  19      163.79      165.82     18.69 o 
  -5   3  19       77.35       69.31     13.52 o 
  -3   3  19      265.42      272.67     15.03 o 
  -1   3  19       73.50       68.60      9.90 o 
   1   3  19       73.15       60.72     10.29 o 
   3   3  19      265.16      297.24     18.52 o 
   5   3  19       77.22       59.42     19.97 o 
   7   3  19      163.27      182.91     19.10 o 
  -6   4  19      222.65      234.22     23.15 o 
  -4   4  19       23.35       12.13      9.08 o 
  -2   4  19      149.29      145.24     14.24 o 
   0   4  19      290.66      280.76     17.31 o 
   2   4  19      148.64      146.04     18.61 o 
   4   4  19       23.70       39.41     13.83 o 
   6   4  19      222.40      208.68     19.10 o 
  -5   5  19       32.39       25.96      9.93 o 
  -3   5  19       63.19       59.05     11.66 o 
  -1   5  19        6.05       -5.25      9.69 o 
   1   5  19        6.08       10.77      9.77 o 
   3   5  19       62.86       49.01     12.93 o 
   5   5  19       32.44       40.43     12.72 o 
  -4   6  19       97.67       88.13     13.96 o 
  -2   6  19      498.90      516.59     28.35 o 
   0   6  19      880.75     1036.52     43.48 o 
   2   6  19      497.69      561.30     28.94 o 
   4   6  19       97.15      112.68     15.20 o 
  -3   7  19       65.03       66.20     16.54 o 
  -1   7  19      335.56      385.22     30.67 o 
   1   7  19      335.76      333.70     28.33 o 
   3   7  19       65.03       42.00     15.17 o 
   0   8  19       67.62      102.64     29.22 o 
   0   0  20     1389.55     1353.57     48.86 o 
   2   0  20       34.01       30.48      7.99 o 
   4   0  20      222.28      232.78     14.86 o 
   6   0  20       40.20       47.95     18.21 o 
  -7   1  20       45.06       83.06     15.34 o 
  -5   1  20       14.80       30.26     11.98 o 
  -3   1  20       23.01       21.98      8.65 o 
  -1   1  20       80.26       85.66      9.66 o 
   1   1  20       80.42       66.53      9.29 o 
   3   1  20       23.15        8.02      7.68 o 
   5   1  20       14.77       30.00     13.87 o 
   7   1  20       45.21       29.11     20.93 o 
  -6   2  20       36.95       35.67     13.23 o 
  -4   2  20       79.36       94.10     12.54 o 
  -2   2  20       94.45      113.20     11.10 o 
   0   2  20      299.20      290.16     14.86 o 
   2   2  20       95.15       95.14     10.10 o 
   4   2  20       79.61       84.54     16.02 o 
   6   2  20       36.83       42.70     15.80 o 
  -7   3  20      167.34      168.95     49.46 o 
  -5   3  20       19.75        9.45     10.28 o 
  -3   3  20       53.59       55.61      9.97 o 
  -1   3  20      215.93      242.52     14.62 o 
   1   3  20      215.93      201.88     14.29 o 
   3   3  20       53.69       39.55     11.67 o 
   5   3  20       19.73       12.77     11.82 o 
  -6   4  20      170.96      158.80     19.52 o 
  -4   4  20       23.52       28.42     11.33 o 
  -2   4  20      201.41      262.50     15.48 o 
   0   4  20        1.47       15.79      9.34 o 
   2   4  20      201.53      187.84     18.03 o 
   4   4  20       23.46        9.94     13.23 o 
   6   4  20      170.65      155.93     18.65 o 
  -5   5  20       78.53       88.09     17.32 o 
  -3   5  20      108.04      132.55     15.57 o 
  -1   5  20        8.82       -8.75      8.75 o 
   1   5  20        8.72        7.36     11.62 o 
   3   5  20      107.83      113.65     15.97 o 
   5   5  20       78.55       68.87     15.10 o 
  -4   6  20       27.41       13.90     12.22 o 
  -2   6  20      156.01      172.65     16.27 o 
   0   6  20      143.89      147.00     21.31 o 
   2   6  20      155.52      168.21     18.16 o 
   4   6  20       27.39       27.82     12.63 o 
  -3   7  20       34.81       10.33     19.05 o 
  -1   7  20      168.83      185.66     23.29 o 
   1   7  20      169.28      174.18     22.95 o 
   3   7  20       34.59       16.92     17.67 o 
   2   0  21       38.95       40.59      9.49 o 
   4   0  21      364.04      376.74     18.79 o 
   6   0  21        1.20        6.77     12.75 o 
  -7   1  21       77.31       47.23     36.67 o 
  -5   1  21      289.71      299.29     21.98 o 
  -3   1  21      275.36      267.49     18.64 o 
  -1   1  21       10.65        4.60      7.19 o 
   1   1  21       10.78        8.09      7.66 o 
   3   1  21      276.27      259.90     15.78 o 
   5   1  21      289.45      284.68     18.52 o 
   7   1  21       76.88       83.91     41.68 o 
  -6   2  21       86.85      117.85     17.19 o 
  -4   2  21      230.66      225.00     17.08 o 
  -2   2  21       59.61       83.00     11.38 o 
   0   2  21       16.16        1.62      7.99 o 
   2   2  21       59.35       50.49     11.06 o 
   4   2  21      231.29      269.52     20.80 o 
   6   2  21       86.60      111.11     17.73 o 
  -5   3  21       14.40       23.87     16.45 o 
  -3   3  21      224.70      226.80     16.26 o 
  -1   3  21      122.13      124.48     12.63 o 
   1   3  21      121.71      135.76     14.19 o 
   3   3  21      224.95      209.81     17.29 o 
   5   3  21       14.48       16.72     14.50 o 
  -4   4  21       22.60       -1.98     11.44 o 
  -2   4  21       27.83       21.95      9.09 o 
   0   4  21        0.38       -3.89      9.24 o 
   2   4  21       27.86       10.71     11.85 o 
   4   4  21       22.73       18.95     13.10 o 
  -5   5  21      324.27      363.08     23.67 o 
  -3   5  21       36.47       11.54     11.77 o 
  -1   5  21       46.29       43.22     11.10 o 
   1   5  21       46.36       45.75     14.24 o 
   3   5  21       36.69       38.38     12.96 o 
   5   5  21      323.95      353.74     35.21 o 
  -2   6  21      213.30      253.47     20.91 o 
   0   6  21      665.86      678.02     38.82 o 
   2   6  21      213.09      224.02     21.32 o 
  -1   7  21       19.60       19.30     23.71 o 
   1   7  21       19.48       32.56     24.95 o 
   0   0  22      399.39      428.19     30.29 o 
   2   0  22      255.81      261.51     16.17 o 
   4   0  22      677.45      722.50     28.37 o 
   6   0  22      884.63      986.53     39.62 o 
  -5   1  22      210.68      245.51     20.90 o 
  -3   1  22      167.76      198.51     14.17 o 
  -1   1  22       19.78       22.13      9.54 o 
   1   1  22       19.83       11.75      8.92 o 
   3   1  22      168.68      181.85     15.66 o 
   5   1  22      211.22      225.76     17.76 o 
  -6   2  22      193.43      169.74     29.84 o 
  -4   2  22      141.52      159.78     15.52 o 
  -2   2  22      261.95      306.84     18.79 o 
   0   2  22      193.12      182.72     13.94 o 
   2   2  22      262.35      266.14     15.83 o 
   4   2  22      141.31      158.05     18.06 o 
   6   2  22      193.83      257.54     36.12 o 
  -5   3  22       22.50       26.65     13.15 o 
  -3   3  22       62.39       71.64     12.80 o 
  -1   3  22      470.04      439.36     20.62 o 
   1   3  22      470.88      438.07     20.41 o 
   3   3  22       62.47       38.27     15.88 o 
   5   3  22       22.41       26.75     16.76 o 
  -4   4  22       55.19       63.97     14.22 o 
  -2   4  22      118.84      128.13     15.53 o 
   0   4  22      101.45      105.57     11.75 o 
   2   4  22      118.77      130.18     16.59 o 
   4   4  22       54.93       33.06     15.60 o 
  -3   5  22       78.57       78.41     24.53 o 
  -1   5  22       32.65       37.22     13.23 o 
   1   5  22       32.97       44.07     15.49 o 
   3   5  22       78.55       90.22     17.25 o 
  -2   6  22       15.74       22.66     21.89 o 
   0   6  22      451.18      558.47     36.90 o 
   2   6  22       15.99       31.82     19.15 o 
   2   0  23      111.90      132.23     13.17 o 
   4   0  23      103.46      101.09     14.71 o 
  -5   1  23      142.54      138.83     28.88 o 
  -3   1  23       41.49       26.64     10.68 o 
  -1   1  23      387.75      408.40     25.15 o 
   1   1  23      388.16      407.74     21.32 o 
   3   1  23       41.62       48.64     12.69 o 
   5   1  23      143.07      158.79     16.73 o 
  -4   2  23       10.41       21.11     12.43 o 
  -2   2  23       18.46       17.81      9.68 o 
   0   2  23        5.03       -2.37      8.55 o 
   2   2  23       18.82       14.34     12.16 o 
   4   2  23       10.26        3.65     10.70 o 
  -5   3  23       72.19       40.56     30.01 o 
  -3   3  23      251.63      304.08     24.55 o 
  -1   3  23      180.82      189.49     20.12 o 
   1   3  23      180.97      206.78     17.29 o 
   3   3  23      252.30      310.33     30.84 o 
   5   3  23       72.14       88.96     27.29 o 
  -4   4  23       56.19       47.26     17.33 o 
  -2   4  23       55.61       59.63     12.57 o 
   0   4  23        2.61       -6.12     10.39 o 
   2   4  23       55.59       67.04     15.23 o 
   4   4  23       56.61       14.57     21.95 o 
  -3   5  23       29.63       47.58     19.56 o 
  -1   5  23       44.09       25.36     13.91 o 
   1   5  23       43.98       35.23     14.29 o 
   3   5  23       29.46      -10.98     19.73 o 
   0   0  24       21.83        7.29     11.89 o 
   2   0  24      157.99      158.43     14.05 o 
   4   0  24      256.11      285.89     19.95 o 
  -3   1  24       40.55       54.00     12.32 o 
  -1   1  24      152.85      159.11     15.97 o 
   1   1  24      153.09      191.15     15.39 o 
   3   1  24       40.72       46.01     12.65 o 
  -4   2  24       46.07       57.86     16.92 o 
  -2   2  24       78.62       70.02     12.04 o 
   0   2  24       36.06       27.20     10.81 o 
   2   2  24       78.41       69.76     15.24 o 
   4   2  24       46.03       68.34     15.47 o 
  -3   3  24       25.14       15.40     12.09 o 
  -1   3  24        2.38       -2.09      9.85 o 
   1   3  24        2.39        3.63     11.15 o 
   3   3  24       25.09       17.03     14.41 o 
  -2   4  24      237.69      208.63     30.87 o 
   0   4  24        2.06        8.23     11.85 o 
   2   4  24      237.67      234.58     23.03 o 
   1   5  24      287.92      354.62     50.02 o 
   2   0  25      174.88      228.82     18.35 o 
   4   0  25      395.39      467.57     72.55 o 
  -3   1  25      116.12      130.99     15.41 o 
  -1   1  25      107.31      139.45     15.16 o 
   1   1  25      107.88      125.62     15.40 o 
   3   1  25      116.53      133.00     16.08 o 
  -2   2  25       82.01       78.00     13.92 o 
   0   2  25      319.90      354.58     24.34 o 
   2   2  25       81.74       77.20     15.71 o 
  -1   3  25       32.94       35.76     12.79 o 
   1   3  25       33.33       31.67     12.60 o 
   0   4  25      273.96      326.82     35.61 o 
   0   0  26        0.01        3.75     17.45 o 
   2   0  26       24.59       28.97     11.74 o 
  -1   1  26        8.47        1.30     11.07 o 
   1   1  26        8.50       17.85     12.35 o 
   0   2  26       17.41       26.70     12.73 o 
                                                 
