# Supplementary material for: Crystal structure of 1,2,3,5-di-O-methyl­ene-α-d-xylo­furan­ose
Source: Acta Crystallogr E Crystallogr Commun. 2015 Oct 28;71(Pt 11):o889. doi: 10.1107/S2056989015020022 (PMC4645044; doi:10.1107/S2056989015020022)
Supplement: Supplementary file 3 [file e-71-0o889-Isup3.cml]

<?xml version="1.0" ?>
<cml>
<molecule id="m1">
  <atomArray>
    <atom id="a1" elementType="C"
          x2="-5.114999771118164" y2="2.2550338548920372" />
    <atom id="a2" elementType="O"
          x2="-6.448669112166423" y2="1.4850169143329968" />
    <atom id="a3" elementType="C"
          x2="-6.448669112166423" y2="-0.055016966785084165" />
    <atom id="a4" elementType="O"
          x2="-5.114999771118164" y2="-0.8250339073441246" />
    <atom id="a5" elementType="C"
          x2="-3.7813304300699055" y2="-0.055016966785084165" />
    <atom id="a6" elementType="C"
          x2="-3.7813304300699055" y2="1.4850169143329968" />
    <atom id="a7" elementType="C"
          x2="-2.3167921823613087" y2="-0.5309076738346707" />
    <atom id="a8" elementType="C"
          x2="-1.4115709853139453" y2="0.7149649842315347" />
    <atom id="a9" elementType="O"
          x2="-2.316682533247273" y2="1.9608049939660361" />
    <atom id="a10" elementType="O"
          x2="-1.4117001011773473" y2="-1.77675883776386" />
    <atom id="a11" elementType="C"
          x2="0.05295523611329783" y2="-1.3009344598187595" />
    <atom id="a12" elementType="O"
          x2="0.05302475191031658" y2="0.23898249872968086" />
  </atomArray>
  <bondArray>
    <bond atomRefs2="a1 a2" order="1" />
    <bond atomRefs2="a1 a6" order="1" />
    <bond atomRefs2="a2 a3" order="1" />
    <bond atomRefs2="a3 a4" order="1" />
    <bond atomRefs2="a4 a5" order="1" />
    <bond atomRefs2="a5 a7" order="1" />
    <bond atomRefs2="a6 a5" order="1" />
    <bond atomRefs2="a6 a9" order="1" />
    <bond atomRefs2="a8 a9" order="1" />
    <bond atomRefs2="a8 a12" order="1" />
    <bond atomRefs2="a8 a7" order="1" />
    <bond atomRefs2="a7 a10" order="1" />
    <bond atomRefs2="a10 a11" order="1" />
    <bond atomRefs2="a11 a12" order="1" />
  </bondArray>
</molecule>
</cml>
